# Supplementary material for: CircRNA-Based Cervical Cancer Prognosis Model, Immunological Validation and Drug Prediction
Source: Curr Oncol. 2022 Oct 25;29(11):7994–8018. doi: 10.3390/curroncol29110633 (PMC9689098; doi:10.3390/curroncol29110633)
Supplement: Supplementary file 1 [file curroncol-29-00633-s001.zip]

Archive with 12 entries (12 files):
- Supplementary Figure S1.pptx
- Supplementary Figure S2.pptx
- Supplementary Figure S3.pptx
- Supplementary Figure S4.pptx
- Supplementary Figure S5.pptx
- Supplementary Table S1.xls
- Supplementary Table S2.xls
- Supplementary Table S3.xls
- Supplementary Table S4.xls
- Supplementary Table S5.xls
- Supplementary Table S6.xls
- Supplementary Table S7.xls
