# Supplementary material for: CircRNA-Based Cervical Cancer Prognosis Model, Immunological Validation and Drug Prediction
Source: Curr Oncol. 2022 Oct 25;29(11):7994–8018. doi: 10.3390/curroncol29110633 (PMC9689098; doi:10.3390/curroncol29110633)
Supplement: Supplementary file 1 [file curroncol-29-00633-s001.zip › Supplementary Table S1.xls]

gene	conMean	treatMean	logFC	pValue	fdr
TIGAR	6.58484604615385	9.34638247136184	2.761536425208	3.23838059806288e-09	1.15743976766757e-07
DNAH3	3.16165956153846	5.61962554854934	2.45796598701088	4.09466645642044e-05	0.000123839627906028
FMO2	8.73720573846154	5.06992382221382	-3.66728191624772	1.27415417761726e-06	6.79601923103238e-06
AP000892.3	9.07952896153846	1.83796189012171	-7.24156707141675	1.46879343551723e-08	2.43965980181555e-07
PHEX	4.33675624615385	6.51943681726645	2.1826805711126	0.000369010559417417	0.000830848134151014
MOGAT2	1.22240246153846	3.72522014447039	2.50281768293193	0.00110058560294622	0.00217103197325984
GJA4	10.7114816461538	7.08925164380592	-3.62223000234792	2.26247015816242e-09	1.05918464419657e-07
TLL2	3.29168358461538	5.79170880074671	2.50002521613133	2.13394807654639e-05	7.0881174790074e-05
IL32	9.92967859230769	11.9736179950329	2.0439394027252	2.2523358271881e-06	1.08088203825377e-05
SPATA2	7.90095264615385	9.94489182895395	2.0439391828001	1.1789701358464e-06	6.38626546122875e-06
ADGRG5	2.76976985384615	7.95582572678947	5.18605587294332	2.44058626731129e-09	1.07190701875125e-07
PKP2	7.13225115384615	9.52542828988487	2.39317713603871	0.00055406831625405	0.00118833272161242
HOOK1	6.6001161	10.9033502125	4.3032341125	2.00312267382138e-07	1.56611741855175e-06
RAET1K	0.287322592307692	4.50417884282566	4.21685625051797	1.4862175312536e-09	1.04952579103678e-07
ESM1	3.01666278461538	7.80179547905592	4.78513269444054	2.88582171364145e-08	3.81255705250276e-07
LINC00592	0.731650684615385	4.25008270641118	3.5184320217958	2.33171692844447e-08	3.29155459451358e-07
AC011481.1	9.11638478461538	3.32019605885855	-5.79618872575683	7.11824810026119e-05	0.000199389761132496
ADTRP	2.70443103846154	6.4665208898421	3.76208985138057	1.17904421788424e-08	2.18217319427495e-07
ALG1L9P	0.937668284615385	3.49528544292763	2.55761715831225	2.50375167105524e-06	1.17890168266639e-05
MT1L	8.81668467692308	5.82685232179934	-2.98983235512373	2.01922149614643e-05	6.77044460255105e-05
EVX1	5.31613054615385	2.34603826101316	-2.97009228514069	3.25308679759232e-05	0.000101689809410235
NPHP3	10.9538498153846	8.76078826945724	-2.19306154592738	8.49402660239225e-09	1.80312033271932e-07
AC026877.1	1.59458546153846	4.758472212625	3.16388675108654	2.1839744650707e-06	1.05332921604604e-05
ZMAT3	8.27365031538461	10.2939732744737	2.02032295908907	2.28607818399287e-05	7.50450142705498e-05
MT1A	9.09619991538461	2.86129473351645	-6.23490518186817	3.9032406821055e-08	4.70622664170732e-07
PKMYT1	4.37856148461538	11.0555499859539	6.67698850133856	8.49405388526287e-09	1.80312033271932e-07
AC107075.1	7.04282737692308	3.35115628382895	-3.69167109309413	3.98931868222037e-06	1.73019247947608e-05
FBXO45	7.96337599230769	11.2001052749342	3.23672928262652	1.07229297122304e-09	1.04952579103678e-07
EFCAB1	8.8698429	4.65141685492763	-4.21842604507237	7.51790605766911e-08	7.50194980374501e-07
AC011611.5	3.71854758461538	1.71592597034211	-2.00262161427328	0.000318018337765658	0.000730245992176637
AC009690.1	5.67211484615385	2.63395241656579	-3.03816242958806	1.89170679469504e-06	9.41351733158404e-06
ZNF880	9.29449261538462	5.98589054742105	-3.30860206796356	5.77171683573818e-09	1.4851222074616e-07
NCAPG	3.26099803076923	10.6016870882566	7.34068905748735	1.18095444365349e-09	1.04952579103678e-07
MELTF	9.11552170769231	11.1213742182237	2.00585251053138	2.18476231300459e-06	1.05332921604604e-05
AC116914.1	0	2.35993519872039	2.35993519872039	7.2387651145101e-09	1.67081908792164e-07
TRABD2B	7.0458325	4.89362010632895	-2.15221239367105	0.000752418277709121	0.00155429579344698
AC073534.1	4.93143232307692	2.23096052134211	-2.70047180173482	1.20814987013257e-07	1.07574094410501e-06
PSPC1P1	1.293399	3.83126824025	2.53786924025	1.02824421953702e-05	3.83368055570714e-05
MIR4292	0.519949730769231	3.92159886270395	3.40164913193472	3.48822747681441e-09	1.18999052071155e-07
PTPRH	5.23654036153846	8.70565414030263	3.46911377876417	6.12045275730065e-07	3.79259634481029e-06
AC004925.1	1.09337318461538	3.31900709360526	2.22563390898988	1.70443841646855e-05	5.87671574601516e-05
AC112907.2	0.676752069230769	3.4962756854375	2.81952361620673	8.29948241148265e-07	4.82589326939521e-06
HELZ2	8.72503037692308	11.6488603554934	2.92382997857034	2.83528947100525e-08	3.76530255486233e-07
GRIP1	4.91125853846154	7.47057020223026	2.55931166376872	3.75877186926439e-06	1.65008599541769e-05
SNORD99	0.606540892307692	5.02776363189803	4.42122273959033	1.69957959082909e-09	1.04952579103678e-07
SLC2A1	12.4332773384615	14.4347226535855	2.00144531512399	1.3091657312818e-05	4.69450707309009e-05
AL360270.2	1.87951022307692	4.03551114113158	2.15600091805466	4.13933919314838e-06	1.78691147020815e-05
RPRM	9.13892802307692	3.69840170185197	-5.44052632122495	3.15975498796913e-07	2.23867242775937e-06
TNNT1	3.10621302307692	9.97295927095395	6.86674624787702	4.71583831527994e-08	5.35865451058127e-07
CAMK1	10.6823083153846	7.03594437623684	-3.64636393914777	1.13625841605497e-09	1.04952579103678e-07
GRAMD1C	6.7237309	9.14069933699013	2.41696843699013	9.09386466999686e-05	0.000246990365597322
WFDC1	9.42894755384615	7.19447532399342	-2.23447222985273	0.00123500067121486	0.00240286262157834
ADIRF-AS1	10.5097862615385	8.14363731319408	-2.36614894834438	6.44181535374024e-08	6.70035807367415e-07
KCNE4	8.41677739230769	5.96250465127961	-2.45427274102809	0.000128068181783405	0.000331724766292549
HOXC13	0.755295976923077	7.09987356300329	6.34457758608021	4.46087616774666e-08	5.163196623209e-07
NME1-NME2	7.95132679230769	5.61945920058553	-2.33186759172217	0.000364689403163792	0.000822524165272522
PHLDA2	7.87798086153846	10.2852508676579	2.40727000611943	1.88406085469164e-05	6.38604817787689e-05
EVPL	7.21859012307692	12.8444089476974	5.62581882462045	1.09033700880613e-06	6.01432275539813e-06
IL27RA	7.04067014615385	9.77866138560526	2.73799123945142	3.68178749659775e-07	2.5298648358469e-06
CENPH	7.62804558461538	10.1397760346184	2.51173045000304	1.29079425866994e-08	2.27339321981139e-07
XCL1	2.9442667	5.47171670785526	2.52745000785526	6.8227105230681e-06	2.71137670638053e-05
AL033527.3	1.57839987692308	3.82797296191118	2.24957308498811	1.53349140525682e-07	1.28425329942951e-06
AC005165.1	5.55055932307692	1.40097005373355	-4.14958926934337	1.34533393808551e-08	2.32128092851565e-07
AC008079.1	2.42924833846154	4.93751262880263	2.50826429034109	2.05935852293953e-08	3.03876593456369e-07
MTND4P24	0.5118409	2.83841201528618	2.32657111528618	3.86602538792109e-05	0.000117967872585143
ACOX2	10.5604961769231	5.0998669388125	-5.46062923811058	1.20394281396403e-09	1.04952579103678e-07
MAJIN	1.10766607692308	5.38682982029605	4.27916374337298	2.15099534065712e-07	1.65721859886041e-06
MIR100HG	11.8016967692308	7.34959008836184	-4.45210668086893	3.23840254755854e-09	1.15743976766757e-07
STARD5	10.4794273384615	8.27800566376645	-2.20142167469509	1.05833252395273e-05	3.92426216158742e-05
AC011487.1	4.19378457692308	1.09597920280921	-3.09780537411387	2.23889659563436e-07	1.71269782981901e-06
MEF2C-AS1	6.82463018461538	2.08291644603618	-4.7417137385792	1.77053228568814e-08	2.77472512177111e-07
RPL41	16.2291446769231	13.3557140334868	-2.87343064343623	8.92352335421027e-08	8.55795468721888e-07
AC093890.1	4.36484556923077	1.53690742286184	-2.82793814636893	2.55140277522203e-07	1.89334897151739e-06
SERPINB3	7.06242886153846	12.0961160720559	5.03368721051746	0.000691550281125443	0.001441734983037
IGHGP	3.67648203846154	9.43320350476316	5.75672146630162	1.02409741776921e-06	5.70959707752482e-06
NOX1	2.51897053846154	6.36085435008224	3.8418838116207	3.32301442795799e-08	4.20192865141188e-07
FGFBP1	5.96206789230769	10.8325481623322	4.87048027002455	0.000735735147215185	0.00152361676025108
AP001610.2	0.277344269230769	2.88439002189145	2.60704575266068	3.15078758838254e-07	2.23457906894627e-06
PIGA	7.8954432	9.96577329894737	2.07033009894737	2.41730097286316e-08	3.37665003640561e-07
AC136632.1	8.63016797692308	5.80629213534539	-2.82387584157768	8.92406942432265e-08	8.55795468721888e-07
AC092803.1	1.63330301538462	6.22150295884868	4.58819994346407	0.000112874907480011	0.000297949583338395
CD79B	8.6991783	6.53094764149671	-2.16823065850329	8.00105499862615e-06	3.10136342670498e-05
RCN3	12.0960550384615	9.85323266895724	-2.2428223695043	3.99356920086442e-07	2.69323906722264e-06
AL365440.1	0.627595892307692	2.91239846286842	2.28480257056073	5.80008289630955e-08	6.21141327177325e-07
NCEH1	6.73873814615385	10.6477247835329	3.90898663737905	1.90673333787231e-09	1.04952579103678e-07
RCAN3	6.84143290769231	10.5816756434868	3.74024273579453	2.0970331176283e-09	1.05417265855989e-07
BTLA	2.57417960769231	4.61974917076974	2.04556956307743	1.65820774660944e-06	8.39626902700405e-06
AL022316.1	0.245728738461538	3.80082611224671	3.55509737378517	1.1929817433749e-08	2.19885906558575e-07
DIPK1B	9.51965396153846	6.69929770340461	-2.82035625813386	7.65054846205724e-08	7.59935573897552e-07
PRRT1	9.85960629230769	7.14805019298355	-2.71155609932414	2.21997607709026e-09	1.0561281775237e-07
NPIPB14P	8.3216939	3.63942980858882	-4.68226409141118	4.8673095205818e-05	0.000143268930392001
PCBP3	7.75137590769231	4.99284516977632	-2.75853073791599	2.82698455720235e-06	1.29903978019813e-05
AP006621.3	8.94650536153846	6.89108935476316	-2.0554160067753	7.35136773088055e-07	4.38007960980912e-06
MPLKIP	7.62031791538462	10.4052271164342	2.78490920104959	1.09645457878958e-08	2.07316059305124e-07
EN1	1.06837282307692	4.83027300019737	3.76190017712045	4.99626340208357e-05	0.000146495126285769
WNK4	4.34863316923077	6.55046479204276	2.20183162281199	0.000112903136910148	0.000297949583338395
LNPEP	9.3639339	11.42523078125	2.06129688125	1.3092737583999e-05	4.69450707309009e-05
SNORA11F	0.287255915384615	3.09480585560526	2.80754994022065	1.85343882832342e-08	2.84264966658186e-07
SLC7A11	2.57282570769231	8.34892205323026	5.77609634553795	6.81459103249211e-09	1.61005292053061e-07
CDRT15P1	1.91195177692308	4.0840388321875	2.17208705526442	8.53444083336228e-06	3.27342670825707e-05
GABRA3	2.26712661538462	5.32380353204934	3.05667691666473	0.00105742649166614	0.00209622551984272
MGA	8.8857485	11.4864422169079	2.60069371690789	3.56504926195592e-08	4.40466130815422e-07
RMI2	6.18934413846154	11.1426231820395	4.95327904357794	2.30577211037955e-09	1.05918464419657e-07
GALNT16	8.23272413846154	5.63350722858553	-2.59921690987601	7.99741226176065e-05	0.000220675710212647
AC090515.5	2.02339813846154	4.24223877180921	2.21884063334767	0.00182443527693291	0.00341340060726027
USP18	6.82885127692308	8.96353445570724	2.13468317878416	7.95817089809834e-07	4.66031153052484e-06
KCNJ5	3.02369771538462	5.84594080386513	2.82224308848052	8.53722410942675e-06	3.27342670825707e-05
KCNJ11	4.21461820769231	6.33222478740132	2.11760657970901	1.29093164115057e-05	4.64175484623125e-05
LINC02012	1.95325486153846	5.23834920693421	3.28509434539575	3.04278994238055e-08	3.94007794052042e-07
CAPN3	9.38003433076923	5.39783646821053	-3.9821978625587	2.96374634467811e-05	9.3701741979788e-05
MEP1A	0.181257923076923	2.52452493884211	2.34326701576518	1.82896735421994e-07	1.46343501520837e-06
AC018630.2	4.44494439230769	2.11688708709539	-2.3280573052123	6.61870889536634e-09	1.58379882115337e-07
CLCA4	4.52185610769231	8.29062537075987	3.76876926306756	0.000786877822239896	0.00161535588369985
RAD54L	4.23182847692308	9.85928794133224	5.62745946440916	2.94769454244066e-09	1.12531214530407e-07
SLC18A2	6.78804506153846	3.99397352985197	-2.79407153168649	0.000228755294239761	0.000548815340166669
AC245033.3	6.75340064615385	3.66366596459868	-3.08973468155516	0.0102772209865423	0.016007523347493
OGN	11.6948239538462	4.11081581948684	-7.58400813435931	7.33342133643455e-09	1.67508611177889e-07
RPL3P4	12.0437292307692	8.87600800040132	-3.16772123036792	1.04018274288664e-07	9.58153875544425e-07
ADCY2	9.03214245384615	4.18368270681908	-4.84845974702707	3.09616852168278e-08	3.98449013963127e-07
RGS20	3.22124879230769	6.4850149433454	3.2637661510377	8.91354840802366e-06	3.39411723247367e-05
MCOLN2	4.88304178461538	6.92279828175329	2.0397564971379	6.97298749983154e-06	2.75781578888724e-05
SIM2	4.95395326153846	8.46239993182895	3.50844667029049	1.27450544211189e-06	6.79601923103238e-06
LHX5	0.2524954	3.98699315072039	3.73449775072039	7.70587220946636e-07	4.54056576205625e-06
MZT1	8.40434348461539	10.565263057352	2.16091957273659	2.30578006837696e-09	1.05918464419657e-07
PCDHGA2	6.88814464615385	3.54145661005263	-3.34668803610121	5.05530338773876e-08	5.60683508550282e-07
AC005832.4	3.72706043076923	0.382169273789474	-3.34489115697976	0.00010731633123177	0.000285003196768444
AC139768.1	9.99647996923077	5.21681491964803	-4.77966504958274	1.11454321478685e-09	1.04952579103678e-07
CALML5	3.66441009230769	9.69885549378947	6.03444540148178	4.6775781949617e-05	0.000138557713648945
B3GNT4	3.49667523846154	6.69897794210197	3.20230270364043	1.95194948944172e-08	2.92804664497116e-07
PLP1	8.44294350769231	2.49425475440789	-5.94868875328441	4.21098142868072e-09	1.27563146608716e-07
PAX5	0.993835130769231	5.94478265465132	4.95094752388208	5.87784460652923e-09	1.49770838407778e-07
LYZ	9.03533329230769	11.1774387116118	2.14210541930415	0.000909267166357601	0.00183352480864162
AC083805.3	2.9844932	0.458072210480263	-2.52642098951974	3.01679687729943e-11	3.0190594749574e-08
C21orf91	7.89323845384615	10.2391301688059	2.34589171495977	1.2745083696573e-06	6.79601923103238e-06
AC010522.1	4.97104690769231	2.49133968552303	-2.47970722216928	2.23233056426417e-06	1.07348781090177e-05
NR2F1	12.1629646230769	8.32209935507895	-3.84086526799797	5.5619911062412e-09	1.46203145204488e-07
LINC02195	0.620521338461538	3.79322561360526	3.17270427514372	3.45986599641437e-07	2.4080701710265e-06
LINC01145	8.78623761538462	6.41036852945066	-2.37586908593396	2.62189187221261e-05	8.45334623763313e-05
PTGS2	5.99920252307692	8.9397352975	2.94053277442308	5.85351846801204e-05	0.000168538807872587
RIMKLBP2	4.98000428461538	2.82824292404276	-2.15176136057262	7.57085452177722e-05	0.000210584588599086
RPL10P16	10.0012422538462	6.99255098925329	-3.00869126459286	3.96047932071821e-08	4.74060514873142e-07
OSBPL5	11.9819320461538	9.85977003819079	-2.12216200796306	1.33833290728984e-08	2.31062393069431e-07
C11orf53	1.7490567	5.21301779813816	3.46396109813816	0.000140012852979771	0.000358128722350175
WIF1	5.08528598461538	2.64485670127303	-2.44042928334236	0.000395457498085101	0.000884578474801837
AP000941.1	4.01176025384615	1.72848469552303	-2.28327555832313	1.24076933511975e-05	4.49135738785564e-05
ATP13A5	0.722791215384615	3.706893211375	2.98410199599038	3.81541541553467e-05	0.000116715890129582
CRB3	5.40536990769231	9.86855430588816	4.46318439819585	6.24940391340242e-05	0.000178144113697415
XPO4	8.2863985	10.3188351772533	2.03243667725329	3.44943150281532e-07	2.40140422709039e-06
RPL7P1	9.97342849230769	6.03540891248684	-3.93801957982085	5.8076858788556e-08	6.21141327177325e-07
ZGRF1	6.83319626153846	8.98054206674671	2.14734580520825	1.46469454158123e-08	2.43430968014036e-07
AKR1B15	2.24618792307692	6.75580126971382	4.50961334663689	2.67479842459709e-05	8.61104396319337e-05
AC244669.2	3.90591229230769	1.05420161544408	-2.85171067686361	1.42040854679875e-08	2.39190311838027e-07
DDR1	11.7777144692308	14.2959877048026	2.51827323557186	7.19966811328989e-09	1.66459907752434e-07
MBL1P	6.30379601538462	3.26695779316118	-3.03683822222343	1.05782586895131e-07	9.68200919645518e-07
PGBD4	4.20644800769231	6.97334042957566	2.76689242188335	1.63285790519878e-06	8.28739784819664e-06
BPI	7.79036845384615	2.06287084532237	-5.72749760852379	2.87559010911047e-08	3.80978299987633e-07
AC004232.2	1.01861882307692	3.60984520983553	2.5912263867586	8.30965360969905e-05	0.00022826827607603
AL359880.1	3.90733503076923	1.01682066608553	-2.8905143646837	0.000641419553594349	0.00135167461166182
AC087286.2	3.8907365	1.07646493232895	-2.81427156767105	5.48206145493406e-07	3.48565563940793e-06
TOR4A	7.97241308461538	10.3892148990066	2.41680181439119	3.75878766237862e-06	1.65008599541769e-05
HAUS7	10.4362677538462	7.85432220413487	-2.58194554971129	0.000146957724790157	0.000373575271038683
TIMP4	8.45927836923077	2.95950100988487	-5.4997773593459	6.85916191649038e-09	1.61921294070747e-07
FP236383.3	11.2889022692308	0.655890560355263	-10.6330117088755	5.89552293216728e-06	2.40498541392138e-05
AC084018.2	6.74994169230769	4.18748175706579	-2.5624599352419	0.000103312806120525	0.000275656180228471
AL591846.1	5.89670650769231	0.666081762644737	-5.23062474504757	3.81818670789317e-05	0.000116787915884592
IGDCC4	8.43089512307692	5.69849007013158	-2.73240505294534	8.21409490166754e-07	4.7812152121192e-06
ZFHX2	3.82057636153846	6.42733960620395	2.60676324466549	7.4971659561373e-06	2.93040860600726e-05
ANXA3	8.92881461538462	11.2039630394737	2.27514842408907	6.29766015569521e-06	2.53471832044494e-05
AC009005.1	4.14131568461538	6.19121054049013	2.04989485587475	8.75086868207049e-05	0.000238622852887317
GPSM2	8.8017009	10.9815484961513	2.17984759615132	4.10974835533874e-06	1.77578625756352e-05
NPIPB3	10.9776357307692	5.45629586143092	-5.52133986933831	6.16820772097171e-05	0.000176135567257588
AC090515.3	1.26343426923077	4.27669174211513	3.01325747288436	0.000298052873707414	0.00068992191669051
AC006557.6	4.30517156923077	2.26290795319737	-2.0422636160334	0.000178063904947887	0.000441401462149009
TBC1D3B	6.32011094615385	2.51588743935855	-3.80422350679529	2.49666360334853e-05	8.10273463393898e-05
FGF10	9.28124942307692	2.22216323870066	-7.05908618437627	1.21910149641882e-09	1.04952579103678e-07
RPS4XP22	3.29631748461538	5.6422886010625	2.34597111644712	0.00106061137500934	0.00210137051476502
PRRT2	10.8191566	6.0199954929375	-4.7991611070625	1.98077383010092e-09	1.04952579103678e-07
RPS10-NUDT3	7.04581447692308	1.34950545085855	-5.69630902606452	1.78557000243455e-06	8.95533507038098e-06
TONSL	6.36929233846154	11.0852110621053	4.71591872364372	1.03162439253669e-09	1.04952579103678e-07
FAHD2B	10.3952453384615	7.64323278067434	-2.7520125577872	8.33994408612946e-09	1.79075535047842e-07
AC138904.1	1.11075274615385	5.23005482314474	4.11930207699089	1.22242329574255e-08	2.21303133971482e-07
FXYD6	12.5784425384615	8.09223940149671	-4.48620313696483	9.13850446617267e-09	1.87186295841533e-07
CXCL8	5.23378645384615	10.3461111540855	5.11232470023937	3.50614356771988e-07	2.43484256878695e-06
RPS2P5	12.5881336076923	10.5516284858224	-2.03650512186994	0.00721363367808038	0.0116510017461231
ANTXR2	12.3695680692308	9.51698145820066	-2.85258661103011	8.19322249915323e-08	8.0189412381688e-07
AC008608.2	6.47952356923077	4.14861717952303	-2.33090638970774	1.81268588980634e-07	1.45206992643598e-06
AC004847.1	2.73945974615385	4.83585820625658	2.09639846010273	2.40364092254044e-07	1.80717193686667e-06
CDKN2A-DT	0.0694266	4.4742832348125	4.4048566348125	3.88265248306786e-09	1.23527942930421e-07
EOMES	3.30307783076923	5.73650095079934	2.43342312003011	3.38558210395421e-06	1.51135251285974e-05
TNFAIP8L3	10.2024195153846	7.15053277789145	-3.05188673749317	2.69771189558281e-07	1.96908999786526e-06
SPDEF	4.77995586923077	7.37417110408224	2.59421523485147	0.00657337258897203	0.0107213396849271
KIAA1324	5.70456210769231	8.82717208521711	3.1226099775248	0.00114474453879611	0.00224707221442739
A2ML1	5.48629484615385	10.1360195185526	4.64972467239878	0.000327885421830149	0.000749589067284506
AP001207.3	1.6150321	4.26433801564145	2.64930591564145	0.000220349964458137	0.000531728070451383
ADAMTSL4	11.6546240923077	9.01267113023026	-2.64195296207743	2.86994036883678e-06	1.31618001759698e-05
SORBS2	10.9292894769231	8.43107280810526	-2.49821666881781	0.000103971446302656	0.000277306672077548
GBP5	5.92460822307692	10.3228624370066	4.39825421392966	1.78485599611121e-08	2.78008657815696e-07
CMA1	3.82423145384615	1.37331229327632	-2.45091916056984	3.28678032992311e-05	0.000102537153890866
CDO1	8.98950965384615	3.45407954789803	-5.53543010594813	1.11459116905444e-08	2.09700499524013e-07
PCDH11X	3.60809229230769	0.892611155674342	-2.71548113663335	2.4725100991293e-08	3.42811506619011e-07
SMAD9-IT1	2.93820156153846	0.654874350361842	-2.28332721117662	5.14941776506261e-08	5.68301832197004e-07
NR6A1	4.47590474615385	8.23922441304276	3.76331966688892	2.21994536793789e-09	1.0561281775237e-07
AC133644.1	0.617053392307692	3.12663143096053	2.50957803865283	7.55178975735653e-07	4.48323518624761e-06
AC004057.1	11.5683796307692	1.81129956568421	-9.75708006508502	6.59762593590465e-07	4.02683677521203e-06
AC124312.2	2.99001283076923	0.977470805861842	-2.01254202490739	0.000225848650554448	0.000543032350492964
RIPPLY3	2.28446336923077	7.14752740792105	4.86306403869028	5.069555251456e-09	1.38051911457328e-07
LSAMP	8.06990209230769	5.78113633580592	-2.28876575650177	1.1045284643761e-05	4.06810069383523e-05
GCNT2	5.95459061538462	8.53024244670395	2.57565183131933	0.000136351470508992	0.000350266277514894
PGM5P4-AS1	5.0409434	0.433141215871711	-4.60780218412829	1.00346976752078e-12	3.16522626281299e-09
LRRC32	12.3258897692308	8.82700051719079	-3.49888925203998	2.8927074554394e-09	1.11956568520535e-07
DPY19L1P2	1.03059242307692	3.48037459787829	2.44978217480137	4.97940487435647e-06	2.08415654573552e-05
CENPE	3.29005672307692	10.4320306357434	7.1419739126665	1.03163181849644e-09	1.04952579103678e-07
EIF2AK2	9.71104413846154	12.1527468271711	2.44170268870951	4.03036693632377e-08	4.80378116383764e-07
KRT6A	9.22840968461538	15.28912084125	6.06071115663462	4.97808940505509e-05	0.000146171060692705
XDH	2.67800926153846	8.70993325917105	6.03192399763259	3.99531004540428e-08	4.77817254725878e-07
GPR68	5.91834773076923	9.28931070388158	3.37096297311235	8.6129498568042e-07	4.96388398792164e-06
AC012306.2	8.32193743846154	5.42457010557566	-2.89736733288588	1.32628186298613e-08	2.31062393069431e-07
STAT1	11.2674211692308	13.9497505273026	2.68232935807186	9.91936667770397e-09	1.97408077894846e-07
AC015813.2	6.50956746923077	0.937394915151316	-5.57217255407945	8.78866231219956e-05	0.000239606058231313
AC099548.2	7.67781494615385	4.41182855171382	-3.26598639444003	1.44491777901447e-05	5.11033310549069e-05
ECE2	5.78964085384615	9.7552903701875	3.96564951634135	1.30031005706901e-09	1.04952579103678e-07
ADAMTS9-AS2	8.42088023846154	2.29537907880921	-6.12550115965233	1.55056282991561e-09	1.04952579103678e-07
ZNF528	9.56991527692308	6.81204034442763	-2.75787493249544	1.63980737885698e-07	1.34748285232855e-06
NEK2	2.71093112307692	10.7278950220724	8.01696389899545	1.07226600949776e-09	1.04952579103678e-07
NOMO3	9.34209413846154	6.60603425869408	-2.73605987976746	1.21991202312358e-05	4.42675640441596e-05
FOXD1	4.38553317692308	8.058395203875	3.67286202695192	6.57646696097289e-07	4.01479696543402e-06
ALDH3A1	6.5940517	10.2262018280395	3.63215012803947	0.000580005401220966	0.00123573522934818
SCN2B	4.51937950769231	2.16630286872697	-2.35307663896533	5.15009803763575e-05	0.00015048060178581
CRIP1	11.4948733692308	7.64258693886513	-3.85228643036564	8.6609231514477e-06	3.31360832932674e-05
AC055874.1	3.95164726153846	0.545850631917763	-3.4057966296207	1.04864309405131e-07	9.64992713905148e-07
FZD6	9.1530064	11.8829816213487	2.72997522134868	1.29078211769754e-08	2.27339321981139e-07
AC004596.1	1.00021786923077	3.54633821064145	2.54612034141068	1.10588004571286e-08	2.0892477720001e-07
RNF112	7.20719897692308	5.10902611926645	-2.09817285765663	9.43997089821417e-06	3.56782368293127e-05
HDGFP1	0	2.63492535811842	2.63492535811842	3.06231055278177e-06	1.38761223549828e-05
CELSR3	5.29017147692308	10.2395670093125	4.94939553238942	1.11455120593569e-09	1.04952579103678e-07
ANO4	6.54477726923077	3.91991889791447	-2.6248583713163	0.000158153566379673	0.000398027098427969
CRIP3	6.18716456923077	3.52272057097039	-2.66444399826037	1.1972784992731e-06	6.46792628831176e-06
AC005632.3	0.801828561538462	4.18301355380263	3.38118499226417	3.35068806037226e-08	4.23419174826342e-07
IQANK1	5.07752498461538	10.9526281317895	5.87510314717409	1.61640860071105e-05	5.61535688284845e-05
USP30-AS1	2.55322168461538	5.62171033685855	3.06848865224317	2.88102959007907e-07	2.07640897935337e-06
MYH15	1.44854147692308	4.18691191401316	2.73837043709008	4.0656863731181e-08	4.83961758118701e-07
CFL2	12.0504948076923	9.65364137481579	-2.39685343287652	4.03041412079315e-08	4.80378116383764e-07
SHISA4	10.6014451230769	7.59084544592434	-3.01059967715258	1.61709238121538e-08	2.61016967822789e-07
PBK	3.31335675384615	10.1146598074671	6.80130305362095	2.17823723762567e-09	1.05417265855989e-07
DACT1	8.89006005384615	6.75986052145066	-2.1301995323955	8.63927018787647e-05	0.000235992748914536
SLC30A7	8.69939513846154	10.7036049289145	2.00420979045294	2.29175580866647e-08	3.25813664512614e-07
IFNWP19	2.32622953846154	4.79472787721711	2.46849833875557	0.000991861075868593	0.00198237797481554
AC092111.2	3.12667503076923	0.969355426947368	-2.15731960382186	2.96549194305424e-08	3.89208663870365e-07
ZNF23	8.27826223846154	5.204644786625	-3.07361745183654	1.88405744516342e-05	6.38604817787689e-05
MARVELD3	4.67785394615385	10.0421688599145	5.36431491376063	1.54548219626449e-09	1.04952579103678e-07
FOXL1	4.72849526153846	7.17205264944737	2.44355738790891	8.25913506923002e-05	0.000227203243446784
CD96	5.76842367692308	8.17735624923026	2.40893257230719	1.19751620512335e-06	6.46792628831176e-06
LCAT	11.1849807769231	8.90014619836842	-2.28483457855465	1.78268249824113e-07	1.43378140577073e-06
CHRNA5	4.5708463	7.53216385709868	2.96131755709868	6.55382477418873e-08	6.78912259979719e-07
GASK1A	9.50503332307692	5.19728599734539	-4.30774732573153	4.24741683043086e-08	4.99117418820262e-07
SPNS1	10.0170963846154	6.86791839246053	-3.14917799215486	0.000267660582363831	0.00062799692098926
HLA-DRB6	6.1201988	9.88380094638487	3.76360214638487	1.04335483189353e-05	3.87897648195417e-05
FUT7	2.17329083846154	5.15541686653618	2.98212602807465	5.05565347123013e-08	5.60683508550282e-07
NRN1	9.93684329230769	7.01103868958882	-2.92580460271888	3.2611063335244e-06	1.46347630640114e-05
MMP11	9.61672115384615	11.8836109547336	2.2668898008874	0.000266058248756571	0.000625437767483882
AL445222.1	5.31954410769231	1.08513553297368	-4.23440857471862	0.000100358097658744	0.000269361518629853
APEX2	9.33112435384615	11.4330576921382	2.101933338292	1.15839006402729e-09	1.04952579103678e-07
A2M-AS1	6.77596319230769	4.32950054357237	-2.44646264873532	8.05414294097175e-08	7.91879899351738e-07
ZBTB33	7.98757913846154	10.7894834315132	2.80190429305162	2.13725581305942e-09	1.05417265855989e-07
CCDC85A	4.90174781538462	2.49067305057895	-2.41107476480567	1.31021649348852e-05	4.69723341402787e-05
TMEM164	9.12545921538461	11.1536752849013	2.0282160695167	3.11892837400821e-09	1.14541929184907e-07
BMP7	7.77482523076923	10.1122210336513	2.33739580288209	0.00207517776633534	0.00383110793190688
AC002546.1	4.79475658461539	0.404396278509868	-4.39036030610552	3.49177707921085e-08	4.35438742930873e-07
MTATP8P2	0.954970530769231	2.99473081872697	2.03976028795774	7.07321458978463e-05	0.000198476412998553
SRXN1	9.28568176153846	6.51199370195066	-2.7736880595878	0.000158338450808832	0.000398027098427969
PGLYRP4	2.78877186153846	6.33661163341776	3.5478397718793	0.000419553970802476	0.000930767219323461
RBM4	11.8580889076923	9.35398578844408	-2.50410311924823	2.4301212053337e-06	1.15025371697749e-05
AL355574.1	1.82854339230769	4.87864202809868	3.05009863579099	3.81474668483835e-06	1.66962751949898e-05
ZFP28	8.58053905384615	5.79107012510526	-2.78946892874089	5.17192758488166e-07	3.31859261535492e-06
P3H3	11.7895693307692	9.26547957579934	-2.52408975496989	2.48437243232898e-07	1.85478526270277e-06
EPB41L4B	4.73158756923077	9.28726581810197	4.5556782488712	4.32223261151716e-08	5.04010124561521e-07
ACE2	3.69520033846154	7.17212650132566	3.47692616286412	1.55945178393433e-07	1.3001343506999e-06
SP6	4.97700640769231	8.93261726131908	3.95561085362677	3.44942275927771e-07	2.40140422709039e-06
BRCA2	4.15116708461538	9.64078619774342	5.48961911312804	1.03163181849644e-09	1.04952579103678e-07
MSL3P1	2.22635357692308	4.72377163034539	2.49741805342232	4.38130827045866e-06	1.87614856320369e-05
CNIH2	4.74692246153846	7.39263680816776	2.6457143466293	3.62819302301819e-08	4.46491856472385e-07
FPR3	5.34698102307692	8.61819204800658	3.27121102492966	7.39242123173792e-08	7.4032744326069e-07
AC009506.1	5.12105278461538	0.347871826582237	-4.77318095803315	2.27271244969008e-08	3.24751022706607e-07
GAS2L3	4.94609245384615	8.99632425916118	4.05023180531503	1.20392561817389e-09	1.04952579103678e-07
SALL1	10.0836666461538	5.81298930024013	-4.27067734591371	4.79869350128562e-08	5.4241303186577e-07
CA4	7.87466434615385	2.22940014419408	-5.64526420195977	2.25579753505496e-09	1.05918464419657e-07
TMPRSS3	3.94115439230769	8.48961791832237	4.54846352601468	5.70190319639317e-05	0.000164646833068219
KLF16	8.27438336153846	10.4259324488717	2.15154908733325	1.1789701358464e-06	6.38626546122875e-06
SLC9A7	5.23328500769231	10.4814219449013	5.24813693720901	2.17824477822411e-09	1.05417265855989e-07
ZNF662	9.33121941538462	6.4953882378454	-2.83583117753922	1.69557457618641e-07	1.37956082907919e-06
NMRAL2P	3.21109153846154	5.86387537720724	2.6527838387457	0.000488170784126324	0.00106367758950982
DDR2	11.1228448384615	8.55289943598355	-2.56994540247799	1.31477008725109e-06	6.95774448178748e-06
AC082651.3	1.60285477692308	4.98893992807566	3.38608515115258	2.02402404585013e-06	9.91300365892645e-06
SNORD46	0.301785607692308	2.93544081462171	2.6336552069294	2.08663485928996e-08	3.07411121935668e-07
DLG1-AS1	1.31272574615385	4.48263381347697	3.16990806732313	4.55395043801932e-08	5.23031100228653e-07
ADAM8	7.9075934	10.9787995716118	3.07120617161184	1.00542558331427e-07	9.32889520432291e-07
BSN	3.05774539230769	5.18971529221053	2.13196989990283	2.62188728340998e-05	8.45334623763313e-05
CYS1	9.06329098461539	6.51629569169408	-2.54699529292131	8.41514884582628e-06	3.23771426376555e-05
GPX1P2	0.847985176923077	2.85459340318092	2.00660822625784	6.4713881198272e-06	2.59479729214223e-05
FAM95B1	4.44540233846154	1.80172299224671	-2.64367934621483	0.000348817624471722	0.000790730414636528
AC084876.2	0.878075753846154	3.39763755475	2.51956180090385	4.63285147913487e-08	5.28756973481332e-07
CLIP3	11.8342013923077	8.1030214210625	-3.73117997124519	7.47089468950725e-09	1.69371597708681e-07
KRT17P6	0.5391875	3.75245906965461	3.21327156965461	1.59131436816055e-07	1.31728862364038e-06
ENO1	14.2884214153846	16.63429143875	2.34587002336539	1.29580338329091e-09	1.04952579103678e-07
CCDC18	6.50034017692308	8.72181674917105	2.22147657224798	1.03823096194324e-08	2.01056143965009e-07
ATP8B2	11.8018911307692	9.22315068484211	-2.57874044592713	5.14416917087141e-08	5.67951184742667e-07
MFHAS1	8.47695626923077	11.0285918994178	2.551635630187	1.11322552542949e-07	1.00527805197156e-06
FBXL22	8.81987509230769	5.28260538856908	-3.53726970373861	2.39353203752117e-06	1.13676792559429e-05
KCNA5	4.74434674615385	2.57516288570395	-2.1691838604499	0.00033517113482713	0.000764620236830661
DACH2	2.84059717692308	0.721933818878289	-2.11866335804479	2.36201157245113e-07	1.78521756912747e-06
AC009119.2	4.37549196923077	0.758749504552632	-3.61674246467814	2.57718446622244e-08	3.53649784172473e-07
AC008764.6	3.76556673076923	6.05479247974342	2.28922574897419	6.44808523774676e-09	1.55895578444035e-07
LINC01001	9.12794766153846	4.97215898780921	-4.15578867372925	0.000226018532601479	0.000543032350492964
MOCOS	4.87622379230769	10.2987890098289	5.42256521752126	1.60579057231062e-09	1.04952579103678e-07
AC005255.1	1.39345203846154	4.00915845134211	2.61570641288057	9.9430301440188e-05	0.000267060283843666
AC005753.1	4.49218453846154	1.94670010645066	-2.54548443201088	1.40808898127199e-06	7.36257909017026e-06
HTR1D	1.10338125384615	4.82171696083224	3.71833570698608	2.52514814340474e-07	1.87676385145294e-06
AL627309.7	8.06158240769231	5.56964192722697	-2.49194048046533	0.00194962524063191	0.00362178735233802
CLMP	10.814505	8.28811193257237	-2.52639306742763	1.44495803842842e-05	5.11033310549069e-05
TREM1	4.25562863076923	6.6982043319375	2.44257570116827	1.23731364806527e-05	4.48000590934706e-05
RAD18	7.33530963846154	9.98897152458882	2.65366188612728	1.2512312470161e-09	1.04952579103678e-07
GLT8D2	10.8502572384615	7.64812047551974	-3.2021367629418	1.01952431512647e-08	1.98803694044251e-07
TMEM182	5.05741512307692	7.74966523260526	2.69225010952834	2.34984042318352e-09	1.06032959229466e-07
ZCCHC12	9.48487567692308	3.35484968785855	-6.13002598906452	3.86377115358179e-07	2.62421143388931e-06
ELFN1-AS1	0.728138269230769	4.90839668808224	4.18025841885147	1.06502392823985e-07	9.74307394489352e-07
IGFN1	6.26523678461538	3.43630567555592	-2.82893110905946	0.000409413526701318	0.000911865227859282
AC087203.3	4.73909166923077	1.50680768360526	-3.23228398562551	1.45549125548815e-07	1.23447032551393e-06
NEMP1	8.84758533076923	11.0665089089474	2.21892357817814	1.94343039447071e-09	1.04952579103678e-07
GOLGA8Q	4.00184292307692	0.63282725369079	-3.36901566938613	1.59104278710722e-05	5.55200621887066e-05
C1QTNF4	7.09805014615385	3.58852159448355	-3.50952855167029	2.40081066463529e-07	1.80717193686667e-06
AC104794.4	6.75273901538462	1.71656660941776	-5.03617240596685	6.20320524709478e-05	0.000177096295699279
AC009097.2	0.708092476923077	2.75198064314145	2.04388816621837	2.83877321814773e-05	9.05466867907997e-05
PROC	3.6597019	6.12259602584868	2.46289412584868	3.33862655763201e-07	2.33645491437079e-06
AC016877.3	6.96642220769231	4.37527788333882	-2.59114432435349	1.0054089354788e-07	9.32889520432291e-07
PLAGL2	7.83493933076923	10.9855124731579	3.15057314238866	3.62417020203219e-09	1.1975574673484e-07
WSCD2	7.13740236153846	3.52687026924671	-3.61053209229175	6.18726118972982e-06	2.50277495791475e-05
BCL11A	6.53703677692308	9.73041122662829	3.19337444970521	1.91038333665911e-05	6.46585958165538e-05
ATRIP	6.95183375384615	3.03070810705921	-3.92112564678694	2.880214882582e-05	9.15927371278575e-05
RNU6-322P	0.524398030769231	3.17689514167105	2.65249711090182	8.32234414829473e-07	4.83818268421922e-06
AC004967.1	3.49474988461538	6.71001790643092	3.21526802181554	2.30574823653437e-09	1.05918464419657e-07
TNNI1	3.21294969230769	6.98855984107237	3.77561014876468	2.41730827397939e-08	3.37665003640561e-07
PVRIG	5.05676903076923	2.65497067062171	-2.40179836014752	1.78070357772692e-05	6.09157121188898e-05
CXCR2P1	1.49212560769231	5.47347003898684	3.98134443129453	1.63964536624644e-07	1.34748285232855e-06
TMPRSS4	7.02995922307692	12.4767706260855	5.4468114030086	7.58856904629631e-07	4.49366674123524e-06
HOXC13-AS	0.598274676923077	5.38259164825329	4.78431697133021	2.43471811053668e-07	1.82747734381412e-06
RPL21P135	3.3597166	1.01974922077961	-2.33996737922039	1.34563428399312e-06	7.10565618164339e-06
AC068580.1	1.03772345384615	3.31612729341776	2.27840383957161	2.80041130894699e-05	8.94860591720876e-05
SMIM10L1	8.19967656923077	10.3142701581579	2.11459358892713	4.86747705744304e-05	0.000143268930392001
F11R	10.0016246461538	13.6953468028618	3.693722156708	4.53373944276264e-09	1.31262287643372e-07
SDR39U1	11.7180979230769	8.59565811840132	-3.12243980467561	7.82962970102086e-06	3.04461445220099e-05
TJP2	10.4009437538462	12.4430532567105	2.04210950286437	9.47814456381515e-09	1.91577582878155e-07
MYOZ2	3.91652676923077	1.18683181865132	-2.72969495057945	1.88064040999992e-08	2.87128198189987e-07
SLC7A1	9.41229606923077	12.2005259140461	2.78822984481528	6.55382477418873e-08	6.78912259979719e-07
NUP210	5.96814816153846	12.6398001137829	6.67165195224443	1.07226986113559e-09	1.04952579103678e-07
DLGAP5	2.60062255384615	10.8299801826349	8.22935762878871	1.03162810551057e-09	1.04952579103678e-07
ZDHHC1	10.9827618846154	8.75616605906579	-2.2265958255496	3.83345773305833e-09	1.22904349266116e-07
SHROOM2	6.54458992307692	10.0278314552632	3.48324153218624	9.13850446617267e-09	1.87186295841533e-07
IFITM2	14.5517961076923	11.5705965351645	-2.98119957252784	5.40949196431025e-09	1.43677132068187e-07
AL133353.1	0.869202130769231	3.1302959704375	2.26109383966827	9.0954941337388e-06	3.45720077484393e-05
RCC1	10.0049303538462	12.0302836847039	2.02535333085779	1.25120003459253e-09	1.04952579103678e-07
RHOJ	9.52826773076923	7.19502042094079	-2.33324730982844	2.10545687167614e-07	1.62796127786948e-06
C9orf152	3.50405262307692	6.01017881801645	2.50612619493952	0.00287873830542178	0.00512915410605828
CTSW	5.97813588461538	8.34753854091118	2.3694026562958	1.93705935204404e-05	6.54665783423303e-05
IGKV1-33	6.80320099230769	2.18743249034868	-4.61576850195901	0.000525781201224888	0.00113601010405757
POU2F2	5.2397998	7.92334600901316	2.68354620901316	5.34092489928171e-07	3.40596396456015e-06
C1QTNF9	3.28448837692308	1.06704276165132	-2.21744561527176	5.40226579926879e-06	2.2363257491699e-05
GAD1	5.34924927692308	7.62765535303618	2.27840607611311	6.02782930055993e-06	2.4454342730111e-05
MIR3176	0	2.30206836563487	2.30206836563487	1.47810945438559e-07	1.25054664919501e-06
HOXA1	3.38709050769231	6.58946347754934	3.20237296985703	1.53351608803503e-07	1.28425329942951e-06
AC027449.1	5.24843507692308	1.06692055119737	-4.18151452572571	6.47647087408313e-09	1.56445853760934e-07
EGFL8	10.3823345923077	6.10981372288158	-4.27252086942611	3.28449129118373e-07	2.30838808129055e-06
AC005020.2	3.61383041538462	1.33800792882237	-2.27582248656225	1.9806030289833e-06	9.75368672673832e-06
MYCBP2-AS1	4.65066471538462	2.37715349122697	-2.27351122415764	1.59253225290198e-06	8.13570579007591e-06
ITIH5	10.3624337692308	7.77066213792763	-2.59177163130314	1.51158892632185e-06	7.80041128995664e-06
CBWD3	8.73626266923077	5.77105351532237	-2.9652091539084	0.000488201958567112	0.00106367758950982
RACGAP1	7.73853514615385	11.7992594516118	4.060724305458	1.20394281396403e-09	1.04952579103678e-07
GPAM	6.93346087692308	9.15574205307566	2.22228117615258	2.5819816716361e-06	1.20704859882955e-05
ILDR2	2.74198934615385	4.97076626507895	2.2287769189251	4.83640276201515e-06	2.03180090429449e-05
DNLZ	8.66013791538461	3.29853542823684	-5.36160248714777	4.33069824801234e-07	2.87632877517807e-06
ACVR1C	3.33650678461538	6.67755219120724	3.34104540659185	2.52570446587525e-07	1.87676385145294e-06
MYOC	5.84791291538462	1.61695815436513	-4.23095476101948	2.25840631009705e-06	1.08332578935438e-05
FCGBP	6.96243938461538	10.3678095832664	3.40537019865106	0.000711328571411042	0.00147821347556112
EEF1A1P16	1.27120220769231	3.48717512427303	2.21597291658072	0.000429501723801949	0.000950101668619868
LRCH2	7.99339633846154	4.99415783213487	-2.99923850632667	8.6609231514477e-06	3.31360832932674e-05
PLIN4	9.0668115	6.43855804698355	-2.62825345301645	0.000121785001304387	0.000317740923794248
OPA3	7.69525512307692	10.8217650473684	3.1265099242915	4.96851442432904e-08	5.55117810926453e-07
AC063944.3	3.83221009230769	1.30469832315789	-2.5275117691498	1.02732692462843e-05	3.83368055570714e-05
TTK	3.40681259230769	10.3961108795296	6.98929828722191	1.11453522368937e-09	1.04952579103678e-07
GADD45G	11.9623509153846	7.840618715	-4.12173220038462	7.89369714794348e-09	1.73620765290531e-07
AOC4P	5.03650196923077	1.15556412973684	-3.88093783949393	5.02656190077621e-09	1.37817310197309e-07
MEG8	5.26137436153846	1.07057782311184	-4.19079653842662	9.31282875141549e-08	8.84892419272341e-07
PDZD4	9.26175730769231	6.48027934637829	-2.78147796131402	5.34085933552801e-07	3.40596396456015e-06
ACVR2B	6.45115174615385	8.82039677104605	2.36924502489221	6.48393174133841e-06	2.59479729214223e-05
ARL17B	7.60575459230769	4.70663060616776	-2.89912398613993	1.93759375421995e-07	1.52853203597572e-06
PTX3	6.27727994615385	4.11013779990789	-2.16714214624595	0.0010373349907654	0.00206024718057605
UNC79	2.24927793846154	4.75446209677303	2.50518415831149	3.59423167615107e-06	1.58980884920665e-05
AC068987.3	1.69371954615385	4.45327020663158	2.75955066047773	0.000657151680041944	0.00137836282138129
CD200	10.0057974692308	7.42554359453618	-2.58025387469459	5.94036272520258e-06	2.41729456757045e-05
IGLV3-21	5.96657772307692	9.18268058092105	3.21610285784413	0.000280811786762848	0.000655189453387641
MMP15	7.5698109	10.8497053717105	3.27989447171053	6.78947738189334e-07	4.11080263003529e-06
KIF21B	5.082276	8.49473350307237	3.41245750307237	1.17904793409667e-08	2.18217319427495e-07
PCDHGB4	5.34770067692308	2.34063707155592	-3.00706360536716	2.01759692976739e-07	1.576989778773e-06
PTPN14	9.0615434	11.1924387274342	2.13089532743421	3.39321214204429e-05	0.000105470351011409
CSPG5	3.38886130769231	7.14902197436184	3.76016066666953	1.5740795379465e-08	2.55991987337015e-07
BSCL2	10.9165236615385	8.45142480682566	-2.4650988547128	7.28303582293548e-06	2.85989902278746e-05
DMRT1	0.5739016	2.60428266753947	2.03038106753947	0.00243849304868747	0.0044240216068159
TNFSF12-TNFSF13	3.03252301538462	0.932528277529605	-2.09999473785501	0.000417030619736931	0.0009264078646724
TLR6	4.11185069230769	7.08210692701974	2.97025623471204	5.8076858788556e-08	6.21141327177325e-07
MYEOV	5.02193390769231	7.55048520033882	2.52855129264651	0.0014202673572321	0.0027256622411967
AC084824.1	5.77120620769231	0.344258846358553	-5.42694736133376	1.37795197214854e-08	2.35149769863424e-07
RAB11FIP1	7.76110903076923	10.7219783714145	2.96086934064524	3.64828542717218e-06	1.60940597020871e-05
VPS37D	7.80242136153846	5.50072726917434	-2.30169409236412	2.16357982042079e-05	7.16869695494986e-05
AC011374.1	2.94435841538462	5.1667288281579	2.22237041277328	0.00845891837787988	0.0134437837823477
USHBP1	8.48805573076923	5.6183614210625	-2.86969430970673	4.61968817896593e-09	1.32496123557097e-07
GYPC	12.1896884	8.29010517937171	-3.89958322062829	2.26247015816242e-09	1.05918464419657e-07
AL109811.2	9.91360467692308	6.64875364130592	-3.26485103561716	1.22256171779308e-08	2.21303133971482e-07
IFFO2	9.03143088461538	11.2314407879276	2.20000990331225	3.00426783431646e-05	9.47788662298824e-05
FOXA3	2.61689417692308	5.57325572858882	2.95636155166574	0.000250483631308068	0.000593205448905081
PPP1R14A	12.4282522846154	6.58402535532895	-5.84422692928644	3.14833477047677e-09	1.15056156541344e-07
CNTFR	10.1346245923077	4.71353858649013	-5.42108600581756	8.17099618953096e-08	8.0189412381688e-07
PCOLCE	13.4334709769231	10.1888848334737	-3.24458614344939	1.0964684608374e-08	2.07316059305124e-07
AP002807.1	8.65064666923077	6.40113782511513	-2.24950884411564	0.000301694657963057	0.000696762492308372
KLHL33	4.006827	0.883025086407895	-3.12380191359211	1.79547017794005e-09	1.04952579103678e-07
THPO	6.51072538461538	2.96596565255263	-3.54475973206275	2.92260836735332e-07	2.0999594957694e-06
F10	11.2727431307692	5.10890205438816	-6.16384107638107	1.27553375114609e-09	1.04952579103678e-07
C14orf39	1.75645043076923	4.10171582682237	2.34526539605314	0.00182615939670694	0.00341622122592168
MFSD6L	2.258301	4.49284341477961	2.23454241477961	0.000934438914385455	0.00188021778112845
MACC1	4.49883696923077	10.1020511353586	5.60321416612778	5.90904863928047e-08	6.28854735743555e-07
AL591846.2	1.27633400769231	3.32215060321382	2.04581659552151	0.000592807900491058	0.00126089799450888
NTF4	4.28059729230769	7.0646609795625	2.78406368725481	0.00657332174455597	0.0107213396849271
TYMP	10.4828895615385	13.3946239074013	2.91173434586285	1.5589674620558e-06	7.98638133966486e-06
SMIM22	5.765557	9.87765989987829	4.11210289987829	0.000744043149352604	0.00153922724902247
SNX15	9.40199543076923	5.63828759952632	-3.76370783124292	2.96374634467811e-05	9.3701741979788e-05
MMRN2	11.1436750538462	8.99259630262829	-2.15107875121786	3.04283525330509e-08	3.94007794052042e-07
TRMT5	7.47676679230769	9.86312570293092	2.38635891062323	3.39356236068391e-07	2.36959821041642e-06
CD248	12.4553258846154	9.29643784033224	-3.15888804428315	4.9763290942858e-09	1.36574122542482e-07
KRT16P2	1.92338426923077	5.52381459070066	3.60043032146989	0.000244210505797636	0.000580753847318642
CCDC74B	9.40559096153846	6.15674744419408	-3.24884351734438	9.2338459231334e-08	8.77983022097458e-07
AC234582.1	8.59234991538461	5.80223623139803	-2.79011368398659	1.98714372669094e-08	2.95709478066889e-07
FAM83H	5.74739830769231	13.0640730133882	7.31667470569585	3.36212336566802e-09	1.17329359406321e-07
AC005224.3	1.94014037692308	4.58821719715789	2.64807682023482	4.29570796281311e-07	2.86056881090227e-06
FIBIN	10.8415799384615	6.22140078781579	-4.62017915064575	1.49129271748317e-08	2.46396299275258e-07
RAP1GAP	6.04535976153846	9.25470916975329	3.20934940821483	0.000566898393608228	0.00121140075206601
WNT7A	2.26405906153846	7.21207011865789	4.94801105711943	2.25124412348455e-06	1.08088203825377e-05
RPL23AP42	13.4837250846154	6.52398981945724	-6.95973526515815	3.69244261046533e-08	4.5181630737052e-07
FBP1	6.33211846923077	9.16722043331908	2.83510196408831	6.84649767209953e-05	0.000192829139883306
RPL24P2	8.30800671538461	5.7162946441875	-2.59171207119711	4.96789808805239e-07	3.21713594465718e-06
CD1A	1.52013760769231	6.36412888374342	4.84399127605111	3.92805984956686e-07	2.65818180010141e-06
AL118508.3	3.78498149230769	1.38685740950658	-2.39812408280111	3.07575967208929e-08	3.9790333227892e-07
BX640514.2	1.40768813846154	3.91074422420395	2.50305608574241	7.54481586438117e-06	2.94858138543689e-05
WASH9P	10.2653447	7.21639002771053	-3.04895467228947	2.74291040949555e-06	1.26790530255483e-05
BICDL2	6.3382415	10.5647419210559	4.22650042105592	0.0130327433909358	0.0198559429402682
AGAP4	9.44145001538462	6.40563040350987	-3.03581961187475	1.23731131515472e-05	4.48000590934706e-05
MIR1-1HG-AS1	6.64416431538462	2.63574363928618	-4.00842067609843	2.56140640623638e-06	1.20001954370757e-05
CSNK1G1	7.52005126153846	10.4341628054605	2.91411154392206	2.5830572281293e-09	1.08515512128053e-07
NEFL	2.72554868461538	5.87441057954605	3.14886189493067	0.00273191161264591	0.00489518450556024
AC022509.2	1.72825442307692	3.92528367112171	2.19702924804479	0.000197640786511287	0.00048320806370066
FAM156A	9.20593483076923	3.254392911	-5.95154191976923	4.19251228410792e-07	2.80591525563629e-06
CYBRD1	13.2843148153846	11.0602964774013	-2.2240183379833	6.33169754506847e-08	6.61628787553553e-07
AC132008.1	4.94893921538462	1.25404463667763	-3.69489457870698	1.5390161343764e-07	1.28807560039908e-06
HSPA12B	10.1963359846154	6.87192343166776	-3.32441255294762	3.55685615752487e-09	1.19505604966335e-07
FAM162B	9.04846406153846	4.41592928020395	-4.63253478133451	1.30031468175019e-09	1.04952579103678e-07
CCN5	13.0460809846154	6.27434220651974	-6.77173877809565	4.88475571965062e-09	1.36466340997338e-07
SP8	0.577052307692308	3.07302486378289	2.49597255609059	0.000152907862117649	0.00038676938115171
EML4	9.97987254615385	12.1634110023355	2.18353845618168	1.15838591949984e-09	1.04952579103678e-07
PITX1	5.85491073846154	12.8164000489145	6.96148931045294	3.33520362668523e-06	1.49268694048827e-05
DCLK1	9.01783459230769	5.95450908393421	-3.06332550837348	7.28319454216885e-06	2.85989902278746e-05
NKPD1	3.24437923076923	6.16370656267434	2.91932733190511	3.88135915896293e-05	0.00011828120173279
H19	13.4111670846154	9.61865058232566	-3.79251650228973	1.2199097199048e-05	4.42675640441596e-05
TSACC	2.57413032307692	4.70170025547039	2.12756993239347	3.69241001207908e-08	4.5181630737052e-07
OXTR	3.65940371538462	6.37198954865132	2.7125858332667	1.96328167280862e-06	9.67527329516934e-06
AL929236.1	0.0630237307692308	2.09631558087171	2.03329185010248	3.2407930390335e-08	4.13525782089061e-07
ISY1-RAB43	7.18502418461538	1.02921985150329	-6.1558043331121	1.07438033615555e-07	9.79970430803089e-07
NPIPB15	8.07364687692308	6.00358337945724	-2.07006349746584	0.00458053060139131	0.00775162924832517
DNALI1	9.0462136	6.42247467189145	-2.62373892810855	0.000335750944766619	0.00076517600452806
IPMK	6.57794496923077	9.51479160425987	2.9368466350291	1.63169213714817e-08	2.6246720299728e-07
SPATA12	1.66297125384615	3.81715239578289	2.15418114193674	4.43668945981592e-08	5.14571503946614e-07
PDCD6IPP1	6.95452216153846	2.27889722533553	-4.67562493620293	5.84227516315055e-08	6.24356950216024e-07
ANK1	3.51983366153846	7.30421205443421	3.78437839289575	5.61013508757126e-08	6.04390795375518e-07
UGGT1	9.39564826153846	12.0851750963487	2.68952683481022	4.36862352042774e-09	1.29814244087785e-07
GTF2E1	7.72494439230769	9.75362730220066	2.02868290989297	3.17806498168135e-09	1.15056156541344e-07
AC132938.4	1.06784049230769	5.12530438072697	4.05746388841928	1.54541966971705e-08	2.53338398944738e-07
SSX2IP	7.59179157692308	10.7515572916776	3.15976571475455	2.58303064492933e-09	1.08515512128053e-07
SCGB3A1	6.9532394	4.16134885048684	-2.79189054951316	0.0196868990557571	0.028794581816545
MPZ	7.94470878461538	5.42902990638158	-2.51567887823381	5.51373041166988e-08	5.96763280083913e-07
TMEM240	9.11158921538462	5.10637410633224	-4.00521510905238	1.4591119658018e-09	1.04952579103678e-07
TP63	6.0967933	11.7995402581579	5.7027469581579	7.17812646433441e-06	2.82626758534032e-05
MLPH	12.5961497230769	9.98771544714145	-2.60843427593548	2.28608629889516e-05	7.50450142705498e-05
ACSM1	6.17362897692308	4.10878907669408	-2.064839900229	4.55894736965178e-06	1.93791444003065e-05
ELOCP19	7.33987912307692	3.76503552599671	-3.57484359708021	0.000131322294445974	0.000338964952458902
PARM1	11.4544881384615	9.14474147967434	-2.3097466587872	1.39899134302327e-06	7.31639152753443e-06
TFCP2L1	5.65653774615385	10.4481962779704	4.79165853181655	0.0002179292606361	0.000526023273792781
AC092745.2	4.86811707692308	2.27807513989474	-2.59004193702834	2.16406095261851e-08	3.15008581575705e-07
CXCL9	4.83549337692308	10.4940562131908	5.65856283626771	2.70183961743628e-06	1.2530329016912e-05
KBTBD8	2.72337100769231	6.40198643327303	3.67861542558072	7.75031622397779e-09	1.72358977871669e-07
LGALS2	3.13352957692308	6.31164195703289	3.17811238010982	2.22402640284745e-05	7.33431395399402e-05
ARL14	1.30619196153846	5.22044068323026	3.9142487216918	8.93540995670124e-07	5.11290836015368e-06
ZNF148	9.08843743076923	11.167514075625	2.07907664485577	1.9334552811953e-06	9.55182513569382e-06
TRIM7	7.4062371	9.41328091427961	2.0070438142796	0.000756662546764639	0.00156244961111952
AKR1B10	5.27122817692308	9.35286478047697	4.0816366035539	0.000679959453032942	0.0014201839890637
HHATL	4.63100856153846	1.38149356568092	-3.24951499585754	2.34310671041708e-07	1.77497142829405e-06
PTPRZ1	5.86279158461538	8.631335200625	2.76854361600962	0.0012348889411322	0.00240286262157834
ITGA10	8.96151148461538	5.80850357838158	-3.15300790623381	2.54950277975629e-08	3.50520556191865e-07
BCL2L2-PABPN1	7.39332323076923	4.77629470584868	-2.61702852492055	0.000735717293630274	0.00152361676025108
NFKBIE	7.71459173076923	10.1526213715559	2.43802964078669	1.90561367710546e-07	1.51010183388496e-06
LINC02613	5.27813946923077	2.46812259418092	-2.81001687504985	1.98460830588244e-06	9.77169378652818e-06
SNORA53	5.05963025384615	2.49832407863158	-2.56130617521458	0.000167369850045167	0.000418021859409202
LRRIQ3	2.61222539230769	5.18781080993421	2.57558541762652	1.04018560701122e-07	9.58153875544425e-07
COX6CP1	1.1187066	3.21812526275	2.09941866275	0.000106080106133108	0.00028220551162592
AGAP10P	4.77664854615385	2.65439531174342	-2.12225323441043	2.73811359274893e-06	1.26790530255483e-05
ARL2	12.8632026461538	10.7731723783224	-2.09003026783148	3.55689213596672e-09	1.19505604966335e-07
AL162151.2	12.4406672153846	3.82680060327303	-8.61386661211159	6.90127115848263e-08	7.06033979570185e-07
TMEM256-PLSCR3	4.42777679230769	1.53974117601645	-2.88803561629124	1.19131000952091e-07	1.06142123296615e-06
SULT1A4	7.31965459230769	0.350907564552632	-6.96874702775506	1.21133678656869e-08	2.21303133971482e-07
TNS4	6.43529533846154	12.4831197816447	6.0478244431832	3.87235635218687e-06	1.68992763120789e-05
AL158163.2	5.56989520769231	2.52491960055592	-3.04497560713639	1.37689125459109e-09	1.04952579103678e-07
LINC02041	0.465458846153846	2.646140827375	2.18068198122115	0.00100289910772197	0.00200144120058951
EIF4A1	12.7946922384615	8.43133628661513	-4.36335595184641	0.00051126053948778	0.00110762711092112
PI3	7.21347278461538	11.6371547801382	4.42368199552277	0.000301692676813892	0.000696762492308372
RAB40A	5.67027690769231	3.50291824520724	-2.16735866248507	1.81963870958029e-05	6.20399030415878e-05
OR2I1P	2.10743918461538	6.809966355625	4.70252717100962	2.07070405465501e-07	1.60736683973882e-06
ADRB1	1.70094095384615	5.44810437054934	3.74716341670319	8.1138252714073e-09	1.76519796529584e-07
TRIM34	7.24518758461538	4.15802110748026	-3.08716647713512	3.6482085863747e-06	1.60940597020871e-05
HTR7	2.73659478461538	5.22170385905263	2.48510907443725	0.000305290288092685	0.000703783298745915
AAMDC	11.5378012615385	9.13434708863158	-2.40345417290688	7.60934610092904e-09	1.70989217810783e-07
ERBB3	9.71157046923077	12.796325349375	3.08475488014423	1.53349551902942e-07	1.28425329942951e-06
FAM81A	5.71640626923077	8.13853191989474	2.42212565066397	2.54320507562254e-06	1.19329042499696e-05
AL355974.2	2.68267136153846	0.452351145542763	-2.2303202159957	2.42988214236083e-06	1.15025371697749e-05
TGM1	7.2986921	10.3308184300855	3.03212633008553	0.000813694280364483	0.00166464038216618
SCARNA13	6.54777508461538	4.08517260724342	-2.46260247737196	7.59479543060953e-05	0.000211021737233725
SOX2	5.51724643846154	9.79632350993421	4.27907707147267	3.77859451318306e-05	0.000115680644441498
AC083798.2	9.16883778461538	5.54932560312829	-3.61951218148709	1.33830778440765e-08	2.31062393069431e-07
POLR2J3	11.4067760923077	7.56711528813158	-3.83966080417611	5.17191485671939e-07	3.31859261535492e-06
AL136116.3	3.91058293076923	6.03936374382895	2.12878081305972	2.14068872763819e-07	1.65018971392021e-06
FAM72B	3.19812747692308	6.57654103953618	3.37841356261311	4.53446356065903e-09	1.31262287643372e-07
CRHR1	6.15034074615385	2.46817717834868	-3.68216356780516	3.87975821202508e-07	2.63295482826725e-06
SPRY1	12.504999	9.28983955574342	-3.21515944425658	5.98904922484606e-09	1.51737701003878e-07
FABP4	10.1489078230769	6.66101762539474	-3.48789019768219	0.000400585988160226	0.000894047186981613
ELN	12.7905056230769	9.54256434542105	-3.24794127765587	1.14272738077875e-06	6.23206771833424e-06
LEFTY2	9.10477500769231	3.50326676846382	-5.60150823922849	2.04451224593113e-06	9.99812873354907e-06
IL9R	2.09898491538462	4.23504145284868	2.13605653746407	9.31901345731352e-07	5.27557544327046e-06
AC093525.4	4.77875463846154	1.15672471618092	-3.62202992228062	7.72101498612625e-07	4.54613492175339e-06
AC063944.2	4.05493062307692	1.79183165524342	-2.2630989678335	1.51096688235128e-06	7.80041128995664e-06
DMRTA2	0.814806584615385	6.72455603926645	5.90974945465106	6.93849685692882e-09	1.62898411528359e-07
AC106886.3	5.23715816923077	1.85636257884211	-3.38079559038866	5.29902563965377e-08	5.81378220237816e-07
HERC2P3	9.31168176923077	6.07652483947039	-3.23515692976038	8.17611294641612e-06	3.15787400517597e-05
FLT3LG	10.3231524846154	7.20868404442763	-3.11446844018775	1.27447770987042e-07	1.12055663345714e-06
AC023157.1	2.81536313076923	0.613632452674342	-2.20173067809489	0.000540456006466728	0.00116314268488511
FBLN5	13.1774571384615	9.36786784289145	-3.80958929557009	3.1189177826068e-09	1.14541929184907e-07
HMGN2P15	8.82404547692308	4.12388208355592	-4.70016339336716	6.22335131113401e-08	6.54109227891986e-07
AL513497.1	1.77145225384615	5.14913362277303	3.37768136892687	2.07722450218655e-09	1.05417265855989e-07
NAALAD2	8.1716022	5.10883155557895	-3.06277064442105	1.79076453817304e-06	8.96858578200861e-06
CNOT6	9.32733743076923	11.3694993702961	2.04216193952682	2.2624545253805e-09	1.05918464419657e-07
FAM83D	4.847808	11.0732663899342	6.22545838993421	1.07672201837256e-08	2.0594421622401e-07
AC097376.2	5.20048573846154	1.35859581481579	-3.84188992364575	3.68784665412771e-05	0.000113305887395705
LINC01465	2.59295241538462	4.68417462630921	2.09122221092459	7.95807609292987e-07	4.66031153052484e-06
TSSK5P	1.38834273076923	4.45839910967434	3.07005637890511	2.46639308480422e-06	1.16428901350795e-05
TMEM65	8.58082841538462	10.6515861128618	2.07075769747723	5.6100707664511e-08	6.04390795375518e-07
HPN-AS1	0.928435084615385	3.21617297377961	2.28773788916422	1.5509116116402e-06	7.97260762703615e-06
RBP7	10.1103498923077	6.89953658113816	-3.21081331116953	5.61015116795162e-08	6.04390795375518e-07
TMTC3	8.04600123076923	10.9658615948355	2.9198603640663	4.03043771320877e-08	4.80378116383764e-07
GRHL3	4.05708676923077	10.0824870456053	6.0254002763745	1.63915964229941e-05	5.68030875698407e-05
CCDC185	0.432547861538462	2.59229058136184	2.15974271982338	3.73768320290356e-05	0.000114625830172442
CYP2A6	5.71557639230769	2.07236438317763	-3.64321200913006	3.63482229866746e-07	2.50433625844507e-06
AP001628.1	0.469961446153846	2.62994163144408	2.15998018529023	1.11647160754351e-06	6.1318406340605e-06
FYN	12.1620627538462	9.72294381934211	-2.43911893450405	4.32223261151716e-08	5.04010124561521e-07
DBNDD2	11.4111819153846	7.68624599208224	-3.72493592330238	1.33832453294959e-08	2.31062393069431e-07
ADRA2C	11.6834114615385	7.29231443500987	-4.39109702652859	1.43392899992351e-07	1.21979734386329e-06
PRSS22	6.60170521538461	11.0715270577533	4.46982184236867	0.00890327161796781	0.0140781318214026
TMEM52B	1.27121591538462	5.05251454826316	3.78129863287854	1.36263995720194e-08	2.33119175802038e-07
HTR3A	1.44558101538462	4.05311849423355	2.60753747884894	0.000180640859971977	0.000447189463492779
AC131157.1	0.0694266	2.79662050717105	2.72719390717105	0.000187882812554973	0.000462705597697565
LACC1	6.87539813846154	8.97897990694079	2.10358176847925	8.33460308558062e-08	8.13462967906751e-07
CLCA2	4.51247565384615	11.1834466390691	6.67097098522293	9.99586328753262e-06	3.74265836398856e-05
TOP2A	4.94555701538462	13.3624380120395	8.41688099665486	1.05168762045094e-09	1.04952579103678e-07
AC106886.4	4.91992919230769	0.380852856391447	-4.53907633591624	2.02582134651255e-09	1.05121370278941e-07
LRRC56	6.13133490769231	8.13490305379605	2.00356814610375	4.84925634503785e-07	3.15269949056006e-06
TSPAN33	6.8440583	9.33812833966118	2.49407003966118	1.19751344087413e-06	6.46792628831176e-06
UCN2	4.75239050769231	6.83395422299013	2.08156371529782	0.00218539470738067	0.004012658497744
HAPLN2	6.08027826153846	2.43487272057566	-3.6454055409628	2.23452745649777e-07	1.70982233365713e-06
AL356056.1	3.92654167692308	0.691824630657895	-3.23471704626518	4.12109163279134e-06	1.78013116452052e-05
CPA5	1.07382902307692	3.14425113450987	2.07042211143295	7.45877458691972e-06	2.92065850614977e-05
Z74021.1	7.76717265384615	4.89775476405921	-2.86941788978694	2.05542276690701e-06	1.00253282070395e-05
TFAP2A-AS1	3.49100724615385	5.83867929879934	2.3476720526455	1.28184194464874e-05	4.62033613725268e-05
DSP	8.89471387692308	15.4351889602961	6.54047508337298	1.78388449044237e-08	2.78008657815696e-07
LINC01215	1.08898074615385	3.48843520395066	2.39945445779681	7.34641752015504e-07	4.38007960980912e-06
SKA1	2.59678697692308	9.70357604269737	7.10678906577429	1.05177459747189e-09	1.04952579103678e-07
ZNF750	5.2708425	10.4760731927632	5.20523069276316	6.62730239439364e-05	0.000187712160510769
ATP1A2	8.87939790769231	3.37142918435855	-5.50796872333376	1.26495523917222e-08	2.25101712076505e-07
SLC25A27	11.0655711076923	7.32074555388487	-3.74482555380744	2.83528099022533e-08	3.76530255486233e-07
RPL13P12	11.5020589538462	8.67044867317105	-2.8316102806751	1.29091709644561e-05	4.64175484623125e-05
NCAPH	4.07592713846154	10.437948546227	6.36202140776544	1.37747728667378e-09	1.04952579103678e-07
ARHGEF16	6.47021289230769	11.3814599803026	4.91124708799494	3.75775081566218e-08	4.57013609399609e-07
AC106820.4	3.27745263076923	5.38532270626316	2.10787007549393	2.96376171011441e-05	9.3701741979788e-05
MTF1	7.86615510769231	10.2793309896842	2.4131758819919	1.97009229770155e-07	1.54590851238132e-06
TPSB2	10.6802342307692	7.75376299192763	-2.9264712388416	4.23358702650143e-06	1.82086859147614e-05
AL109976.1	3.01949593846154	6.55258771661842	3.53309177815688	9.39259981493997e-08	8.89456030464457e-07
AC135050.6	10.4496057923077	8.19170184761513	-2.25790394469256	2.50464416210031e-08	3.46245205719347e-07
LPAR1	11.3276938	9.15950763260197	-2.16818616739803	2.24979501360716e-07	1.71635816749547e-06
AC015802.4	6.2250446	4.09708953873355	-2.12795506126645	2.84533976373277e-05	9.06431112169034e-05
AC233968.1	6.64581013076923	1.25579121335855	-5.39001891741068	0.000143821589315886	0.00036673261936668
RN7SKP70	5.05698046923077	2.16157159253618	-2.89540887669459	0.00272878610199018	0.00488989674258917
SLC52A3	5.25146951538462	9.39348097175	4.14201145636538	1.8431625073572e-07	1.46976466281681e-06
CST6	4.87069578461538	7.90246424419408	3.03176845957869	0.000444969851680446	0.000980071551691592
CHST6	4.22743078461539	8.34951654565461	4.12208576103922	0.000158338676927182	0.000398027098427969
BRIP1	3.28691596153846	10.0550236338487	6.76810767231022	1.03162439253669e-09	1.04952579103678e-07
MRGPRF-AS1	6.28437393076923	1.16920717341118	-5.11516675735805	1.94233278087022e-09	1.04952579103678e-07
LILRP2	0.422002592307692	3.41475253434868	2.99274994204099	1.67537734960588e-07	1.36868072050456e-06
PAGE4	4.06602415384615	0.670576141171053	-3.3954480126751	3.55422710665953e-06	1.5760879530892e-05
MMS22L	6.52737600769231	10.1581761079375	3.63080010024519	1.09322891340556e-09	1.04952579103678e-07
GFPT2	10.5539104923077	7.95878252811513	-2.59512796419256	7.28319454216885e-06	2.85989902278746e-05
SHE	9.62930503076923	6.82297580889474	-2.80632922187449	8.34502128635808e-07	4.84232432108179e-06
GOLGA8K	3.76797347692308	1.2436060446875	-2.52436743223558	1.24981820824362e-06	6.71289170273998e-06
CRTAM	2.62827289230769	5.41328176354605	2.78500887123836	6.39010174149412e-06	2.56604809084858e-05
KSR2	1.32726198461538	4.80862745075	3.48136546613462	7.07837146832974e-08	7.20723280937746e-07
NDN	12.3622944538462	7.72278586695066	-4.6395085868955	1.15840249768936e-09	1.04952579103678e-07
CARD14	5.24867547692308	9.01046133918421	3.76178586226113	2.84534963981496e-05	9.06431112169034e-05
MIR200A	0	2.87966012040132	2.87966012040132	3.61389655425622e-08	4.45708606279989e-07
NFATC4	13.3054815538462	9.21443214326974	-4.09104941057642	1.5753551583374e-09	1.04952579103678e-07
IGHV3-20	1.49258451538462	3.82245286550658	2.32986835012196	0.0013948755300824	0.002684464782173
FAM72D	2.20030250769231	5.98094382799342	3.78064132030111	2.83867126364031e-09	1.11094264586406e-07
DEPDC1	2.65241873846154	10.1496515724046	7.49723283394307	1.03162810551057e-09	1.04952579103678e-07
VDAC1P2	0.276149184615385	2.28844424469079	2.01229506007541	6.77165208422256e-08	6.96527717694599e-07
LINC00520	1.31940996923077	3.97076422151645	2.65135425228568	0.000359361681122965	0.000812266973198887
DSG3	4.9036533	12.1399718051316	7.23631850513158	7.44244684434273e-06	2.91492012059048e-05
PMS2P6	7.66694723076923	2.35533992855263	-5.3116073022166	4.18724786494827e-05	0.000126325228707704
AC117503.4	5.34437494615385	3.16128064641118	-2.18309429974266	3.77811715619208e-05	0.000115680644441498
ZNF300P1	8.04368080769231	3.50599110122697	-4.53768970646533	3.17634039276671e-09	1.15056156541344e-07
LTB	4.80143743076923	8.86139545403947	4.05995802327024	2.59510943359451e-08	3.54547928458855e-07
AL049840.2	8.38658853846154	6.1322390811875	-2.25434945727404	2.38226431179498e-05	7.77109013335573e-05
SULT1A3	8.25595234615385	2.68532972594079	-5.57062262021306	0.000273916898198181	0.000641436186228583
HCAR3	3.32534753076923	6.04367574100658	2.71832821023735	0.0027492021481844	0.00492301849401042
CHMP4C	6.38685606153846	10.0432729734836	3.65641691194509	5.94033874992632e-06	2.41729456757045e-05
FAM83A	4.70621756153846	11.6600067958355	6.95378923429706	7.70988083999517e-07	4.54056576205625e-06
FOXJ1	4.06734668461538	7.892937231625	3.82559054700962	0.000934699057513409	0.00188060618155979
GTF2IP4	10.8975673384615	7.75869457412171	-3.13887276433983	4.54605530858778e-07	2.99027344550679e-06
DEPDC1-AS1	0.368969923076923	3.08729285348684	2.71832293040992	1.19752647427237e-08	2.19885906558575e-07
AC080112.2	1.77793971538462	8.58919295502303	6.81125323963841	1.15725105518825e-08	2.15148017595411e-07
FAM227B	8.72175856923077	6.69159755854934	-2.03016101068143	7.75016607961276e-09	1.72358977871669e-07
LDHAP3	1.25607000769231	4.5929452665625	3.33687525887019	1.54084617694538e-06	7.92511944276551e-06
AC012313.8	2.37403518461538	5.07934549623026	2.70531031161488	1.29079021166796e-08	2.27339321981139e-07
NLRC3	5.25849961538462	7.86044667178289	2.60194705639828	1.31477309985599e-06	6.95774448178748e-06
FYB1	6.08179853846154	9.30852507796053	3.22672653949899	9.55394157722719e-08	9.01080433980085e-07
TSPAN1	9.56389718461539	11.7628803261086	2.19898314149317	0.00334597558190956	0.00586060752122165
POLQ	2.79915360769231	10.1574528795724	7.35829927188006	1.05176703399669e-09	1.04952579103678e-07
ADCYAP1R1	7.90794603076923	3.62991610136184	-4.27802992940739	2.54520764784921e-08	3.50520556191865e-07
ART5	7.48531078461538	3.15367753305921	-4.33163325155617	6.69762889622584e-08	6.91249573853202e-07
AL583834.1	3.32638679230769	1.20184360781579	-2.1245431844919	0.000576204985782983	0.00122940987638963
CCL17	2.90214953076923	5.31298971248684	2.41084018171761	0.00042471742509105	0.000940349763080061
AC068792.1	4.59451526153846	2.45847355200658	-2.13604170953188	5.86643992205464e-07	3.67337459342778e-06
JPT2	11.0298250153846	13.2801189928618	2.25029397747723	1.43128351029492e-09	1.04952579103678e-07
MIR3682	1.10784571538462	4.33880027124671	3.2309545558621	4.26075648240334e-05	0.000128054918224692
DSN1	8.34297513076923	11.1721465069079	2.82917137613866	1.05176325227738e-09	1.04952579103678e-07
LDLRAD2	8.29201596153846	5.51473034420724	-2.77728561733123	3.49083046663606e-09	1.18999052071155e-07
MATR3	10.1641743923077	6.63696861183882	-3.52720578046888	2.51648255947808e-05	8.16053990768051e-05
AL121890.2	3.35857180769231	0.875642457411184	-2.48292935028112	5.81682435205358e-07	3.64556553721524e-06
AC099677.1	5.83183090769231	3.08676242575658	-2.74506848193573	0.00601119253657348	0.00990413512479129
PDXP	7.12710936923077	4.80684539947039	-2.32026396976037	0.000560448149716611	0.00119954118627775
EFHD1	12.3818794384615	8.07691000835197	-4.30496943010957	1.91736076029524e-08	2.90414567404801e-07
AUNIP	3.02066598461538	8.87709746039474	5.85643147577935	1.03162810551057e-09	1.04952579103678e-07
TRAF3IP2-AS1	9.31986776923077	6.25463310232237	-3.0652346669084	2.63232327656086e-09	1.09112914988923e-07
CENPA	3.26313684615385	9.70372064199013	6.44058379583629	1.20393421604145e-09	1.04952579103678e-07
OBSL1	12.6525956923077	10.5301596924901	-2.12243599981756	1.44302256970807e-06	7.50882588544027e-06
CHEK1	6.2835514	10.6063171116447	4.32276571164474	1.13626655484027e-09	1.04952579103678e-07
HMGB1P10	2.26033776923077	6.75584318550987	4.4955054162791	6.87199902396148e-06	2.72574250721889e-05
AL117335.1	5.22736616923077	2.94903671435855	-2.27832945487222	9.91776912261148e-07	5.55855821448078e-06
LINC01559	1.91630583846154	5.69707050459539	3.78076466613386	4.65776738063559e-05	0.000138155287152313
FAM72A	4.49367476153846	6.51965833535526	2.0259835738168	4.26118191604852e-07	2.83887010300459e-06
CCDC178	6.47984793846154	2.14317874108224	-4.3366691973793	4.96798596996541e-09	1.36574122542482e-07
SIT1	3.9914049	6.38448678889474	2.39308188889474	1.54995322703843e-05	5.42892495284232e-05
PCLO	5.56348818461538	8.29160865411184	2.72812046949646	1.38524453656961e-05	4.92651472963243e-05
IFNG	1.30586319230769	4.70565607845066	3.39979288614297	4.96689265261414e-07	3.21713594465718e-06
CD300E	3.6397171	5.77138710115789	2.13167000115789	0.000909269199888294	0.00183352480864162
RGS11	8.03355983846154	4.90335730994408	-3.13020252851746	1.17897558542973e-06	6.38626546122875e-06
N4BP2	7.04031995384615	9.27967325763487	2.23935330378872	3.68177820781451e-07	2.5298648358469e-06
AP000866.4	5.13432513076923	2.88515970487171	-2.24916542589752	3.63469771604651e-06	1.60668661778418e-05
LUCAT1	1.07642391538462	4.24915700166118	3.17273308627657	1.31789378391281e-07	1.14533984696552e-06
LINC00028	3.08123175384615	0.5023598580625	-2.57887189578365	3.84122802047994e-11	3.58783501206228e-08
AL449212.1	0.958848407692308	4.62095617274671	3.6621077650544	3.4694514631479e-08	4.33040086631926e-07
MIR4477B	0.335889130769231	3.33699569448684	3.00110656371761	1.92881364957304e-08	2.91832004722927e-07
PNRC2P1	1.23825829230769	3.73984658491118	2.50158829260349	0.000158069673954806	0.000398027098427969
AC025271.4	4.17135361538462	1.25658710950987	-2.91476650587475	5.81898972386879e-09	1.49200534659263e-07
EIF4EBP3	10.0473352307692	7.24090768622039	-2.80642754454884	9.03027282507188e-07	5.15253221920308e-06
TDRP	9.54614241538462	7.03927875050658	-2.50686366487804	8.17612897373984e-06	3.15787400517597e-05
WDR3	8.38283836923077	10.8220635056711	2.43922513644028	1.88336744622321e-08	2.87128198189987e-07
LINC01563	2.98496736923077	0.852552295858553	-2.13241507337222	4.71555398115969e-06	1.99207806582354e-05
MMP23B	8.6685581	2.78841684193092	-5.88014125806908	7.37825723445385e-08	7.4032744326069e-07
SLC47A2	3.09061441538462	5.96385107025658	2.87323665487196	1.28184194464874e-05	4.62033613725268e-05
RSL24D1P11	2.91157589230769	0.4341173996875	-2.47745849262019	7.10574044807736e-07	4.26664000067906e-06
CCDC136	8.58738428461538	6.14619491004276	-2.44118937457262	1.12499868012102e-06	6.15819640349413e-06
TBCAP1	2.88312316923077	5.97914637009868	3.09602320086791	0.000103309853316533	0.000275656180228471
TSPEAR-AS2	4.67901261538462	2.59345878051316	-2.08555383487146	0.000286377012816558	0.000666271195294983
GDA	3.23786688461538	6.73592379141447	3.49805690679909	0.000322051067891796	0.000738227344554373
GABARAP	14.2868570461538	11.0687729050263	-3.21808414112753	1.66836668470687e-09	1.04952579103678e-07
AL117190.1	5.37002814615385	1.24244913275329	-4.12757901340056	1.9884720769856e-09	1.04952579103678e-07
FERP1	5.68307016153846	2.53049276033553	-3.15257740120294	5.87402001794637e-05	0.00016910429533588
RELT	6.64858833076923	9.35139914804934	2.70281081728011	1.60262945147119e-08	2.58833186705345e-07
HNRNPA1P4	1.63656167692308	3.73406373896382	2.09750206204074	7.02610458473607e-05	0.000197271878516301
ZNF540	7.92392663076923	5.76142035652303	-2.1625062742462	2.54951045531443e-08	3.50520556191865e-07
ZSCAN23	4.67766798461538	1.94869152932237	-2.72897645529302	5.70279519206777e-06	2.33964896159489e-05
INTS7	8.22645126923077	11.0583458322697	2.83189456303897	1.03162067957478e-09	1.04952579103678e-07
AC009053.2	2.98463781538462	6.45363512551974	3.46899731013512	5.76901309589317e-06	2.36164827254946e-05
NEURL2	7.54256015384615	4.68983322044079	-2.85272693340536	3.44197400025103e-08	4.30190427007018e-07
FAM3B	4.76511296153846	7.80149488641118	3.03638192487272	0.00120856624936108	0.00235699017771066
TSPAN10	5.23445699230769	7.94175032585197	2.70729333354428	7.47094303443597e-09	1.69371597708681e-07
AL139260.3	1.752659	3.94153798472697	2.18887898472697	1.33697734729435e-05	4.78154974454818e-05
AC026740.1	2.98750517692308	6.52689295075987	3.53938777383679	4.79474333605472e-09	1.35301504833192e-07
AC087477.2	7.90672125384615	4.06773291844079	-3.83898833540536	2.65361525492227e-07	1.94352978380419e-06
CPD	9.94335043076923	12.1250819433553	2.18173151258603	4.49199231492043e-06	1.91236218306427e-05
KRT8P42	0.300710253846154	2.33578041366118	2.03507015981503	1.09316550019816e-06	6.02865390298222e-06
THRA	12.3656709384615	10.3634622368947	-2.0022087015668	4.2086919859568e-09	1.27563146608716e-07
C2orf72	2.38680999230769	5.00395375600658	2.61714376369889	0.000255055239610942	0.000602776090842717
MAP6D1	5.56708742307692	7.64412964486513	2.07704222178821	3.96047932071821e-08	4.74060514873142e-07
AL807752.1	1.544043	3.95644068395066	2.41239768395066	1.35042273304128e-08	2.32862740938767e-07
TULP4	8.32321663076923	10.4267604544737	2.10354382370445	4.4260073799285e-06	1.89000971029938e-05
GGT5	12.0882189846154	9.13669231830263	-2.95152666631275	1.75314671572222e-08	2.75056413137384e-07
CBX2	5.80617224615385	10.0657642466941	4.25959200054023	3.55689213596672e-09	1.19505604966335e-07
UBE2Q2L	4.06826240769231	0.787492735006579	-3.28076967268573	1.46218145383124e-06	7.60285517123867e-06
THAP10	5.64956354615385	7.71837710828947	2.06881356213563	5.25575838474683e-07	3.36237369190766e-06
DHRS2	3.85820877692308	6.64562028716776	2.78741151024469	8.41518175004493e-06	3.23771426376555e-05
CYP11A1	6.14166691538462	3.47223304982566	-2.66943386555896	4.8924135031791e-05	0.000143972189427202
SERTAD4	6.91401179230769	9.27396702856579	2.3599552362581	0.000339749362567791	0.000772425273308396
HOXB13	2.44510574615385	5.38530413898684	2.940198392833	0.00469181470359702	0.00791936267751895
AC006942.1	7.21314176923077	3.65180056730921	-3.56134120192156	1.2006076131614e-08	2.19885906558575e-07
GDAP1L1	4.35972711538462	1.33154689306579	-3.02818022231883	5.12816502258076e-08	5.67951184742667e-07
GPM6A	7.54276273846154	2.4850650318125	-5.05769770664904	3.52388003850371e-08	4.3807738491088e-07
TTLL3	12.0623731615385	9.01758273998355	-3.04479042155491	9.71799166297519e-08	9.09818234430496e-07
HEPH	10.0735721692308	7.67625392874013	-2.39731824049064	3.18854864721178e-06	1.43529144960963e-05
BLACAT1	3.33512757692308	7.28349253095724	3.94836495403416	2.83413627304071e-07	2.05155620758402e-06
AC244197.3	8.82472353846154	5.53301807630263	-3.29170546215891	3.25854006402352e-05	0.000101701438108714
HTR2A	4.13413871538462	1.86849657213487	-2.26564214324975	4.15144034510716e-05	0.000125312409684636
COPZ2	11.5665475615385	9.1635882046875	-2.40295935685096	1.05800045041839e-07	9.68200919645518e-07
RN7SL2	12.7335553615385	9.79677955186513	-2.93677580967333	1.6316820456796e-08	2.6246720299728e-07
GRHL1	6.06512985384615	11.2585941140132	5.193464260167	1.25494253427367e-05	4.53505429005942e-05
CDC6	4.61744256153846	11.2750020053289	6.65755944379049	1.03159097631088e-09	1.04952579103678e-07
AC087521.1	5.45788376153846	2.05244694268092	-3.40543681885754	8.87218335152359e-06	3.38379542252678e-05
AP001024.1	1.31947458461538	3.65299561009211	2.33352102547672	0.00044746959563292	0.000984855466081397
EPHA1	8.67394586923077	10.7572515775724	2.0833057083416	7.1185723934531e-05	0.000199389761132496
TRIM73	7.5039954	4.1117767595329	-3.3922186404671	1.05833049866502e-05	3.92426216158742e-05
PRSS21	3.91956585384615	6.69019752107237	2.77063166722622	0.00679024587491161	0.0110358726095295
NOD2	5.59655778461538	8.49736940952632	2.90081162491093	3.48592248021859e-05	0.000107932817429339
ITGAD	1.8622498	4.41150406155921	2.54925426155921	6.36956461402587e-07	3.90999090578704e-06
AL008718.2	3.83330326923077	1.71524540880263	-2.11805786042814	2.21658979209427e-06	1.06711033261131e-05
CCDC89	4.78619463076923	2.66245898276974	-2.12373564799949	1.5027882109705e-05	5.29347937895718e-05
AC084824.5	7.67444432307692	5.24190941198355	-2.43253491109337	2.834114416944e-07	2.05155620758402e-06
LINC02550	4.61955967692308	1.96958609346711	-2.64997358345597	2.35343673899918e-05	7.68955816971735e-05
AC009275.1	3.12978023076923	5.18304443491776	2.05326420414853	3.34768563983977e-05	0.000104183629310165
AC022149.1	10.0553103769231	3.84401346571711	-6.21129691120597	7.51923841074275e-08	7.50194980374501e-07
AC073352.1	0.553779538461538	3.16089521852961	2.60711568006807	1.45022925793431e-08	2.43043505003453e-07
FAM229A	9.22445988461538	7.13591788532895	-2.08854199928644	3.93364173431606e-05	0.000119706433871811
LINC01977	1.24039982307692	3.93321102639803	2.6928112033211	1.64381085078897e-06	8.33838230448185e-06
PNMT	8.04815581538461	3.54860886246382	-4.4995469529208	3.37833110989826e-07	2.36247107637782e-06
IVL	4.31933654615385	8.98754224691447	4.66820570076063	0.00179165168603661	0.00335834315970512
EPCAM	6.56362167692308	12.4515685698026	5.88794689287955	7.38936654837918e-06	2.89636490599178e-05
AC025162.2	4.37586733846154	2.03945857173684	-2.3364087667247	1.56283719874353e-08	2.5559647910278e-07
PCDHGB7	7.96794903076923	4.66981834928289	-3.29813068148634	1.60245581938774e-08	2.58833186705345e-07
AC118754.1	8.73603484615385	0.935044460276316	-7.80099038587753	1.48221452982603e-08	2.46049368129474e-07
AL391807.1	6.73260860769231	0.806590743148026	-5.92601786454428	2.67742661383693e-10	1.04952579103678e-07
NME2	13.8035333461538	11.6633353774342	-2.14019796871964	1.05833454924356e-05	3.92426216158742e-05
AC018638.5	10.9982943	8.21528866845724	-2.78300563154276	1.69557457618641e-07	1.37956082907919e-06
AL589765.4	1.25524302307692	4.69726510126645	3.44202207818952	1.09627065629949e-08	2.07316059305124e-07
AC007608.3	4.82058163846154	2.77211994332566	-2.04846169513588	4.75248050825837e-06	2.00586317701322e-05
KCNQ1OT1	4.58621809230769	7.49096802199671	2.90474992968902	1.71005079317285e-06	8.61830275387673e-06
ACRV1	1.94936233846154	4.97772263543421	3.02836029697267	1.90676657484486e-09	1.04952579103678e-07
CENPF	5.25932675384615	12.5816125857237	7.32228583187753	1.05175568887533e-09	1.04952579103678e-07
AL163051.1	3.05080392307692	5.297464158	2.24666023492308	1.17904793409667e-08	2.18217319427495e-07
ST14	7.47625934615385	13.8826026685197	6.40634332236589	4.79420263611842e-09	1.35301504833192e-07
SEMA4B	11.5620019230769	13.8367651647697	2.27476324169281	1.11311262694686e-07	1.00527805197156e-06
GAPDHP1	4.18155420769231	7.84983338971711	3.6682791820248	5.14418399722275e-08	5.67951184742667e-07
GBP1P1	5.54925966923077	8.20068170866776	2.65142203943699	1.10453056955302e-05	4.06810069383523e-05
MORF4L1P1	10.4128766	8.10729820819737	-2.30557839180263	3.62819302301819e-08	4.46491856472385e-07
CHRDL2	9.76390433846154	4.77552292691447	-4.98838141154706	3.90720101673681e-05	0.000119023129297055
AC007390.1	1.34606562307692	5.76167266171053	4.4156070386336	3.15085854472727e-08	4.04595849349584e-07
AC104794.2	7.66360551538462	0.215586196953947	-7.44801931843067	1.53696637029821e-13	8.61346693242523e-10
AC055720.2	1.04926387692308	3.45405386819408	2.404789991271	0.000270764308478685	0.000634892760690411
ADCY4	11.8678504769231	7.74585161618421	-4.12199886073887	1.18095444365349e-09	1.04952579103678e-07
AC025165.1	6.92553603076923	2.82253527874671	-4.10300075202252	7.87251641124374e-08	7.78939909461373e-07
PCDHGB5	6.43524097692308	3.25363755428289	-3.18160342264018	1.37892252471536e-07	1.18523889770089e-06
MRGPRF	12.8050565230769	7.49781277620724	-5.30724374686969	1.25123570599068e-09	1.04952579103678e-07
CALHM6	6.57549113076923	8.68864766707237	2.11315653630314	1.53513372881216e-06	7.89863793886257e-06
JUP	12.4389804	15.6118781018092	3.17289770180921	1.83214381049541e-08	2.83012688610209e-07
TRPM3	4.13865832307692	1.93408178114145	-2.20457654193548	8.07856309047817e-05	0.000222804543659733
NEFH	4.04160603846154	7.88585241577632	3.84424637731478	0.000711331876252318	0.00147821347556112
GUSBP3	5.24716556153846	1.51524324660197	-3.73192231493649	6.90103435848663e-06	2.73590667457773e-05
AC109583.1	0.995255861538462	5.14131311854605	4.14605725700759	8.59631916647199e-07	4.96388398792164e-06
MNX1-AS1	0.157937746153846	4.00085244218092	3.84291469602708	2.93662570157656e-08	3.86229571006063e-07
SCGB2A2	4.30102243076923	1.96014894752303	-2.3408734832462	0.0157417199892664	0.023529030555248
SLC2A4	8.84729220769231	5.156000424875	-3.69129178281731	8.19319958208324e-08	8.0189412381688e-07
RPP25	8.88763629230769	11.0488544222039	2.16121812989625	6.33021206433282e-09	1.54395369407292e-07
NRXN1	5.29613593076923	2.62720101013487	-2.66893492063436	2.53840869087081e-05	8.22487857618998e-05
AP000911.1	3.68977483076923	0.835560632016447	-2.85421419875278	9.989279596641e-10	1.04952579103678e-07
AC008115.3	7.17873800769231	4.64264827404276	-2.53608973364954	0.000298118360061693	0.00068992191669051
NLRC4	3.62878644615385	6.10286369589474	2.47407724974089	1.72415523627752e-07	1.39631658600383e-06
KLRB1	4.54627736153846	6.69351279898355	2.14723543744509	1.50711299859207e-05	5.30072693061034e-05
GTF2IP1	10.5735256538462	5.7624865455625	-4.81103910828365	7.79365829730106e-05	0.000215839867760674
KCNJ14	4.67719751538462	7.08519716997368	2.40799965458907	4.88467479218082e-09	1.36466340997338e-07
DACT3	10.6136807692308	6.56107216828947	-4.0526086009413	5.78703827584539e-07	3.62831808908175e-06
FABP3	10.8864208692308	7.21908834161513	-3.66733252761564	4.77165356210883e-07	3.11163989978905e-06
RABIF	7.60064113076923	10.1418169401645	2.54117580939524	1.35127800381848e-09	1.04952579103678e-07
CTXN1	10.6526783461538	7.92081195174013	-2.73186639441372	1.51158892632185e-06	7.80041128995664e-06
AC012358.2	4.26142898461538	0.960702154986842	-3.30072682962854	3.35313460663191e-06	1.50021051911916e-05
MYH16	1.34921454615385	4.39482060634211	3.04560606018826	2.57205322552785e-08	3.53136649656355e-07
ZNF541	2.68347808461538	7.60137346201974	4.91789537740435	6.16951159451299e-07	3.81041225056906e-06
MAMDC2	11.2278708615385	5.23751956661513	-5.99035129492333	6.10036078380754e-09	1.52498231475167e-07
GFRA1	8.99939113846154	4.68061135518421	-4.31877978327733	3.80336819018027e-07	2.59257159187299e-06
PRR19	4.40330672307692	7.35027745058882	2.94697072751189	1.32556939450154e-09	1.04952579103678e-07
MFSD13A	7.03992690769231	9.17851806570066	2.13859115800835	8.97300746612102e-09	1.85834628499e-07
COA7	8.02487514615385	10.7046231189441	2.67974797279023	1.60578492345812e-09	1.04952579103678e-07
GPR19	1.96609308461538	6.35364695373355	4.38755386911817	3.69267398239592e-09	1.21162489262522e-07
AC011603.3	0.906130784615385	3.25234531278947	2.34621452817409	4.62408059712853e-06	1.96052398899762e-05
NAP1L2	7.61952255384615	3.36276574983882	-4.25675680400734	5.65908024586262e-09	1.47551102954928e-07
SLC1A7	7.12476656923077	3.32541263230263	-3.79935393692814	1.00707602814769e-06	5.63525516723315e-06
IL1RN	6.35963738461539	11.9545127927204	5.59487540810501	4.93227951287487e-05	0.000144873389782317
HYDIN	5.40852031538462	2.51846383022697	-2.89005648515764	1.59704100526471e-05	5.5618550843304e-05
SYT7	6.98759066153846	9.64274163799671	2.65515097645825	7.58860533868355e-07	4.49366674123524e-06
EEF1E1P1	0.943139692307692	3.1424684791875	2.19932878687981	2.65806779412458e-06	1.2368966727617e-05
NPM1P9	1.70172346923077	4.13102795079934	2.42930448156857	5.8251092008577e-09	1.49200534659263e-07
MRLN	1.41604562307692	3.79451792089145	2.37847229781452	0.00526570303157137	0.00878850822846276
EPDR1	11.0021109538462	7.22246255145724	-3.77964840238892	1.69137666447256e-08	2.67159332103639e-07
PARP14	10.2620747461538	12.8525572776974	2.59048253154352	2.94761421938979e-09	1.12531214530407e-07
C3orf80	3.58432760769231	5.87987035810855	2.29554275041625	2.62189187221261e-05	8.45334623763313e-05
HOXC-AS2	1.67120403846154	5.20056205565461	3.52935801719307	4.63372525723486e-08	5.28756973481332e-07
YWHAZP2	1.55059616923077	3.87552912891447	2.3249329596837	8.95347082639884e-07	5.122196938067e-06
AMY2A	4.85552983076923	0.478693658608553	-4.37683617216068	4.12924559587782e-09	1.26784052685837e-07
AC012409.3	6.24863846923077	1.52516531015132	-4.72347315907945	2.71915007465846e-09	1.10067480711669e-07
KIAA0895	6.14868776923077	8.41666464107237	2.2679768718416	1.14271679080051e-06	6.23206771833424e-06
PSORS1C2	2.46032786153846	5.68300078597039	3.22267292443193	8.31141067193846e-05	0.00022826827607603
CD27-AS1	11.9699993	9.39105133412829	-2.57894796587171	2.6824947899588e-09	1.10053358483084e-07
POLR2F	10.4298900307692	2.79743867440461	-7.63245135636463	7.51955566787458e-08	7.50194980374501e-07
POLA1	8.32432983846154	10.8207323149013	2.49640247643978	1.27552921008794e-09	1.04952579103678e-07
CCND2-AS1	3.22891971538462	0.537970973898026	-2.69094874148659	6.05882701181748e-09	1.52498231475167e-07
IL24	3.63274077692308	6.82721732550329	3.19447654858021	6.26898183934428e-07	3.86072835429156e-06
AC010776.2	4.03670898461538	0.977394159259868	-3.05931482535552	6.91144997650734e-08	7.06551403836965e-07
NBEA	8.57344438461539	6.52522157799013	-2.04822280662525	0.000695482090609932	0.00144849885989155
MRPL38	11.3348170769231	8.66048788326974	-2.67432919365334	0.000444964868074021	0.000980071551691592
DNAH2	3.67516047692308	6.62698101934539	2.95182054242232	4.43566048465576e-05	0.000132492956444451
FAIM2	8.04623593076923	5.49931341821711	-2.54692251255212	0.000850749219112344	0.00172933216313
MIR497HG	9.76690425384615	4.4894698426875	-5.27743441115865	1.13624620797495e-09	1.04952579103678e-07
BTF3L4P2	9.59597941538462	5.95420562426974	-3.64177379111488	0.000345829705004771	0.000784591868183846
KCNG3	1.46100301538462	5.44504908507566	3.98404606969104	2.15323102146105e-08	3.13595043931185e-07
AP001330.4	1.34314018461538	4.14343223805592	2.80029205344054	0.000547644399167388	0.00117623105138827
DCSTAMP	1.31476357692308	3.43319063529276	2.11842705836969	1.44235376641964e-05	5.10627857092163e-05
AL161431.1	2.98093552307692	6.55763866351316	3.57670314043624	0.00149359950412878	0.00285310189550702
AGAP11	7.78720702307692	1.90070100122697	-5.88650602184995	1.34522903909137e-07	1.16377471146586e-06
KIAA1755	9.95638825384615	5.93608288480921	-4.02030536903694	6.07168148737616e-07	3.76657608837456e-06
KRT8P11	1.71896184615385	4.1035303139671	2.38456846781326	2.25303228703763e-05	7.42023447639506e-05
AC023906.5	5.28552803076923	3.18615978923684	-2.09936824153239	0.000429087134780753	0.000949719636942455
TMC7	4.23942750769231	8.05753726224342	3.81810975455111	5.26121985356466e-09	1.41347664893921e-07
AC007969.1	6.90087533846154	0.589040675384868	-6.31183466307667	2.76149057306425e-08	3.71303874029911e-07
SLC31A1	9.1013566	11.2989308504934	2.19757425049342	1.24491743044191e-08	2.23615005901509e-07
KIAA1549L	2.31402788461538	6.7456511142796	4.43162322966422	7.75034124828888e-09	1.72358977871669e-07
MISP	4.63208266923077	10.8306957555263	6.19861308629555	2.83414355843835e-07	2.05155620758402e-06
AL353763.2	9.06069008461538	6.97864660343092	-2.08204348118446	1.38524195295559e-05	4.92651472963243e-05
SENP8	4.98827717692308	7.01441121299671	2.02613403607363	7.49718076999491e-06	2.93040860600726e-05
EZH2	7.24726174615385	11.3690203864145	4.12175864026063	2.94770458295911e-09	1.12531214530407e-07
ARHGAP6	9.68928142307692	5.54298144705921	-4.14629997601771	3.06078052283797e-09	1.13749344391514e-07
PLA2G4F	3.38648544615385	8.05154100795066	4.66505556179681	4.86748503550039e-05	0.000143268930392001
SCN1B	10.1985342307692	6.90199414481579	-3.29654008595344	1.36271235768356e-08	2.33119175802038e-07
TPX2	4.27972892307692	12.7111078107237	8.43137888764676	1.03160582784698e-09	1.04952579103678e-07
LAMC2	8.17685156153846	13.4716795245724	5.29482796303391	6.94093202981724e-09	1.62898411528359e-07
TLR2	7.51671251538462	9.55686566425658	2.04015314887196	2.39353203752117e-06	1.13676792559429e-05
KANK2	14.0407038076923	11.3340251455263	-2.70667866216599	1.0964649903109e-08	2.07316059305124e-07
HAMP	2.89954808461538	4.91422155544737	2.01467347083198	7.35294629207041e-05	0.000205297835841077
CYP2C18	2.58954936923077	6.14461692116776	3.55506755193699	0.000164306446509524	0.000411255643198638
SNHG22	7.47085866923077	4.32260229658882	-3.14825637264195	2.3574308981241e-06	1.12267908507822e-05
AC004997.1	5.02964963846154	2.59424612283224	-2.4354035156293	7.82086575733522e-06	3.04461445220099e-05
ZRSR2P1	3.67722058461538	1.34044207460526	-2.33677851001012	0.000897857709319835	0.00181429803655088
AC080112.1	5.04431216153846	2.07665330510855	-2.96765885642991	0.000963588357655933	0.00193096684330093
OSBP2	6.04692233846154	9.46355816607566	3.41663582761412	1.20061895376546e-08	2.19885906558575e-07
AL033384.1	3.93362083076923	6.5539454170329	2.62032458626366	0.00139018594596932	0.00267618876462248
SHISA3	4.01921872307692	1.49654980824342	-2.5226689148335	4.64590594998711e-05	0.000137845006058588
OTUB2	4.01778515384615	7.2577609619704	3.23997580812424	2.54658911167415e-07	1.89027744366149e-06
LY6K	5.81571096923077	10.4430211974342	4.62731022820344	1.63980737885698e-07	1.34748285232855e-06
SERPINF1	14.6403694461538	10.9156920554276	-3.72467739072621	1.98078761333144e-09	1.04952579103678e-07
RPS15AP10	4.75930893076923	2.68344512857895	-2.07586380219028	0.000511223120670872	0.00110762711092112
AL603832.1	1.19494861538462	3.43924703896382	2.2442984235792	2.80402891806107e-06	1.29081147220288e-05
ANGPTL6	2.58885592307692	4.59707519440132	2.00821927132439	2.41730827397939e-08	3.37665003640561e-07
RPL39P40	1.10062559230769	3.12411477252632	2.02348918021862	6.95166901659754e-06	2.75481144836769e-05
AC026704.1	1.17908713076923	3.77793834056579	2.59885120979656	6.86939893672094e-06	2.72574250721889e-05
CSF2	0.425338392307692	4.04739045249671	3.62205206018902	1.46160232714773e-08	2.43430968014036e-07
ALDH1A1	12.9656077384615	10.1952750710855	-2.77033266737601	9.5101059234486e-05	0.000257173014940121
HNRNPKP1	2.60975241538462	5.23702060695395	2.62726819156933	7.83302226566159e-07	4.59861166682319e-06
IMPDH1P10	3.65846145384615	1.18819900325	-2.47026245059615	0.000181511848280043	0.000448671797870067
PEAR1	10.6330942384615	7.21659961726645	-3.41649462119509	5.66587279367268e-09	1.47551102954928e-07
STOX2	6.42687216923077	8.74077710295066	2.31390493371989	6.20648654333754e-06	2.50449250332461e-05
TLX2	0.515354792307692	5.84270519236513	5.32735040005744	2.46237331677783e-09	1.07885012719684e-07
MCMDC2	3.94335027692308	6.34480022976316	2.40144995284008	6.11671511535813e-08	6.45086208756554e-07
CEP152	6.04455217692308	9.10042613008224	3.05587395315916	1.4873570812877e-09	1.04952579103678e-07
CD244	3.20761895384615	5.76027700949013	2.55265805564398	3.00255292563284e-06	1.3651643040645e-05
RPS20P22	4.3511325	1.63369430248355	-2.71743819751645	3.43216963208912e-06	1.53019610597883e-05
FMOD	12.7606055538462	9.63896846348684	-3.12163709035931	1.43852608382096e-08	2.41227199129082e-07
AK4	8.6054679	10.8136328591414	2.20816495914145	2.82699064214107e-06	1.29903978019813e-05
STAC3	5.33620693076923	7.43935405186513	2.1031471210959	2.46058161032089e-08	3.41501760541068e-07
CFAP57	3.36804115384615	5.50300672137171	2.13496556752556	0.000496732775265863	0.00108032824400223
FOXE3	0.866079323076923	4.30557513936513	3.43949581628821	1.29487438425973e-07	1.13286736268028e-06
HRC	8.10698632307692	3.84315906456579	-4.26382725851113	2.58295975758852e-09	1.08515512128053e-07
AC124068.2	1.88800992307692	3.90222758168092	2.014217658604	4.36005458337563e-08	5.07785076811174e-07
AC109809.1	3.37269869230769	1.15050117969408	-2.22219751261361	3.2088741350919e-06	1.44373574404962e-05
EPPK1	3.85426083846154	10.5832828883158	6.72902204985425	4.97629615021836e-09	1.36574122542482e-07
IGHV1-67	0.372686023076923	2.55598861510855	2.18330259203163	7.98762086413211e-05	0.000220665606067087
DOCK8	7.28980803076923	9.59156925558882	2.30176122481959	2.98957446556181e-08	3.90362838499574e-07
CCSAP	7.50849875384615	9.89832065639145	2.38982190254529	2.0970331176283e-09	1.05417265855989e-07
GDNF-AS1	4.86874578461538	1.97156691645066	-2.89717886816473	4.85106410644501e-06	2.03703982206947e-05
AC135178.1	3.3260769	0.656531971065789	-2.66954492893421	2.55062779370905e-08	3.50520556191865e-07
WDFY4	4.79767245384615	7.64820617447368	2.85053372062753	8.88915242330189e-07	5.08955741833556e-06
SCUBE2	10.5239032846154	7.22707484289803	-3.29682844171736	1.84997097301275e-08	2.83888481022948e-07
COX7A1	11.8246423769231	6.69757604052961	-5.12706633639347	1.43141014698122e-09	1.04952579103678e-07
AC069282.1	8.15030591538462	6.13031886928289	-2.01998704610172	2.46716645919899e-06	1.16428901350795e-05
AP001931.1	0.698024453846154	2.70883741130592	2.01081295745977	5.7615761895014e-06	2.36164827254946e-05
RSPO1	10.8397700384615	3.94428607771711	-6.89548396074443	1.17536075878004e-09	1.04952579103678e-07
PLA2G2F	0.885896761538462	5.07915784928947	4.19326108775101	1.3647408260164e-06	7.18418235690504e-06
HPSE	6.70998669230769	9.59846824986842	2.88848155756073	5.34091178647629e-07	3.40596396456015e-06
AC120498.4	0.134569	3.29420731544079	3.15963831544079	1.26832543824576e-07	1.11760211022278e-06
NFAM1	4.59658079230769	8.33071856579605	3.73413777348836	9.55388866745992e-08	9.01080433980085e-07
IGLV6-57	4.76023033076923	7.92922963527632	3.16899930450708	0.000960842036770805	0.00192605492372635
AC009166.2	3.38925984615385	0.511103375009868	-2.87815647114398	2.62095017556222e-09	1.09112914988923e-07
VWA2	4.67645673846154	7.01498357330592	2.33852683484438	0.000152548541323257	0.000386034740036032
AP003108.2	9.59058934615385	5.20204531829605	-4.38854402785779	9.30556687672781e-06	3.52513613286038e-05
KIF26B	4.33094897692308	8.75141687532895	4.42046789840587	2.05938992531903e-08	3.03876593456369e-07
LYPD1	2.43562022307692	6.73745118163158	4.30183095855466	4.8828460233422e-08	5.49491627992676e-07
CDCA2	2.62924794615385	9.68125109447697	7.05200314832313	1.03162810551057e-09	1.04952579103678e-07
TPM1	14.6269277538462	12.2912953744737	-2.33563237937247	1.55900270164698e-06	7.98638133966486e-06
UBD	3.70611212307692	7.91413062125	4.20801849817308	4.80341929015538e-05	0.000141622176544182
KANSL1-AS1	8.14699810769231	6.14293571370724	-2.00406239398507	0.000129685619488076	0.000335418687703657
ZNF663P	4.45727913846154	1.25087742609868	-3.20640171236285	5.4431659441428e-08	5.92092208543577e-07
AC004466.3	5.08648169230769	2.63077958481908	-2.45570210748861	0.000107251086052826	0.000285003196768444
PRLR	10.046091	6.69208847489803	-3.35400252510197	1.29092921702393e-05	4.64175484623125e-05
GSTM5	11.3995974846154	5.0887376659079	-6.31085981870749	1.15840249768936e-09	1.04952579103678e-07
SULT2B1	6.06212954615385	10.1353437028586	4.07321415670471	0.00133178941125755	0.00257454785048967
SLX4IP	6.18913432307692	9.21160486061842	3.0224705375415	1.20393421604145e-09	1.04952579103678e-07
GNGT1	0.190612961538462	4.34616581856579	4.15555285702733	1.80495027541093e-06	9.03636084818468e-06
AC093535.2	8.16056070769231	5.18525285343092	-2.97530785426139	2.17646147165679e-07	1.67225845160151e-06
SNORA14B	0.0694266	2.20720018487171	2.13777358487171	2.14871994311583e-08	3.13100787966972e-07
GPR17	6.76337610769231	2.62077877171053	-4.14259733598178	8.37198170758874e-09	1.79625803543908e-07
SLC5A4	4.27912647692308	2.04901348951316	-2.23011298740992	8.02295050646155e-07	4.69726485878728e-06
SERPINB7	2.15443024615385	7.99261689384211	5.83818664768826	3.84236833904355e-06	1.68072124927161e-05
AC020658.4	0.2779156	2.74536150502303	2.46744590502303	5.52948050287151e-08	5.98230012243099e-07
AC159540.2	7.3357997	0.828051160496711	-6.50774853950329	2.00746432890147e-05	6.74555197987146e-05
CASP12	5.74534666923077	1.63598661925658	-4.10936004997419	3.78216884617012e-09	1.22804349059714e-07
WFIKKN2	3.5353308	1.53087897326974	-2.00445182673026	2.39790756465646e-05	7.81820327198389e-05
JAM2	11.2446761076923	7.04961356551316	-4.19506254217915	1.57534961101063e-09	1.04952579103678e-07
AC022400.7	5.85383016153846	3.33522652495066	-2.5186036365878	1.27280136596623e-05	4.58957270095851e-05
AL031651.2	4.87485134615385	1.22186153896053	-3.65298980719332	5.0278270857201e-06	2.10244355721479e-05
C18orf54	5.75852041538462	9.00185753081579	3.24333711543117	6.3301913903082e-09	1.54395369407292e-07
AL031429.2	3.71322401538462	0.588308216819079	-3.12491579856554	2.20720072945675e-08	3.18131070232806e-07
LRRC15	2.84184971538462	6.10429140663816	3.26244169125354	1.7821851440878e-05	6.09157121188898e-05
GIMAP7	10.2163330692308	7.82937661462829	-2.38695645460248	1.66747446590949e-07	1.36262181420968e-06
FEM1A	4.85746669230769	7.09136432717763	2.23389763486994	2.39350591677491e-06	1.13676792559429e-05
LMBR1L	12.129957	10.1136619230526	-2.01629507694737	4.88469097757955e-09	1.36466340997338e-07
AL133346.1	3.98237518461538	1.19241401188487	-2.78996117273052	2.3155748478607e-08	3.28197889792133e-07
HSPB7	11.6419337307692	5.45852893262829	-6.18340479814094	8.65081983985602e-09	1.82397425372322e-07
AL136038.1	0.812991792307692	3.15710347790789	2.3441116856002	2.01788277290652e-05	6.77044460255105e-05
BMP8B	5.97871428461538	8.96923419129934	2.99051990668396	5.069555251456e-09	1.38051911457328e-07
AL139022.2	4.08736271538462	2.07088498209539	-2.01647773328922	1.35999533811294e-05	4.85272244610502e-05
AC103591.3	8.50161473846154	3.48221871650658	-5.01939602195496	1.23730664934423e-05	4.48000590934706e-05
F5	2.85994044615385	5.89178791999342	3.03184747383957	7.35145583845412e-07	4.38007960980912e-06
FAM217B	7.59714659230769	9.77839280608553	2.18124621377783	5.42740800932648e-07	3.45430828192479e-06
LINC01532	4.35411764615385	0.540402926585526	-3.81371471956832	3.53438664970027e-12	6.43154762838242e-09
AC131212.4	0.766042430769231	2.76841420154934	2.00237177078011	1.87228031019061e-07	1.48937582796755e-06
SASS6	6.27279988461538	9.52813583337171	3.25533594875633	1.32555997489076e-09	1.04952579103678e-07
ADGRG6	7.24612447692308	10.4030825840789	3.15695810715587	8.33462637210487e-08	8.13462967906751e-07
EDAR	2.48712252307692	6.25187348338816	3.76475096031123	2.01892031258629e-05	6.77044460255105e-05
AC107959.1	6.77378820769231	4.29527773088487	-2.47851047680744	6.1695715355877e-07	3.81041225056906e-06
AC025154.2	2.02960373846154	4.19170023879605	2.16209650033451	0.0176199470430269	0.0260487778881849
AC103810.2	5.40182894615385	2.47399718961842	-2.92783175653542	1.70743582439185e-06	8.61830275387673e-06
DRAXIN	1.16992896153846	5.97245463441776	4.8025256728793	4.28748137877623e-09	1.28644916548356e-07
TMEM150B	2.97661016923077	5.18862766967434	2.21201750044357	2.71283907216317e-05	8.71560700124452e-05
AC138430.1	2.76683966923077	0.532987504332237	-2.23385216489853	1.26575991314638e-08	2.25101712076505e-07
SLC52A1	3.75833177692308	7.97817854180592	4.21984676488284	8.47834470706234e-08	8.23757618018703e-07
CYP2W1	2.82344451538462	5.51343871926974	2.68999420388512	0.000245944476372506	0.000583812395359727
FANCA	6.12094766923077	10.6574719162829	4.53652424705212	9.83041845959214e-09	1.95776940764912e-07
MIA	6.16306053846154	3.69862827429934	-2.4644322641622	0.000663870514003383	0.00139124341282543
LRR1	7.72087342307692	9.77114720823026	2.05027378515334	1.40418638589311e-09	1.04952579103678e-07
HMGA1P1	0	2.11466098090789	2.11466098090789	7.79414183143295e-08	7.71730205860716e-07
RERG	11.3079398307692	7.28772315353947	-4.02021667722976	1.38754904010292e-08	2.35497474496172e-07
AL132655.2	4.01973284615385	1.96824632965789	-2.05148651649595	2.08505925199362e-05	6.958723832791e-05
SOWAHA	2.31776543076923	5.65247859288487	3.33471316211564	2.97720404181286e-07	2.1308872147034e-06
NEXN	10.8413918230769	7.92520490139803	-2.9161869216789	1.1789701358464e-06	6.38626546122875e-06
MAP7	6.55787342307692	11.1854264602303	4.62755303715334	1.00111041680832e-08	1.97412339946301e-07
AC016866.1	1.57169826153846	4.12557828846382	2.55388002692535	7.7816303343324e-08	7.70889218219502e-07
TESMIN	4.916447	7.92924671631908	3.01279971631908	1.31819742566782e-07	1.14533984696552e-06
TMEM30B	7.33125298461538	11.5722491721711	4.24099618755567	7.07012380816093e-09	1.64681578743539e-07
N4BP3	5.26195722307692	9.59697302794737	4.33501580487045	1.63981175776751e-07	1.34748285232855e-06
ITPRIPL1	4.97522938461538	7.18288835480263	2.20765897018725	2.18477192236522e-06	1.05332921604604e-05
CKMT1A	4.27615003076923	8.93842684545066	4.66227681468143	4.93228758545448e-05	0.000144873389782317
TMEM33	9.28955036923077	11.5480643535197	2.25851398428897	9.83035583588331e-09	1.95776940764912e-07
EBF3	7.3535165	5.23664998900658	-2.11686651099342	0.000160313257581725	0.000402198101981305
AP000811.1	3.60691353076923	1.45598179864474	-2.15093173212449	2.34852288659053e-06	1.12128062370341e-05
WDR5B	6.67301286923077	8.94057112220395	2.26755825297318	7.52025367446677e-08	7.50194980374501e-07
A1BG-AS1	8.08819459230769	5.27874390830592	-2.80945068400177	7.65054846205724e-08	7.59935573897552e-07
SLC9A2	1.83509215384615	5.57237162886842	3.73727947502227	1.83214062454663e-06	9.14905266205255e-06
SMTNL2	6.77898326153846	3.40671222543421	-3.37227103610425	2.65571623507846e-06	1.23656478596997e-05
AC146944.2	3.23387926923077	0.766875410105263	-2.46700385912551	2.05125966511075e-06	1.00251565526007e-05
AC073130.2	4.5759768	2.41864394597368	-2.15733285402632	1.14465348305011e-05	4.19766198776955e-05
GREB1	11.6136198769231	7.53175423593092	-4.08186564099215	2.25134757409604e-08	3.22027573938942e-07
AC138207.5	2.12610517692308	4.36269086031908	2.236585683396	4.14959508089291e-05	0.000125274591658033
B4GALNT4	10.2064852692308	7.60915667815132	-2.59732859107945	6.16828650629531e-05	0.000176135567257588
CACNB2	8.65428623076923	5.14698781533882	-3.50729841543041	1.71005079317285e-06	8.61830275387673e-06
PWWP3B	9.15038434615385	5.9528969690296	-3.19748737712424	9.71316361803181e-06	3.65862853186373e-05
LGALS7	3.83278101538462	6.57711141332566	2.74433039794104	0.00889595096921859	0.0140713204690079
RPL39P3	12.7787043461538	7.37567436206579	-5.40302998408806	3.7031258549767e-06	1.62948690531452e-05
SYNGR4	0.847612061538462	3.73107262223684	2.88346056069838	2.74044605831275e-07	1.99759401067257e-06
AC100814.1	6.00936169230769	3.27461410403289	-2.7347475882748	5.60271541681768e-07	3.53935815879318e-06
LINC00853	1.89392804615385	4.57683268611513	2.68290463996129	1.04017701465795e-07	9.58153875544425e-07
VWCE	7.97522285384615	4.93509212227303	-3.04013073157313	1.47571394039011e-05	5.20657505416627e-05
CCDC180	7.9106471	4.58638503526645	-3.32426206473355	5.69500721613611e-07	3.58045696646143e-06
LYPD3	8.23352075384615	12.7879761892105	4.55445543536437	2.41508659568456e-05	7.86468911179337e-05
FAM83C	2.33274463076923	7.71871013581579	5.38596550504656	4.17359434786733e-05	0.000125967564865996
AP003498.1	1.299888	3.55300039113158	2.25311239113158	0.000188139451493166	0.000462793158977911
COL21A1	10.5379484538462	6.73888426412171	-3.79906418972444	5.17190212858376e-07	3.31859261535492e-06
STAG3L1	8.40998080769231	3.46420051498355	-4.94578029270876	3.28441609883116e-07	2.30838808129055e-06
HERC2P4	5.76026406923077	2.13991576343092	-3.62034830579985	1.77061982174365e-05	6.06460555250933e-05
MCCC1-AS1	6.31091383846154	4.15086317378289	-2.16005066467864	8.42004312454683e-05	0.000230725806472934
LRG1	6.8843266	9.79516326496053	2.91083666496053	4.49503748856459e-05	0.000134109290318429
ABCA10	8.70542914615385	5.61546257213158	-3.08996657402227	1.33832872011395e-08	2.31062393069431e-07
TTC4	9.43380716153846	7.41655066007566	-2.0172565014628	3.0042574653493e-05	9.47788662298824e-05
CLEC14A	10.9964792153846	8.16871811726316	-2.82776109812146	2.39479473491173e-09	1.06516615564156e-07
ADGRL4	10.3148841846154	8.09379476408882	-2.22108942052657	2.17646147165679e-07	1.67225845160151e-06
AC079305.2	0.873163030769231	3.70598361876645	2.83282058799722	6.29298396886914e-06	2.53471832044494e-05
C20orf203	3.83553293846154	1.78691987055263	-2.04861306790891	5.32961576666657e-06	2.21147880049998e-05
MMP2	14.5750980461538	12.3270020436842	-2.24809600246964	2.66130184758924e-06	1.2368966727617e-05
CHAF1B	6.21446310769231	10.6631220147632	4.44865890707085	1.0723045264342e-09	1.04952579103678e-07
P2RY13	3.39368637692308	6.12142101328618	2.72773463636311	1.30928848992538e-05	4.69450707309009e-05
AL354740.1	8.82875753846154	2.96609006267434	-5.8626674757872	1.09446617446115e-07	9.93182234711919e-07
PGA5	5.32916816153846	0.443387075953947	-4.88578108558451	2.24040326892458e-10	1.04952579103678e-07
AC114956.1	0.5713265	3.90585565621711	3.33452915621711	4.57902194831985e-08	5.25640204890907e-07
EME1	5.02083468461538	8.74166433034211	3.72082964572672	3.56508080463905e-08	4.40466130815422e-07
DDIAS	4.18251323076923	9.12801187633882	4.94549864556959	1.25121787017776e-09	1.04952579103678e-07
SERPING1	14.8272810923077	12.5781571457895	-2.24912394651822	7.45597767589393e-08	7.45890576423505e-07
TCEAL3	12.6429605153846	9.44313481978289	-3.19982569560172	4.9763290942858e-09	1.36574122542482e-07
ANKRD18A	2.63948543846154	6.63237083254605	3.99288539408451	1.29442928015331e-06	6.87766096663207e-06
AC004951.2	3.97439727692308	6.32348141201974	2.34908413509666	5.48142837203227e-05	0.00015906752420259
CABP1	6.65749336923077	3.89874952145066	-2.75874384778011	2.05938364480949e-08	3.03876593456369e-07
SEMA3B	12.1233863153846	9.75758194514474	-2.36580437023988	4.99800549038205e-05	0.000146495126285769
GARNL3	10.1467922923077	7.12110628552303	-3.02568600678467	1.30031005706901e-09	1.04952579103678e-07
ZBTB37	7.09477136153846	9.10808080263158	2.01330944109312	1.38817996585375e-06	7.27749126720074e-06
NDC80	6.56154332307692	10.6223038489342	4.06076052585729	1.03162810551057e-09	1.04952579103678e-07
AL662797.1	5.53435331538462	1.18605775917105	-4.34829555621356	4.3677631762903e-06	1.87139284346836e-05
BST1	9.0171227	6.08601208003947	-2.93111061996053	5.35968658857997e-09	1.4262467036904e-07
AC126755.1	10.2646694769231	5.53927236640132	-4.72539711052176	1.84275728774833e-07	1.46976466281681e-06
AC005324.4	3.04651582307692	0.634863511269737	-2.41165231180719	3.13100984942752e-07	2.22111460736224e-06
TMOD1	11.6576915384615	6.75516446572368	-4.90252707273785	4.05450506284041e-09	1.26236030418791e-07
ENTPD7	5.95152270769231	9.19697685917105	3.24545415147874	2.41730827397939e-08	3.37665003640561e-07
LINC00518	0.135822153846154	2.14123189923026	2.00540974538411	2.11049085144439e-05	7.02519174962262e-05
AQP3	10.1047463307692	14.1783535275	4.07360719673077	6.87168423391279e-06	2.72574250721889e-05
HCN2	2.0942245	4.69907329677961	2.60484879677961	2.52569792029448e-07	1.87676385145294e-06
RGPD6	8.34288565384615	0.507207321940789	-7.83567833190536	1.06843142476908e-08	2.05621682372626e-07
EEF1A1P25	1.29447586153846	3.31788826742105	2.02341240588259	0.000243041892339984	0.000578122915612715
FGD5	10.2371579307692	8.16863317614474	-2.06852475462449	4.26118191604852e-07	2.83887010300459e-06
FBN1	11.9542679384615	9.92294947239803	-2.03131846606351	1.01399282296269e-05	3.78740241165523e-05
TRDN	3.30042809230769	0.519295894092105	-2.78113219821559	2.57123604247163e-09	1.08515512128053e-07
CCL7	1.33167779230769	3.44600520036513	2.11432740805744	0.000212093666439134	0.000514284927941413
IL22RA2	0.739062730769231	4.34901659033224	3.60995385956301	9.70574153838006e-08	9.09818234430496e-07
CD200R1	3.23103843076923	5.69741511225658	2.46637668148735	2.91350954205501e-06	1.3309390517662e-05
TANC2	8.56434716923077	10.5863049307763	2.02195776154555	1.27447770987042e-07	1.12055663345714e-06
P2RY8	4.43775350769231	6.70865689337171	2.2709033856794	0.000126468470725607	0.000328189834195865
CAMK4	4.69229140769231	7.67164174493092	2.97935033723861	5.00810496040252e-07	3.23569539071798e-06
ICOS	2.47218264615385	6.24833108804934	3.7761484418955	1.78486697623367e-08	2.78008657815696e-07
CCDC34	7.97470374615385	10.0144918552105	2.03978810905668	2.13418994247591e-08	3.11145350562526e-07
AC010422.3	7.98040209230769	4.01741091530263	-3.96299117700506	8.41121592162412e-07	4.87568641580119e-06
RAMP2	12.1886864230769	8.61918127000987	-3.56950515306706	1.30032855588212e-09	1.04952579103678e-07
PACERR	4.74288974615385	2.47798097566447	-2.26490877048937	0.000240916806249334	0.000573797690430309
CLCN1	1.90274220769231	4.81007263230921	2.9073304246169	6.20498962987381e-06	2.50449250332461e-05
IGKV3-7	0.611266407692308	3.86612579371053	3.25485938601822	3.82279993058289e-06	1.67268389842072e-05
CES3	4.06120137692308	6.75676143942105	2.69556006249798	8.91347907291196e-06	3.39411723247367e-05
AL158071.5	2.61838428461538	4.66291479231579	2.04453050770041	1.05799463063459e-07	9.68200919645518e-07
FXYD3	10.2540175538462	14.2853763802303	4.03135882638411	6.20581289580207e-06	2.50449250332461e-05
IFIH1	8.36516351538462	10.8633911046711	2.49822758928644	8.77308820716743e-08	8.45360057266295e-07
SP9	0.490320261538462	4.77358653553289	4.28326627399443	6.19477143893169e-07	3.82511437836723e-06
ITPR3	10.2336523076923	12.8403409611513	2.60668865345901	9.83010534457183e-09	1.95776940764912e-07
TPT1P9	6.14129955384615	3.9391061015	-2.20219345234615	2.92872437436692e-07	2.0999594957694e-06
RSPH3	7.41448308461538	9.60467669312829	2.19019360851291	1.23541694160423e-06	6.63946607471083e-06
AC012640.4	2.68985436923077	5.71929554855921	3.02944117932844	3.02641165839038e-07	2.16058805298744e-06
FBXL16	4.81142936153846	8.40274029071711	3.59131092917864	4.74020025999288e-05	0.000140111149603569
LRRTM1	4.28305153076923	1.54114905616776	-2.74190247460147	1.38442801583351e-05	4.92651472963243e-05
ABCC8	7.91936215384615	1.57557116969408	-6.34379098415208	8.46295176642842e-09	1.80312033271932e-07
PPM1H	5.40268616923077	8.16729048417105	2.76460431494028	0.000215291933543499	0.000520779682292145
MEIS3	11.0916504307692	7.21553417553618	-3.87611625523305	2.17254927961263e-08	3.1510123471455e-07
AF001548.3	4.16291018461538	0.485533527526316	-3.67737665708907	1.13271212340295e-10	8.81659066940946e-08
FFAR4	1.47493193846154	4.88767356394737	3.41274162548583	1.01951459340733e-08	1.98803694044251e-07
FEN1	7.81578013846154	12.0346365021053	4.21885636364372	1.03162810551057e-09	1.04952579103678e-07
CLCN5	6.51952213076923	9.1588771673421	2.63935503657287	1.65821147627776e-06	8.39626902700405e-06
ADAM19	7.31701206923077	9.78714285008224	2.47013078085147	2.05543185289615e-06	1.00253282070395e-05
SNRPEP4	8.55002583076923	3.80263125873355	-4.74739457203568	1.15263919623439e-05	4.21649453769373e-05
AC021683.2	6.18788477692308	2.092841383625	-4.09504339329808	2.16669999626241e-08	3.1510123471455e-07
GAST	0.927016015384615	3.45545514955921	2.5284391341746	0.000180276509253942	0.000446366357321261
COL4A2-AS1	3.22062798461538	1.01502178240789	-2.20560620220749	0.000478673990818361	0.00104535296521871
ERI1	7.90162566923077	10.070073844523	2.16844817529226	3.59034752035101e-09	1.1975574673484e-07
SMC1A	10.8201099230769	13.1223733530263	2.30226342994939	3.76226052208993e-09	1.22305409939878e-07
AC245884.3	5.40552844615385	2.870423933625	-2.53510451252885	0.012791283112324	0.0195305440328264
AL109659.2	5.91270277692308	2.57726612439803	-3.33543665252505	3.22012014901232e-07	2.27453961924563e-06
PCSK1N	9.12778806153846	4.6933949158125	-4.43439314572596	8.87735677132552e-07	5.08955741833556e-06
KALRN	10.4091092384615	8.2355128849704	-2.17359635349114	9.84681254329579e-07	5.52943542515081e-06
NWD1	2.38094705384615	6.61027209101316	4.229325037167	6.12014039057273e-07	3.79259634481029e-06
EIF5AL1	3.95340417692308	7.06501878643421	3.11161460951113	4.55897562455646e-06	1.93791444003065e-05
YWHAZP4	3.01299382307692	5.50712601317763	2.49413219010071	3.47693597681604e-07	2.41874932985011e-06
FAM172BP	0	2.89712300440789	2.89712300440789	8.68231034932423e-08	8.40079483074635e-07
ZFR2	2.83800833076923	7.10045913274342	4.26245080197419	0.00026765915347151	0.00062799692098926
AC007996.1	4.28030085384615	7.97076599756908	3.69046514372292	1.25122232910964e-09	1.04952579103678e-07
KCNA7	1.1902118	3.83273985181908	2.64252805181908	1.11411751508369e-06	6.12371261085918e-06
MIR3142HG	2.34132086153846	5.56960060003947	3.22827973850101	4.62005992277688e-07	3.03113987680891e-06
MT-TY	1.18027317692308	3.72578957872697	2.5455164018039	0.000301580559068456	0.000696762492308372
AL139317.4	3.64011990769231	0.469120128194079	-3.17099977949823	4.44318616505145e-08	5.1511178953623e-07
CACNA1C	9.4056867	7.05065791047039	-2.35502878952961	0.000112190057614341	0.000296266795761379
GINS3	6.63903022307692	9.99103176208882	3.35200153901189	9.07771631577372e-08	8.67553509155169e-07
DNA2	5.9802046	9.33241991438158	3.35221531438158	1.09321322138016e-09	1.04952579103678e-07
AC010327.5	5.0908483	2.65762243344079	-2.43322586655921	1.93320189781709e-06	9.55182513569382e-06
ARNTL2	5.55274822307692	11.5100167729605	5.9572685498836	2.83528947100525e-08	3.76530255486233e-07
GULP1	10.8662279461538	7.75935466106579	-3.10687328508806	1.26765023352733e-08	2.25101712076505e-07
GALR2	1.63299000769231	4.07920076831908	2.44621076062677	1.17891836585985e-06	6.38626546122875e-06
AL603839.2	1.46471659230769	4.02750297469737	2.56278638238968	3.70266628934231e-06	1.62948690531452e-05
AC006213.4	1.44128675384615	3.58713691083882	2.14585015699266	0.000409748285851157	0.000912465764748889
RAD51AP1	4.98580421538461	9.939627421875	4.95382320649039	1.80081026161609e-09	1.04952579103678e-07
NHLH2	1.59848097692308	4.65099391233882	3.05251293541574	0.000585878443660765	0.00124767440871092
ARHGEF25	12.1331077	8.01789805493421	-4.11520964506579	1.5454767486922e-09	1.04952579103678e-07
AC104794.3	2.18483521538462	7.84577553996053	5.66094032457591	0.000258132820988156	0.000609207804926182
RGPD5	6.20380091538462	0.476572483796053	-5.72722843158856	4.48299637257507e-10	1.04952579103678e-07
GZMH	4.76367343076923	7.08801534191447	2.32434191114524	6.00894635888012e-05	0.000172171825717951
AP1S3	4.06917346923077	8.22577054506908	4.15659707583831	2.46060388192944e-08	3.41501760541068e-07
AL441992.1	4.943029	1.65106700354276	-3.29196199645724	1.11839429634574e-07	1.00961747995825e-06
MAL	9.99533698461538	7.48928849664474	-2.50604848797065	0.00682307053237548	0.0110808828504851
AP000802.1	3.64061767692308	0.734701796651316	-2.90591588027176	3.40831823017876e-09	1.18518801995402e-07
KRT8P48	0.749427392307692	3.3213867355	2.57195934319231	2.76976962612648e-06	1.27924369035256e-05
PLCH2	6.76406396153846	10.5059418994079	3.74187793786943	0.000228781789338135	0.000548815340166669
TMPO-AS1	4.10319181538462	8.41367691213487	4.31048509675025	1.30031468175019e-09	1.04952579103678e-07
RGL4	3.68955918461538	5.76107995190132	2.07152076728593	2.9896012055389e-08	3.90362838499574e-07
CA3	7.52957480769231	4.91876432984539	-2.61081047784691	5.36124231733285e-06	2.22065589022888e-05
RGS9BP	1.14281660769231	3.89092870381579	2.74811209612348	4.59266990987393e-08	5.26737094621895e-07
UBA52P6	1.76123836153846	4.58872278232566	2.8274844207872	2.46018817438252e-08	3.41501760541068e-07
AC090617.9	4.38446046923077	0.693493429898026	-3.69096703933274	0.0145189361340013	0.0218822670724425
HOXA11	11.1125916153846	7.26719019014145	-3.84540142524317	2.02295373009452e-08	2.99763931936811e-07
GPX2	6.47731066923077	9.27564980605592	2.79833913682515	0.00695109607500391	0.0112724499749803
MTCO1P53	0.757055961538462	2.84733897032237	2.09028300878391	4.19119980328404e-05	0.000126430842596428
PLPP7	8.09258681538462	4.4533256222171	-3.63926119316751	5.23430675082524e-08	5.7495299672628e-07
AC138969.1	11.3046567692308	4.22705901744737	-7.0775977517834	2.16355665166872e-05	7.16869695494986e-05
AL392089.1	5.30189118461538	0.524412308973684	-4.7774788756417	4.23985270622965e-10	1.04952579103678e-07
LCN6	9.62814341538462	1.49705466157566	-8.13108875380896	6.82911607520403e-10	1.04952579103678e-07
AC241585.2	6.16507121538462	3.96413552788816	-2.20093568749646	8.97784841145611e-05	0.000244060835462816
AC108673.3	8.43243128461538	5.09416404172368	-3.3382672428917	6.2144967283114e-09	1.53559446934756e-07
XIST	13.0890134384615	10.8560561821053	-2.23295725635628	0.000115793265045197	0.000304290339923394
FHAD1	4.91989658461539	7.29959800686184	2.37970142224646	2.34978783535061e-05	7.67942674765097e-05
AP001189.5	2.60758678461538	0.519908173032895	-2.08767861158249	2.67262074564962e-07	1.95636117852268e-06
AC016582.3	5.91382798461538	1.59421784175	-4.31961014286538	9.16700783075212e-09	1.87632378689193e-07
KRT80	4.74140731538462	11.5922007732237	6.85079345783907	1.76346155925906e-06	8.85086847860233e-06
PCDHGA12	6.16986888461538	3.49487741256908	-2.67499147204631	8.315643318938e-08	8.13307649005102e-07
RCC2	11.0658510230769	13.9984057822368	2.93255475915992	1.03141648512048e-09	1.04952579103678e-07
LAMA4	12.1793728846154	9.98503037231579	-2.1943425122996	5.52094274184545e-06	2.27670841161518e-05
CD3D	5.83950005384615	8.21151734429934	2.37201729045319	3.67858994413704e-05	0.000113036454607185
AC009065.2	4.63044722307692	1.48844718191776	-3.14200004115916	4.17969471471298e-05	0.000126124516046707
LINC02036	1.19852080769231	3.74686682875987	2.54834602106756	8.56707420311356e-05	0.000234500328460921
AC004080.2	7.45830540769231	3.24669906	-4.21160634769231	9.36287986472984e-08	8.89346632846084e-07
SLC47A1P2	6.34978219230769	3.12627609802632	-3.22350609428138	1.55810087978766e-05	5.45607907429768e-05
TET3	6.52199651538462	11.0095748278618	4.48757831247723	1.32556468468866e-09	1.04952579103678e-07
CTRL	4.74273317692308	1.70892455818421	-3.03380861873887	9.07628728561518e-06	3.45036828151164e-05
LINC01389	1.22990123076923	4.52132295570395	3.29142172493472	8.4770197464085e-08	8.23757618018703e-07
RIC3	9.66468978461539	5.04591286534211	-4.61877691927328	4.28785343427775e-09	1.28644916548356e-07
SPINK5	6.41562926923077	9.84571903542105	3.43008976619028	0.000560450173399941	0.00119954118627775
PLXNA1	10.2320306923077	12.6911103520066	2.45907965969889	3.3622370769565e-09	1.17329359406321e-07
RNU6-850P	0.349374223076923	2.81056353821053	2.4611893151336	1.99096518187345e-07	1.56096349639832e-06
GPT2	7.51513284615385	10.9650949389803	3.44996209282642	4.24739204939668e-08	4.99117418820262e-07
TXNDC5	11.3426742384615	7.51679648997697	-3.82587774848457	5.28303854782808e-06	2.19346017045201e-05
TIMP2	14.7976277230769	12.5082815139803	-2.28934620909666	5.27985652887648e-08	5.79729074434357e-07
FCGR3A	7.18986396923077	10.1799503039572	2.99008633472647	3.55702404465901e-05	0.00010977023210946
IL17B	5.55454057692308	2.90644406728947	-2.6480965096336	8.05874202658681e-06	3.12135117495865e-05
SH3BP5-AS1	10.3278473	8.01244140369079	-2.31540589630921	3.02639617154467e-07	2.16058805298744e-06
C1QTNF7	9.50661249230769	4.05660227460197	-5.45001021770572	2.13699661085425e-09	1.05417265855989e-07
AC023509.1	6.52566446923077	2.14241263834539	-4.38325183088538	6.90950079350566e-05	0.000194505848638559
TMEM229B	5.89006824615385	8.9311767923125	3.04110854615865	1.25482488963172e-06	6.71790773744301e-06
AL445933.1	2.00278479230769	6.26172329426974	4.25893850196204	3.54052007672182e-06	1.57044721530584e-05
MATN1-AS1	8.26562663846154	6.06517011158553	-2.20045652687601	8.78633398098492e-06	3.3524414861204e-05
AP001324.3	5.37690855384615	1.02636377663816	-4.350544777208	2.14927254621419e-06	1.04080086915757e-05
CALHM2	12.2341178846154	9.01965948187171	-3.21445840274367	1.76676498036632e-09	1.04952579103678e-07
ARFGEF3	4.76074362307692	9.32751214766447	4.56676852458755	1.27450251457213e-06	6.79601923103238e-06
AKAP5	4.22443835384615	7.57415523753947	3.34971688369332	1.32787929469375e-05	4.7509018348829e-05
GRAMD1B	4.21430867692308	7.71410210096382	3.49979342404074	2.58199287167621e-06	1.20704859882955e-05
AC078909.2	4.59139841538462	2.52351016689803	-2.06788824848659	1.14624051360139e-05	4.20293188061038e-05
RBBP8NL	2.91888949230769	8.52146057523355	5.60257108292586	3.23112982271215e-07	2.27723710942846e-06
SH3BP5	11.9482073153846	7.51470062783882	-4.4335066875458	2.5830572281293e-09	1.08515512128053e-07
PRICKLE4	7.13491440769231	4.52642150899342	-2.60849289869889	6.02767137523487e-06	2.4454342730111e-05
GPR180	6.55030584615385	9.98961424838487	3.43930840223102	2.58298634013808e-09	1.08515512128053e-07
MYL9	15.2517988076923	11.7749390671711	-3.47685974052126	2.73673051344646e-08	3.6832927758789e-07
AC023157.2	2.41197632307692	6.8651684705	4.45319214742308	0.00127549345588874	0.00247474514019468
NAT1	6.00850187692308	8.01455805772697	2.0060561808039	1.07610746637928e-07	9.79970430803089e-07
AC145207.5	5.52066794615385	7.59499017557237	2.07432222941852	6.66766325691183e-08	6.8841824111931e-07
TDO2	1.4548907	5.70700916083553	4.25211846083553	7.33411019781523e-09	1.67508611177889e-07
MMP7	5.99938811538462	9.21546967679276	3.21608156140815	0.0157398789899603	0.0235288183481629
KCNQ3	3.21969882307692	5.38780334007566	2.16810451699873	2.78468204304265e-06	1.28274824146142e-05
AP001046.1	0.636055230769231	2.90752799333553	2.2714727625663	2.17734463503711e-05	7.21208791506484e-05
TCF21	6.77548687692308	2.6682137576875	-4.10727311923558	1.44421659457407e-06	7.51362666107687e-06
AC009120.2	9.62877563846154	7.51168310755592	-2.11709253090562	3.872413152662e-06	1.68992763120789e-05
CDS1	6.72252486153846	10.8747221134211	4.15219725188259	4.96854312766691e-08	5.55117810926453e-07
SPC24	4.89098493846154	10.200074913125	5.30908997466346	4.28801085101047e-09	1.28644916548356e-07
IGF2BP1	0.297374976923077	5.63989701617763	5.34252203925455	5.81237297394997e-09	1.49200534659263e-07
AC087289.5	0.937968107692308	5.76737744188816	4.82940933419585	4.28563583530032e-09	1.28644916548356e-07
TRIM31	3.82454157692308	7.3034067013125	3.47886512438942	6.48397068723347e-06	2.59479729214223e-05
AC024592.2	1.36660834615385	4.03639056411513	2.66978221796129	0.000149786440842038	0.00038000596277363
TPRG1	9.85522616153846	7.64651050949013	-2.20871565204833	0.000124889074966261	0.000324782093836348
ARHGAP40	3.65460541538462	7.236426324	3.58182090861538	0.000395946085305008	0.000884624434366099
RN7SL526P	3.21899904615385	0.410596163782895	-2.80840288237095	8.25665248249578e-07	4.80497734604391e-06
SLC16A13	5.83007362307692	7.99815871787829	2.16808509480137	1.08892068140671e-05	4.0217164731424e-05
AC024075.3	8.64756269230769	3.98842798740461	-4.65913470490309	4.9762467344802e-09	1.36574122542482e-07
MTMR9LP	10.2859524076923	8.06864241613816	-2.21730999155415	4.03039052849815e-08	4.80378116383764e-07
AC092376.2	6.84943382307692	3.72550115668092	-3.123932666396	2.70161779096959e-06	1.2530329016912e-05
GABRQ	5.44936639230769	7.58021462272368	2.13084823041599	0.00485314329838855	0.00816616801720567
IGF1	10.0415381538462	5.17809379250658	-4.86344436133958	1.2225463368827e-08	2.21303133971482e-07
IGHV1OR15-2	0.377369676923077	2.88250122249671	2.50513154557363	1.92462204876891e-05	6.51090600368872e-05
PENK	5.7323856	2.24644963864474	-3.48593596135526	7.69076335960748e-06	3.00017931365114e-05
LAMB2	14.3485246307692	11.9087469707237	-2.43977766004555	4.53447864754086e-09	1.31262287643372e-07
CAMK2N2	0.993939576923077	6.27756841085197	5.2836288339289	1.25106181652679e-09	1.04952579103678e-07
S100A7	5.47306863846154	9.46637829327632	3.99330965481478	0.0011698637561501	0.00229065242052925
OASL	4.00160321538462	10.0377691716447	6.03616595626012	7.65056995708821e-08	7.59935573897552e-07
NCK1-DT	5.93029983076923	7.96632022414145	2.03602039337222	1.05731130548702e-08	2.03622735644737e-07
FIRRE	2.11006408461538	5.25504981774013	3.14498573312475	3.48799097809965e-06	1.55082936853361e-05
ABHD17C	8.0324512	11.618101485	3.585650285	1.07341635523247e-06	5.93726800038868e-06
ASCL2	5.3133444	8.38040282544079	3.06705842544079	3.9612903924101e-07	2.67855497311109e-06
RPL10P9	9.80861211538462	7.206390242125	-2.60222187325962	0.000429699451480214	0.000950101668619868
AC116552.1	4.44066790769231	2.37468416212829	-2.06598374556402	0.000111100640259046	0.000293915317286511
SYCE3	2.10441133846154	4.10494743555592	2.00053609709438	0.00018819230097245	0.000462793158977911
FHDC1	5.68424089230769	9.79642946133224	4.11218856902454	2.54951813089283e-08	3.50520556191865e-07
BCHE	9.37088663076923	3.65967391445724	-5.71121271631199	7.69978841126736e-09	1.72358977871669e-07
CEP19	5.64375500769231	7.88226570150658	2.23851069381427	6.07169625263253e-07	3.76657608837456e-06
CLDN7	8.1383984	12.7877977118092	4.64939931180921	2.7688641222376e-05	8.85811531085737e-05
AC005833.1	4.00638186923077	0.842546981799342	-3.16383488743143	1.84280791768624e-05	6.27351727147201e-05
DBF4	7.58758155384615	9.94861738974342	2.36103583589727	1.1145392192317e-09	1.04952579103678e-07
AC026436.1	5.31913451538462	3.26621437722039	-2.05292013816422	5.0549058058318e-06	2.10909328943033e-05
ENSAP2	5.76059317692308	2.59895154090789	-3.16164163601518	1.65010914529561e-05	5.71645887324128e-05
PRDM8	9.27210810769231	6.48137151974671	-2.7907365879456	7.95813297591648e-07	4.66031153052484e-06
AL139421.1	0.438884584615385	3.05239525808882	2.61351067347343	1.26584108786635e-08	2.25101712076505e-07
ZNF337	9.7995286	6.62121883387829	-3.17830976612171	1.48838813549256e-06	7.70484263682042e-06
KCNMB1	9.73950027692308	7.03560129754605	-2.70389897937703	0.00035619368090143	0.000805627245685477
BLNK	6.14890124615385	9.46033776380592	3.31143651765207	4.86747705744304e-05	0.000143268930392001
GPR37L1	2.12454186923077	5.12388909830592	2.99934722907515	4.93029471956121e-09	1.36574122542482e-07
SNORD60	0.449237469230769	3.83776774905592	3.38853027982515	2.3934587989855e-09	1.06516615564156e-07
EFNB3	8.19284183076923	5.09597407364474	-3.09686775712449	1.15157806153226e-07	1.03259345164955e-06
PRKCQ	5.27930638461538	7.38085287397039	2.10154648935501	2.01921786721626e-05	6.77044460255105e-05
SGPP2	5.69247646923077	10.0212248103289	4.32874834109818	1.15264794827929e-05	4.21649453769373e-05
LINC02575	3.31067514615385	1.10968671808224	-2.20098842807161	3.89767274760321e-06	1.69987063129322e-05
LARGE2	6.28762377692308	9.91681814944079	3.62919437251771	0.000243062919554384	0.000578122915612715
AC009171.2	0.784169753846154	2.92602799833882	2.14185824449266	4.19744083773727e-05	0.000126605478702084
AP003071.4	8.24743586923077	3.49548422426645	-4.75195164496432	3.48941686413236e-09	1.18999052071155e-07
TMPPE	3.54509815384615	6.36566006067763	2.82056190683148	3.06074930936187e-09	1.13749344391514e-07
CBX7	12.3368594307692	10.0034670187829	-2.33339241198634	3.09696078979353e-08	3.98449013963127e-07
DIAPH3	2.42614936153846	9.59294697396382	7.16679761242535	1.07230067468474e-09	1.04952579103678e-07
PLK1	6.82293384615385	11.5400347577632	4.71710091160931	1.13625841605497e-09	1.04952579103678e-07
AC133785.1	0.817367307692308	4.77992534074342	3.96255803305111	1.70672277596586e-07	1.38741163055815e-06
PDX1	0.180145015384615	2.39180868028618	2.21166366490157	0.00640181490631468	0.0104738281946543
AC009955.4	5.59070683846154	1.31186958269408	-4.27883725576746	1.28268928482098e-08	2.27338623971971e-07
IL20RB	5.90026341538462	10.9937243560822	5.09346094069762	4.23356942081706e-06	1.82086859147614e-05
AC010201.1	4.27119568461538	2.06920673304605	-2.20198895156933	1.39895626674666e-07	1.19878145414398e-06
SNHG8	13.1440784846154	10.3446567430921	-2.79942174152328	3.26504963112073e-08	4.15299583794703e-07
HPDL	4.91446991538462	8.16560639911842	3.2511364837338	3.04281712886439e-08	3.94007794052042e-07
IGHJ3	0.786372192307692	3.58335992761842	2.79698773531073	2.4916805892802e-05	8.08749933884171e-05
CD180	2.95096260769231	6.84040173159211	3.8894391238998	1.13224000851747e-07	1.01786197883388e-06
AC068831.2	0.340390992307692	4.25077272188487	3.91038172957718	1.2143489487173e-09	1.04952579103678e-07
AF186192.2	4.91045641538462	1.81738129942434	-3.09307511596027	2.90664876928463e-07	2.09268255817381e-06
AC093904.2	0.475804923076923	3.57730314254276	3.10149821946584	3.88932984674314e-07	2.6381726370271e-06
SNORA2A	0.0630237307692308	2.09542431570395	2.03240058493472	2.86400425618054e-08	3.79802476395811e-07
AC012085.1	5.11696722307692	2.88272144840132	-2.23424577467561	0.000124846843565899	0.000324782093836348
DTX4	7.67251822307692	10.3368077693882	2.66428954631123	8.6609231514477e-06	3.31360832932674e-05
FAM78A	5.7013532	8.04255790094408	2.34120470094408	3.11753415181341e-06	1.40898060372623e-05
SUSD5	7.58318597692308	5.14534748821053	-2.43783848871255	0.000226022542406036	0.000543032350492964
NBPF8	9.52405821538462	7.38023768826645	-2.14382052711817	1.08891236853452e-05	4.0217164731424e-05
MSC-AS1	8.11081232307692	5.97989542335197	-2.13091689972495	1.16912185973041e-05	4.2700763470288e-05
FOXL2NB	9.1838922	5.09988560140461	-4.0840065985954	2.48228885628017e-05	8.05888263721778e-05
VIP	4.62811963076923	2.00108436924342	-2.62703526152581	6.93219728563848e-08	7.08155669489157e-07
TNFSF10	11.2945243384615	13.726409920625	2.43188558216346	1.62023728504149e-06	8.24312352794196e-06
GEN1	6.41711913076923	10.6500679952303	4.23294886446103	1.09323283644346e-09	1.04952579103678e-07
AC020558.2	7.15898896153846	4.41412698868092	-2.74486197285754	4.62686739917963e-06	1.96052398899762e-05
TRAIP	6.85613836153846	9.21222854145724	2.35609017991878	2.30578006837696e-09	1.05918464419657e-07
STAG3L2	9.33525792307692	7.05124624555921	-2.28401167751771	1.09034461510883e-06	6.01432275539813e-06
KRT14	6.87120627692308	12.95034121125	6.07913493432692	8.57930568980936e-05	0.000234789261386999
RPL7AP28	4.26536504615385	1.42811554899671	-2.83724949715714	9.03732663894443e-07	5.15543423757862e-06
C11orf96	13.5921304384615	8.38725064271711	-5.20487979574443	3.5568801431168e-09	1.19505604966335e-07
HSP90AA2P	2.39987774615385	4.43393961701316	2.03406187085931	4.96854312766691e-08	5.55117810926453e-07
STEAP1B	4.44977126153846	6.4853083945329	2.03553713299443	0.00268206593425539	0.00481172795557757
TMEM88	9.95895422307692	5.61403586776974	-4.34491835530719	2.34986472904132e-09	1.06032959229466e-07
NOTUM	2.83544140769231	5.33627615424671	2.5008347465544	0.000327886699179408	0.000749589067284506
FRZB	10.1988533076923	7.58364461209868	-2.61520869559362	4.62685785298454e-06	1.96052398899762e-05
AP001107.4	6.56711715384615	3.70857075775329	-2.85854639609286	4.40135193126742e-07	2.91426791531788e-06
AGAP5	7.34672986923077	3.45646592423026	-3.89026394500051	4.77042127571126e-05	0.000140855610713072
ZNF471	9.12995194615385	5.15268874657895	-3.9772631995749	1.36272513459098e-08	2.33119175802038e-07
SYPL2	7.29094230769231	4.03965261957895	-3.25128968811336	2.00300660566673e-07	1.56611741855175e-06
AC022395.1	3.55914953076923	0.980214229572368	-2.57893530119686	3.90359202725531e-07	2.64656550195309e-06
GOLGA8B	11.5092470692308	9.40453734165132	-2.10470972757945	4.23360740872046e-05	0.000127380987007147
AC098820.2	0.716257361538462	3.67531447207237	2.95905711053391	2.52123721855081e-07	1.87676385145294e-06
KRT18P8	0.134569	2.90607732545395	2.77150832545395	9.42472963214494e-09	1.91577582878155e-07
ADAMTS9	10.3719395076923	7.68428723167105	-2.68765227602125	7.07495826469829e-06	2.79419026545606e-05
CNTN3	5.15724923076923	2.94382044884868	-2.21342878192055	0.0049186659484006	0.00826393683535995
TESC	8.43379648461539	6.40507182628618	-2.0287246583292	9.94432240172911e-05	0.000267060283843666
ACTC1	7.21001371538462	3.52485167579605	-3.68516203958856	0.000528981175284478	0.00114237347455169
ELOVL7	6.79521473076923	9.06560043935526	2.27038570858603	6.78947738189334e-07	4.11080263003529e-06
ANXA8	5.39198265384615	10.2495377363816	4.85755508253542	0.000711327745202369	0.00147821347556112
HORMAD1	1.50303050769231	5.27720984764145	3.77417933994914	0.000237381623104196	0.000566437065571206
AL137058.2	6.74170934615385	4.26963453509211	-2.47207481106174	1.29612232436634e-07	1.13286736268028e-06
CR381653.1	6.080427	2.39878269012829	-3.68164430987171	8.16294292860178e-06	3.15787400517597e-05
EGFL6	4.50116868461538	8.10045160248684	3.59928291787146	1.46470365822656e-08	2.43430968014036e-07
AC013268.1	5.49683910769231	0.948878209934211	-4.5479608977581	1.6053433890222e-09	1.04952579103678e-07
AC090772.4	6.7277315	0.300740928917763	-6.42699057108224	9.64640780409448e-08	9.08578127995064e-07
S100A4	13.9349608846154	11.5671769563816	-2.36778392823381	2.23124967101438e-07	1.70778057993701e-06
AC016924.1	3.95543098461538	1.60540711094408	-2.35002387367131	2.77592699959171e-05	8.87900893939911e-05
AC005034.5	5.09265143846154	1.74577463549671	-3.34687680296483	1.66009803779151e-08	2.65094725756206e-07
SPTSSB	4.7483795	8.02082539749342	3.27244589749342	8.36611517864502e-05	0.000229605204133998
STX16-NPEPL1	7.8791928	4.82992915321382	-3.04926364678618	7.11853884535664e-05	0.000199389761132496
AIFM3	4.6321038	6.70934246145395	2.07723866145395	4.71587931582173e-08	5.35865451058127e-07
ALG1L2	2.85892786153846	4.95339289480921	2.09446503327075	1.16911299457039e-05	4.2700763470288e-05
AC004080.1	5.52661567692308	0.836291984703947	-4.69032369221913	3.89612690137232e-08	4.69967162735057e-07
UBXN10-AS1	4.64548316153846	2.45288269148684	-2.19260047005162	0.000106492464146451	0.000283248726895843
GAPDHP63	0.615883569230769	3.93795175911842	3.32206818988765	9.1348805388666e-09	1.87186295841533e-07
WASH2P	10.0116744461538	7.3899301498125	-2.62174429634135	7.46902557079993e-07	4.43511491888032e-06
SBK1	4.38551895384615	8.8009920979375	4.41547314409135	1.54601428284323e-08	2.53338398944738e-07
AC053513.1	3.58127603846154	0.42991209375	-3.15136394471154	4.72092486099859e-07	3.08500549277149e-06
AL138960.1	5.02214646153846	0.742340381654605	-4.27980607988386	1.73802174092031e-10	1.04952579103678e-07
BICDL1	5.83963563076923	10.5485364288816	4.70890079811235	1.07352771278101e-05	3.97427930239618e-05
NPR2	11.3640707461538	7.37695599807895	-3.9871147480749	3.62414578762343e-09	1.1975574673484e-07
AC093520.1	0.336476492307692	2.88459175683553	2.54811526452783	1.96246644844702e-07	1.54590851238132e-06
UBASH3A	3.21837558461538	6.25649753414145	3.03812194952606	3.1529029699631e-07	2.23494799193868e-06
SPINT1-AS1	5.99575939230769	9.11323386754276	3.11747447523507	0.0349468154021752	0.0483291241922985
AC000120.1	3.87501593076923	1.77687344837829	-2.09814248239094	4.69468122148702e-07	3.06898845329481e-06
MATN2	13.5333009230769	10.4651655385855	-3.0681353844914	1.41282083472305e-08	2.38055638062385e-07
S1PR1	10.7861400615385	7.91361855679276	-2.8725215047457	8.9729500041512e-09	1.85834628499e-07
IL21R	2.87932541538462	7.13018491741776	4.25085950203315	4.97629615021836e-09	1.36574122542482e-07
SLX1B	7.5117169	1.57712610194737	-5.93459079805263	6.56955857474432e-05	0.000186264900154721
ABCA4	3.01604790769231	5.1009571335329	2.08490922584059	0.000267657724584724	0.00062799692098926
EDA2R	7.90676379230769	4.06417008567434	-3.84259370663335	1.72188392219948e-08	2.70924959407175e-07
MAB21L4	4.53240317692308	9.48707393451316	4.95467075759008	0.000103313272358567	0.000275656180228471
URAHP	7.60826876923077	5.55077145348684	-2.05749731574393	4.17120994816649e-06	1.79763837803746e-05
DYNLRB2	5.64959360769231	2.77480039316118	-2.87479321453112	6.30078253735495e-07	3.87860780929752e-06
CTSS	9.54466200769231	11.8446248355921	2.2999628278998	5.7870100287051e-07	3.62831808908175e-06
AC138649.2	3.98466887692308	1.29358531952303	-2.69108355740005	5.0933262872076e-06	2.12475950415132e-05
SOCS2-AS1	10.0195900307692	5.54581807275658	-4.47377195801265	2.21162458446703e-08	3.18131070232806e-07
AC010136.1	4.06550319230769	1.84114393110526	-2.22435926120243	0.000204270600493216	0.000497338300149483
BTNL10	0.782572284615385	4.11005557541776	3.32748329080238	1.6902287880709e-08	2.67159332103639e-07
MGAT5	9.3032368	11.3360451425658	2.03280834256579	7.07495826469829e-06	2.79419026545606e-05
CENPV	10.3190673384615	8.30957781561513	-2.00948952284641	6.11653989689548e-06	2.4753258875059e-05
GAPDHP65	1.77740348461538	4.98976546614803	3.21236198153264	8.8104537605055e-09	1.83553976789873e-07
KRT8P7	0.331877507692308	2.51176316111184	2.17988565341953	2.49939058387345e-06	1.17865068244224e-05
SUSD3	9.60695109230769	7.44439295753947	-2.16255813476822	2.0870537756125e-06	1.01618752456769e-05
NNMT	12.9939296615385	10.8390786489539	-2.15485101258451	0.000160313714750694	0.000402198101981305
MSANTD3-TMEFF1	5.32875098461538	1.60841637748355	-3.72033460713183	2.87422168101489e-08	3.8097713208949e-07
AKNAD1	5.11789400769231	2.41070871135197	-2.70718529634033	1.70894041325449e-06	8.61830275387673e-06
AC091132.3	4.00699956923077	0.999414687144737	-3.00758488208603	4.93680206315989e-06	2.06932132553184e-05
GTSE1	3.99307179230769	10.3057956910164	6.31272389870876	1.45912228296698e-09	1.04952579103678e-07
POLE2	6.93314143846154	9.531099481625	2.59795804316346	6.01205599712867e-08	6.35956144104525e-07
TRIM59	5.35616653846154	9.79602210538816	4.43985556692662	1.88870473069912e-09	1.04952579103678e-07
RNY3P16	0.626031738461538	3.19102967929605	2.56499794083451	1.48454263627662e-06	7.69627552471918e-06
NPIPB9	4.55707870769231	1.36003616531579	-3.19704254237652	5.31649034937799e-08	5.82500187070784e-07
AC008966.1	4.33531557692308	6.39878074685526	2.06346516993219	1.29447679562282e-06	6.87766096663207e-06
AL137026.1	5.27872203076923	0.851825818733553	-4.42689621203568	3.28605614140135e-10	1.04952579103678e-07
RANGRF	10.9787478153846	8.90879126138816	-2.06995655399646	4.47571628342124e-08	5.163196623209e-07
RPL7P9	10.8888457	8.30849602555592	-2.58034967444408	1.84315762473719e-07	1.46976466281681e-06
TMEM266	3.49560677692308	5.96959980552961	2.47399302860653	9.13850446617267e-09	1.87186295841533e-07
AC135178.6	1.26971501538462	4.29645860012171	3.0267435847371	2.11864646697928e-05	7.05022066524123e-05
KRT3	1.09766370769231	3.94826332924013	2.85059962154782	3.94313693625895e-05	0.00011998114897482
MIR25	0.740441092307692	5.24260785293092	4.50216676062323	1.5445563556506e-09	1.04952579103678e-07
NEIL3	1.79702659230769	8.15882563354276	6.36179904123507	1.20393851499587e-09	1.04952579103678e-07
AL513548.1	5.77803776923077	0.666470803203947	-5.11156696602682	4.91236369562269e-07	3.19075899663986e-06
RNY4P10	0.565746423076923	3.29510092939803	2.7293545063211	1.54494028964216e-08	2.53338398944738e-07
KCNQ1	6.76946194615385	9.03404182285855	2.26457987670471	0.0012217180780147	0.00238032000167222
RAB4B-EGLN2	3.51761748461538	1.32953342440461	-2.18808406021078	0.000473081570085597	0.00103483362024735
AC003973.2	6.12552366923077	2.51840642571711	-3.60711724351366	3.99384632244806e-09	1.2532090459274e-07
AC024940.3	2.47387369230769	4.51459396236842	2.04072027006073	0.000176972514935993	0.000438847943189028
AC116366.1	5.38052151538462	2.76121230217763	-2.61930921320698	6.19219059633564e-06	2.50377161183147e-05
ELOVL3	2.46606700769231	6.34899374894079	3.88292674124848	1.00111678763675e-08	1.97412339946301e-07
AP001318.2	3.10828516153846	5.40525258598684	2.29696742444838	0.000414915280651625	0.000922078452105698
KRT8P45	1.72679437692308	5.16670261829934	3.43990824137627	3.62156629515279e-07	2.49696677598594e-06
HNF4G	1.88942218461538	5.45136027819737	3.56193809358198	2.15763192492415e-05	7.16169203604591e-05
AC013553.4	3.49540436923077	1.43184423583882	-2.06356013339195	5.893113701514e-06	2.40470276729465e-05
COL14A1	12.6661336153846	8.61961661955592	-4.04651699582869	1.01951783397128e-08	1.98803694044251e-07
CD302	9.94105412307692	6.40775720864145	-3.53329691443547	2.78568509052474e-09	1.10877389093173e-07
MB	3.77311875384615	6.54669751388487	2.77357876003871	3.0868372925801e-05	9.70673485735253e-05
PPT2	10.8171154846154	8.53432929407895	-2.28278619053644	8.49397203688358e-09	1.80312033271932e-07
KCNJ8	10.2769003615385	6.16928618772697	-4.10761417381149	1.25120895235668e-09	1.04952579103678e-07
AC097358.2	0.715770823076923	2.88837916070395	2.17260833762702	1.88794975954992e-07	1.49992175254744e-06
ZNF665	8.11579403846154	4.9964666330625	-3.11932740539904	1.66127667973269e-08	2.65094725756206e-07
AC010132.3	6.66441239230769	1.4887243580625	-5.17568803424519	0.00011574062340206	0.000304290339923394
AL513217.1	3.42707244615385	1.18176123729934	-2.2453112088545	0.000393136192235336	0.000879596713719766
AC135983.5	4.48594900769231	0.6126909136875	-3.87325809400481	0.0105077178179025	0.016324947936097
AC127502.1	6.52823056923077	4.20085667291118	-2.32737389631958	1.42084133078475e-06	7.41685300435047e-06
EIF4A1P4	1.18571750769231	3.32027352965132	2.13455602195901	7.95583896783998e-07	4.66031153052484e-06
ATP1A3	1.99580139230769	5.67942071690461	3.68361932459691	2.63232327656086e-09	1.09112914988923e-07
CXorf21	3.19551290769231	5.67742074453289	2.48190783684059	4.05892044037249e-07	2.73138832035729e-06
SMIM10	9.85411943076923	6.60846361276316	-3.24565581800607	7.14277843501611e-08	7.22561332409682e-07
SEMA6D	8.27996656153846	5.97919597951316	-2.3007705820253	3.67859615846301e-05	0.000113036454607185
XPR1	9.07262612307692	11.6800087655592	2.60738264248229	4.36865265043808e-09	1.29814244087785e-07
BEX4	12.0763337153846	8.89857401049013	-3.17775970489448	2.13418994247591e-08	3.11145350562526e-07
PTPN22	4.70100485384615	7.62940964150329	2.92840478765714	9.2338459231334e-08	8.77983022097458e-07
AC125494.1	8.44813814615385	3.02115093389474	-5.42698721225911	0.000158253221290697	0.000398027098427969
RANP4	6.00811736923077	2.5949496249375	-3.41316774429327	4.31186520132348e-08	5.04010124561521e-07
ADORA1	4.4802263	6.99469707417434	2.51447077417434	8.21411442530311e-07	4.7812152121192e-06
SALRNA1	0.709349653846154	3.19809849875658	2.48874884491043	1.3388859732197e-05	4.78776465742588e-05
LGALS9C	3.07487905384615	5.23555985020724	2.16068079636108	0.000529179621065613	0.00114237347455169
AC100810.1	10.8735361153846	8.01495605255921	-2.85858006282541	1.22735408582504e-09	1.04952579103678e-07
AC080038.1	9.27326507692308	0.187393453125	-9.08587162379808	2.26729694333969e-11	2.54127710597286e-08
C15orf56	2.31766612307692	4.42757181934211	2.10990569626518	1.80455782591335e-06	9.03601051463867e-06
DPM3	12.1892571769231	10.0382898655691	-2.150967311354	8.47832104547619e-08	8.23757618018703e-07
JPH2	9.61933543846154	6.44829653184868	-3.17103890661285	7.79367041412726e-05	0.000215839867760674
ZBTB41	7.13629266153846	9.98958239491119	2.85328973337272	1.50800990273696e-07	1.26743509125293e-06
AL121768.1	4.45654036923077	1.11716804640461	-3.33937232282616	2.16098092267138e-09	1.05417265855989e-07
WT1	10.1707161692308	4.542659143625	-5.62805702560577	4.16941031211498e-08	4.92650863097116e-07
MGME1	8.96340552307692	10.9852444950987	2.02183897202176	1.31434449758957e-08	2.297548880983e-07
UPK3BL1	9.77547213076923	3.29227121695395	-6.48320091381528	1.52993186442788e-05	5.37018924879539e-05
IGFL2	2.1915374	4.72862481828289	2.53708741828289	0.000183615373403711	0.000453429599950306
KRTAP4-1	0.127659307692308	3.57355889525658	3.44589958756427	1.03249624838692e-06	5.75294837463708e-06
AC090579.1	1.39412895384615	3.91855045292105	2.5244214990749	2.71231609245504e-08	3.66487089319218e-07
AJ011932.1	5.15177907692308	1.03904945033553	-4.11272962658755	5.83835639095899e-08	6.24176209199015e-07
RFC3	8.05154533846154	10.3527323814572	2.3011870429957	2.34989713720062e-09	1.06032959229466e-07
AL390726.4	2.33132813076923	5.22302736374013	2.8916992329709	0.000579213952653546	0.00123517155002321
RAD51-AS1	9.34881500769231	7.22453323720395	-2.12428177048836	8.21405585451394e-07	4.7812152121192e-06
C10orf67	0.980537438461539	4.18603889916776	3.20550146070622	2.31891001088252e-06	1.10913845367647e-05
INO80B	10.3983315076923	7.52810289635197	-2.87022861134033	5.06448660845974e-05	0.000148258363584599
DUX4L26	3.74191046153846	1.50812901690461	-2.23378144463386	3.728524128787e-06	1.64039840811337e-05
CCDC177	0.754347153846154	5.29990536304934	4.54555820920319	3.31635647776302e-08	4.20192865141188e-07
DUSP9	1.53118288461538	7.30646018105263	5.77527729643725	1.66099445387718e-08	2.65094725756206e-07
AL513314.2	7.00553056153846	2.26105955428618	-4.74447100725228	3.61716706545122e-06	1.59944198107951e-05
MRVI1	11.7407373307692	8.22445308519079	-3.51628424557844	1.63979862106615e-07	1.34748285232855e-06
RBPMS	13.7062086692308	10.3360750432434	-3.37013362598735	6.81461319635025e-09	1.61005292053061e-07
LRRC37A16P	5.12910726153846	7.58208908949013	2.45298182795167	1.02125060294912e-05	3.81400281823768e-05
AP005264.5	0.919005230769231	3.76871496400658	2.84970973323735	2.43439767661209e-05	7.92359824559733e-05
ZNF281	6.80805686923077	9.83539567555592	3.02733880632515	2.88108137173045e-07	2.07640897935337e-06
DPY19L2	9.59187162307692	5.35355735558553	-4.2383142674914	1.91736663276967e-08	2.90414567404801e-07
ZNF493	9.10819355384615	6.39770806254934	-2.71048549129681	4.32218223179236e-08	5.04010124561521e-07
LINC00885	1.76977389230769	6.63366330029934	4.86388940799165	9.0763292489379e-08	8.67553509155169e-07
AC245041.1	2.0003333	6.23460256197039	4.23426926197039	0.000185051061282584	0.000456574428827973
NRG4	4.04175873076923	6.14156266384211	2.09980393307287	1.10453056955302e-05	4.06810069383523e-05
AC114291.1	3.17838344615385	0.620194760717105	-2.55818868543674	2.71258778504714e-08	3.66487089319218e-07
HMGB1P6	12.0146631384615	9.235059944375	-2.77960319408654	2.28607412655028e-05	7.50450142705498e-05
AC007787.2	3.89740032307692	1.41843297433224	-2.47896734874469	1.09700658826193e-07	9.95118860786259e-07
COX7CP1	6.55603975384615	2.44255776584539	-4.11348198800076	1.15850528329074e-06	6.30807645467085e-06
CTSG	6.24633013846154	3.13536238984868	-3.11096774861285	3.75625649833146e-05	0.000115170219214078
AP000251.1	0.898514484615385	5.95311206791118	5.0545975832958	8.80585168391917e-09	1.83553976789873e-07
ZNF608	9.04228703076923	6.637588767	-2.40469826376923	5.77724908307157e-05	0.00016661646451174
EPB41L3	10.6079355076923	8.41171315508224	-2.19622235261007	1.95193157347697e-08	2.92804664497116e-07
DES	14.5407537615385	7.82603085444079	-6.71472290709767	1.29080639974302e-08	2.27339321981139e-07
SMPDL3A	11.4938853461538	8.91022240082566	-2.58366294532819	3.8659088178325e-07	2.62421143388931e-06
BMP4	9.97209803846154	7.31896168537171	-2.65313635308983	6.89844389711176e-07	4.16687424964364e-06
AC005162.2	1.92467085384615	4.52600374933224	2.60133289548608	0.00014403392236415	0.00036724063135267
AC135048.1	6.19381800769231	3.33858578345724	-2.85523222423507	4.24741683043086e-08	4.99117418820262e-07
POF1B	4.13469947692308	8.95608428294737	4.82138480602429	8.20606769021504e-05	0.000225857751176133
AC005899.6	4.44048315384615	0.711477293569079	-3.72900586027708	1.8600064200115e-06	9.26893827052147e-06
FOXQ1	4.48721613846154	9.79013360134211	5.30291746288057	1.3562505589457e-06	7.14220459361125e-06
ACTA2	16.0117718461538	11.3770005565132	-4.63477128964069	8.97306492841606e-09	1.85834628499e-07
ADH1B	11.6567407230769	2.33725843972697	-9.31948228334995	1.34764422340589e-09	1.04952579103678e-07
AC108449.2	6.54264926153846	4.52311769996053	-2.01953156157794	1.07351335162807e-05	3.97427930239618e-05
PWP2	7.44503936153846	5.21999270504276	-2.2250466564957	0.00296721618705077	0.0052698070918726
ARL17A	8.44436062307692	5.07026868910197	-3.37409193397495	1.48611308462787e-05	5.2354197917172e-05
AC005256.1	0.385101930769231	2.52234299974342	2.13724106897419	1.67990667428847e-05	5.80499012458222e-05
NT5DC4	0.564743907692308	3.57836765216118	3.01362374446888	4.61628056970358e-09	1.32496123557097e-07
CPA4	3.84740326153846	8.53122285151645	4.68381958997799	9.32960316478113e-05	0.000252804572386861
MYH11	14.7526583846154	9.68865399335855	-5.06400439125683	2.81031693772481e-08	3.74989956723747e-07
AC012065.3	5.47846896923077	3.15895047998684	-2.31951848924393	2.52544919899699e-07	1.87676385145294e-06
AC106738.1	0.6751884	2.90341154765789	2.22822314765789	1.05183464684245e-05	3.90894676912099e-05
LINC00346	4.57331206153846	7.79967003267434	3.22635797113588	9.17383037894383e-07	5.21313934391371e-06
EPHB2	6.02404344615385	10.3966360022697	4.37259255611589	1.49133907987166e-08	2.46396299275258e-07
AC084824.4	6.15906696923077	3.32743435941447	-2.8316326098163	6.73487852295666e-07	4.09585845376604e-06
SDC2	12.5362875538462	9.584464191375	-2.95182336247115	8.62450943966813e-08	8.34775057025702e-07
AL158834.2	4.89407888461538	2.70151674940132	-2.19256213521407	5.84281872642927e-05	0.000168420557075686
RPL41P1	2.53099220769231	9.45475023510197	6.92375802740967	0.000270834317191259	0.000634892760690411
AL139351.1	4.65113451538462	1.76869450851645	-2.88244000686817	6.65015318531498e-05	0.000188321316226085
LINC01765	2.97819752307692	0.788218359578947	-2.18997916349798	0.000957050368874798	0.00192006217414196
PMF1-BGLAP	8.30552761538462	6.14224808680592	-2.16327952857869	2.98004882723098e-06	1.35933498596515e-05
AC044860.1	5.32258388461538	2.65435607423355	-2.66822781038183	0.000464433465728155	0.00101830126315873
MSLN	6.17643979230769	10.8570067070066	4.68056691469889	0.000181385562817517	0.000448440014660085
AC005722.3	0.638999384615385	3.62899143704934	2.98999205243396	1.47736648316351e-06	7.66190750041176e-06
DHFR	7.68239795384615	10.2072715400921	2.52487358624595	1.32626940800071e-08	2.31062393069431e-07
PYY2	2.05982973846154	4.94280387278618	2.88297413432465	4.43540344289369e-05	0.000132492956444451
AC009336.2	3.57823689230769	0.412863644927632	-3.16537324738006	9.26988872689916e-07	5.26025824253628e-06
RRAD	11.0119999461538	8.82891190085197	-2.18308804530187	0.0008320318316427	0.00169656823506014
RBP4	6.61115906923077	4.28703160659868	-2.32412746263209	0.00311958624215164	0.00550897394734764
SLC7A3	5.46915253846154	2.29421184617105	-3.17494069229049	4.64688400482514e-06	1.96870784244338e-05
GABRA2	3.32990416153846	0.930053173009868	-2.39985098852859	5.28683120238018e-08	5.8026751712454e-07
SAPCD1-AS1	4.69668447692308	2.14678693310197	-2.5498975438211	5.57268319941021e-07	3.52726803547941e-06
CCNF	5.72276522307692	10.9356722991447	5.21290707606781	1.03162439253669e-09	1.04952579103678e-07
NPIPP1	10.8271900307692	7.52529239166776	-3.30189763910147	1.26765023352733e-08	2.25101712076505e-07
AL365181.2	2.04016834615385	6.44957074345066	4.40940239729681	6.78320502289637e-08	6.96527717694599e-07
AL589880.1	1.87703973076923	4.06361520016118	2.18657546939195	0.00391857695325635	0.00675130507951964
FNDC10	4.77063243076923	9.40160133417434	4.63096890340511	2.65369064099574e-07	1.94352978380419e-06
MRGPRE	3.81318809230769	0.624332579407895	-3.1888555128998	1.57979913322652e-10	1.04952579103678e-07
PCP4	12.1428046538462	3.40149438315132	-8.74131027069484	5.19272429776571e-08	5.72404907740728e-07
DEPDC1B	3.32744548461538	9.50018691280263	6.17274142818725	1.11452323713941e-09	1.04952579103678e-07
DCAF12L2	3.67086383076923	0.813710511351974	-2.85715331941726	1.232215300394e-08	2.2276067698284e-07
GRID2IP	2.64754171538462	4.70559521570066	2.05805350031604	1.21992123603369e-05	4.42675640441596e-05
LINC01010	0.602993907692308	3.39232023054605	2.78932632285375	1.74866265292408e-07	1.41410663931085e-06
GJB2	6.70310915384615	12.179499149898	5.47638999605187	2.76890749248759e-05	8.85811531085737e-05
EVA1B	11.7289360538462	8.72029795324013	-3.00863810060602	5.6658541740793e-09	1.47551102954928e-07
CYP4F3	4.52628495384615	8.74301821907895	4.21673326523279	2.19361080229055e-05	7.25105205744762e-05
AC008752.3	5.86497628461538	1.59196857980592	-4.27300770480946	1.5554467238932e-08	2.54735082701411e-07
LCE1C	0.596323246153846	2.87197840003947	2.27565515388563	0.000945401745781303	0.00189886763088939
LINC00649	5.74731207692308	7.85281480778618	2.10550273086311	0.000188198612089885	0.000462793158977911
AC008554.1	5.69498001538462	0.303583507983553	-5.39139650740106	1.29399614605562e-15	1.81295330043123e-11
FZD9	2.97240333076923	5.60736195052961	2.63495861976037	2.18475750833745e-06	1.05332921604604e-05
CACNA1F	2.65007123846154	5.16314127472368	2.51307003626215	1.41002319016042e-07	1.20421395341314e-06
AP001542.1	0.469297815384615	2.53274021768421	2.0634424022996	8.9137820612304e-06	3.39411723247367e-05
ERVE-1	1.24792356923077	3.55591882152632	2.30799525229555	9.90983574069273e-05	0.000266644427971914
TCEAL5	7.56638035384615	1.85191235019737	-5.71446800364879	2.33735785308724e-08	3.29618039261991e-07
TWIST2	12.1453470461538	7.29294755930921	-4.85239948684464	1.54548219626449e-09	1.04952579103678e-07
LINC00479	1.45052886923077	3.54969230814145	2.09916343891068	0.000158972576836711	0.000399548890083548
ZNF831	2.65204665384615	5.20445418775658	2.55240753391043	3.75874817969562e-06	1.65008599541769e-05
AL133415.1	4.79549728461538	1.59361260339145	-3.20188468122394	4.60305866419335e-09	1.32496123557097e-07
AC114402.1	4.26078203076923	1.545193921625	-2.71558810914423	7.35167060947566e-06	2.88436239356087e-05
RCOR2	5.00062878461538	7.17616905016118	2.1755402655458	9.43997089821417e-06	3.56782368293127e-05
RPSAP53	0.955840684615385	3.74634395367763	2.79050326906225	0.000231005553239888	0.000553646357937599
AC092115.2	0.915131092307692	3.85442557051645	2.93929447820876	1.84207883855459e-07	1.46976466281681e-06
EIF3C	12.3571347153846	8.03532435944408	-4.32181035594054	2.84535457786618e-05	9.06431112169034e-05
CYGB	11.0514303461538	8.14658144060855	-2.90484890554529	2.4172790696305e-08	3.37665003640561e-07
CTLA4	3.39752614615385	6.93980796062829	3.54228181447444	8.62450943966813e-08	8.34775057025702e-07
CCDC155	1.35638947692308	3.84244812197368	2.48605864505061	0.0061355367579151	0.0100864696681454
AC011477.2	6.17392767692308	3.47430495132237	-2.69962272560071	9.91145105930224e-07	5.55855821448078e-06
U62317.1	2.81354597692308	7.7104879833125	4.89694200638942	1.17123233931037e-07	1.04693341118414e-06
DMBX1	0.2931465	6.02196524925	5.72881874925	1.86892370690756e-09	1.04952579103678e-07
AC020910.4	5.23232751538462	0.713450800174342	-4.51887671521027	1.41520109414846e-06	7.39700612929192e-06
AC008763.1	2.83878321538462	5.31681536611842	2.47803215073381	0.000782497932434625	0.0016084709324588
CCL5	8.54956175384615	10.9380692858553	2.38850753200911	1.1858248574783e-05	4.32375552849744e-05
AL672207.1	0.780336407692308	3.12543258767434	2.34509617998203	4.07834982553349e-07	2.74380409270766e-06
PAX9	4.52669535384615	8.729690029125	4.20299467527885	1.50711578659479e-05	5.30072693061034e-05
AC004687.1	2.59425903846154	6.33337958334211	3.73912054488057	2.21161115270265e-08	3.18131070232806e-07
NAGS	5.28002794615385	7.70698409909211	2.42695615293826	1.75315945682883e-07	1.41410663931085e-06
AL359740.1	2.64522739230769	0.584448653325658	-2.06077873898203	2.20611964822117e-07	1.69409916861621e-06
POLD4	11.7355093461538	9.71794206583553	-2.01756728031832	1.61639969136235e-05	5.61535688284845e-05
SCARNA9	5.58868401538462	3.24185008837829	-2.34683392700633	3.17148416614903e-05	9.9375332973395e-05
GCSHP5	8.03556588461538	1.97875284685855	-6.05681303775683	3.47387016548961e-05	0.000107702274736871
NOSTRIN	11.1580267923077	7.11351764248684	-4.04450914982085	2.17821461597019e-09	1.05417265855989e-07
F7	4.70067019230769	2.48333026822039	-2.2173399240873	8.25882425886682e-06	3.18848876491743e-05
AL512408.1	3.51085254615385	6.11699271694079	2.60614017078694	9.71796478402667e-08	9.09818234430496e-07
ABCG2	9.55989508461538	6.01719298754605	-3.54270209706933	1.31818670787208e-07	1.14533984696552e-06
XRCC2	3.19676076153846	8.94689657031908	5.75013580878062	1.0316355314943e-09	1.04952579103678e-07
FP236383.2	11.2889022692308	0.0488546160855263	-11.2400476531452	5.92459775399288e-37	1.66013153664634e-32
FAM111B	2.95832544615385	10.8411472735197	7.88282182736589	1.07231222997031e-09	1.04952579103678e-07
ADGRF4	3.65377817692308	8.76872197985855	5.11494380293548	1.63916264976172e-05	5.68030875698407e-05
AC021016.1	2.09410401538462	6.39717332113158	4.30306930574696	1.78200029989404e-05	6.09157121188898e-05
MTND4P12	3.51970538461538	9.76613323172039	6.24642784710501	5.08936184150329e-07	3.27537232252889e-06
FTX	8.00088407692308	5.76486198305263	-2.23602209387044	1.01951459340733e-08	1.98803694044251e-07
AC073316.1	5.42046742307692	1.52264436560526	-3.89782305747166	2.11311983304919e-08	3.0984683852366e-07
COL4A6	10.1300874307692	6.76093896820395	-3.36914846256528	5.85342446253033e-05	0.000168538807872587
FAM117B	7.34974780769231	9.79466270950329	2.44491490181098	3.82420111110428e-08	4.63686453198845e-07
MSX1	11.0335108769231	7.19033150602632	-3.84317937089676	2.46727388823034e-06	1.16428901350795e-05
CAB39L	10.3600115692308	8.30647407045395	-2.05353749877682	2.33288885174161e-08	3.29155459451358e-07
LINC01934	0.733045715384615	2.77531844611184	2.04227273072723	2.04361662227459e-06	9.99549334486931e-06
PRAME	2.562641	5.42726930415132	2.86462830415132	0.0311858095609715	0.0436143726146927
RAB25	7.37817539230769	12.6883605776974	5.31018518538968	3.39318323488115e-05	0.000105470351011409
NPIPA8	5.07344426153846	0.326310383555921	-4.74713387798254	5.64360189808592e-09	1.47551102954928e-07
TBC1D27P	0.929396723076923	3.08634624697368	2.15694952389676	1.16188161388707e-05	4.24916271244187e-05
MAP6	9.33230349230769	5.20510873038487	-4.12719476192282	5.41907204846241e-08	5.89929362354177e-07
AC107214.1	1.11738923076923	3.71577487480592	2.59838564403669	5.08827097017816e-07	3.27537232252889e-06
CYP51A1	9.53105713846154	7.34970535075658	-2.18135178770496	8.97813676025352e-05	0.000244060835462816
RNASEH2A	9.54866033846154	11.7287944411842	2.18013410272267	1.98075315541577e-09	1.04952579103678e-07
LEMD1	2.95426266923077	6.35377823027961	3.39951556104884	1.45504780734943e-05	5.14501461519136e-05
RRM2	4.20518940769231	12.7914573651316	8.58626795743927	1.70050380931107e-09	1.04952579103678e-07
SNHG7	12.2860740461538	10.0897361158059	-2.19633793034792	4.13093986235875e-09	1.26784052685837e-07
ARHGEF39	6.94319688461538	9.30406873043421	2.36087184581883	3.00370915416052e-09	1.1343406983458e-07
AC092375.2	6.0377542	3.16229908870724	-2.87545511129276	5.9740819669234e-07	3.7216276798309e-06
CCDC159	11.5130026	8.78702185293421	-2.72598074706579	7.47091886193699e-09	1.69371597708681e-07
AC022893.3	2.6563013	0.514135339546053	-2.14216596045395	0.000264892973251672	0.000623012086913304
TMEM154	5.21572453846154	9.98067521170395	4.76495067324241	9.92450902788885e-07	5.55855821448078e-06
AC025279.1	4.27550263846154	1.98619096526974	-2.2893116731918	1.97945964545836e-07	1.55281183441738e-06
TP53AIP1	3.63974846923077	6.30565003363158	2.66590156440081	0.00106643554279018	0.00211184384060238
CCL21	11.3272892846154	7.34147576932895	-3.98581351528644	2.17627909222348e-07	1.67225845160151e-06
SLC16A10	4.06364316923077	6.57096903824013	2.50732586900936	6.87246438729183e-06	2.72574250721889e-05
AC098934.2	1.44142471538462	4.23716449286842	2.79573977748381	4.79854069560497e-08	5.4241303186577e-07
CDC42EP5	10.8834331230769	8.28538031787171	-2.59805280520521	1.65357835447086e-07	1.35720325338688e-06
RUFY4	2.13298219230769	5.66685115645724	3.53386896414954	1.95194948944172e-08	2.92804664497116e-07
SDSL	5.95635333846154	8.80376328934868	2.84740995088714	8.6129498568042e-07	4.96388398792164e-06
VAX1	0.0727321538461538	3.43192434907566	3.3591921952295	3.42462083544908e-06	1.52755970121169e-05
LYRM9	10.0664218769231	6.96268499392763	-3.10373688299545	1.07229682294769e-09	1.04952579103678e-07
CD109	8.81501091538462	11.2903337693421	2.47532285395749	0.000100717570590782	0.000269939724562035
LINC02054	2.76081582307692	0.471526344388158	-2.28928947868877	4.50452329586958e-09	1.31262287643372e-07
BACE1-AS	9.13447476923077	7.04909864654276	-2.08537612268801	2.25132708661792e-08	3.22027573938942e-07
CLDN3	4.54818079230769	8.30069601636513	3.75251522405744	0.000822816132179503	0.00168060041019908
ULBP3	2.44399996153846	5.6123055033421	3.16830554180364	3.28447458164496e-07	2.30838808129055e-06
RNF157	5.46999295384615	7.95967991775987	2.48968696391371	4.76557755897319e-06	2.00806389142839e-05
INS	2.67783496153846	0.436027990878289	-2.24180697066017	5.70859526478071e-10	1.04952579103678e-07
Z84492.1	7.82368689230769	5.10175140361513	-2.72193548869256	1.07610451001795e-07	9.79970430803089e-07
FERMT1	6.29762714615385	10.9137739630592	4.61614681690536	6.90131019825736e-08	7.06033979570185e-07
MTCYBP18	1.21338145384615	3.32880895862829	2.11542750478214	8.65147031263398e-06	3.31360832932674e-05
CDT1	4.82457293846154	11.5537701466118	6.7291972081503	2.01880899668146e-09	1.04952579103678e-07
GSTT2B	8.87899038461538	5.83260326290132	-3.04638712171407	1.29092921702393e-05	4.64175484623125e-05
ECHDC2	13.2771556307692	11.1827063730263	-2.09444925774292	2.32549512704594e-07	1.76259233617393e-06
CFD	13.3780931615385	8.75407970545724	-4.62401345608123	1.78269196479319e-07	1.43378140577073e-06
POU4F1	0.466566815384615	4.07918971625	3.61262290086538	1.6804459334048e-05	5.80613754623131e-05
PIK3R2	9.6330248	6.18668407567105	-3.44634072432895	1.85807059606195e-05	6.30944768296946e-05
EGR2	5.03172173846154	8.19514990923684	3.1634281707753	0.000114339758326525	0.000301204697571454
CDKN1C	12.2882857692308	9.61247002422039	-2.67581574501038	6.78356997105228e-08	6.96527717694599e-07
POP1	6.01801572307692	9.04564835075658	3.02763262767966	1.73332894336234e-09	1.04952579103678e-07
FEZ1	10.7356774615385	7.85310278491118	-2.88257467662728	1.48291422463106e-07	1.25272051517597e-06
AL137782.1	3.38068162307692	5.64971240663816	2.26903078356123	1.31476406205869e-06	6.95774448178748e-06
GRIN1	1.76949758461538	4.71350927699342	2.94401169237804	1.9700871027732e-07	1.54590851238132e-06
FGF7P6	5.869775	2.75950560855921	-3.11026939144079	5.74538109515551e-06	2.3564303815479e-05
AP003469.2	0.581976015384615	2.71090052785526	2.12892451247065	2.34560115907397e-06	1.12007651803701e-05
ADAM12	5.75662313076923	8.75244460726974	2.99582147650051	1.97837110023901e-06	9.74612106184903e-06
MALRD1	3.61598419230769	1.11541839926974	-2.50056579303796	6.45347362418435e-06	2.58887307692584e-05
PLEKHF2	8.49205269230769	10.5970599154934	2.10500722318573	2.83871001905238e-09	1.11094264586406e-07
AC129510.1	6.34110258461538	4.16260019498355	-2.17850238963183	1.42473204175586e-05	5.04536534389504e-05
PLEKHA6	7.52064463846154	9.8735385816875	2.35289394322596	0.000148800176658838	0.000377743227954095
AC007998.3	5.37885280769231	2.38704984012171	-2.9918029675706	1.33574417620541e-07	1.16012170534354e-06
KIR2DL4	1.80108817692308	5.26136410146382	3.46027592454074	4.05770041788596e-07	2.73138832035729e-06
AQP9	3.56186371538462	6.21449660182237	2.65263288643775	6.6755344645959e-06	2.66119150992235e-05
NACAD	8.63032593076923	5.91782409500658	-2.71250183576265	4.49201089892998e-06	1.91236218306427e-05
CEP128	6.38425853846154	8.68047199411513	2.29621345565359	5.45990936532396e-09	1.44060851356085e-07
FAM83B	3.57066312307692	8.98585348054934	5.41519035747242	7.17832582504612e-06	2.82626758534032e-05
AC136475.1	7.38112818461538	4.32961665351974	-3.05151153109565	9.13847523587119e-09	1.87186295841533e-07
INAVA	5.30851356153846	11.2456982970757	5.9371847355372	8.61288866488153e-07	4.96388398792164e-06
FZD5	7.0357675	9.29733261630592	2.26156511630592	8.41117600995582e-07	4.87568641580119e-06
AL139246.1	0.9243022	3.01200003764145	2.08769783764145	0.000176875296700488	0.000438847943189028
TUBA8	5.60489785384615	2.91886945324342	-2.68602840060273	8.63759800704514e-05	0.000235992748914536
CSTA	8.06227487692308	11.9727578348026	3.91048295787956	0.00194963483658133	0.00362178735233802
AC006128.1	8.94770547692308	6.48034794147697	-2.4673575354461	0.000291080725978543	0.000675536428943549
SYT17	5.91535331538461	9.0584308277796	3.14307751239499	1.55945596256463e-07	1.3001343506999e-06
CARMIL2	4.92614197692308	7.56169667475658	2.6355546978335	4.39831260710649e-08	5.10754735034111e-07
AC092651.1	1.03860830769231	3.15674558814145	2.11813728044914	0.000134145432057665	0.000345708558050936
DPF1	2.95432157692308	5.76231524132895	2.80799366440587	7.65056995708821e-08	7.59935573897552e-07
CLDN4	8.25111611538462	13.5278463835526	5.27673026816802	2.28679058089926e-06	1.09407998513234e-05
MIR4713HG	0	3.3602600749375	3.3602600749375	2.48614012065504e-07	1.85523654649467e-06
DHCR24	9.9216283	14.5514956627303	4.62986736273026	6.68839716721579e-09	1.59410578549495e-07
PAGR1	11.5731752076923	8.76223912130592	-2.81093608638639	1.62032491316885e-06	8.24312352794196e-06
SPAG17	5.25836943076923	7.38661664359539	2.12824721282616	0.032615452328431	0.0454188702611395
GPR20	5.19147697692308	2.53915923769079	-2.65231773923229	2.33768912661164e-05	7.65059413884428e-05
NDC1	7.97172289230769	11.5375061348355	3.56578324252783	1.03162810551057e-09	1.04952579103678e-07
MAP1LC3A	12.0299961923077	9.08693485957237	-2.94306133273532	5.35968658857997e-09	1.4262467036904e-07
AL109811.3	3.41853294615385	1.03184144009868	-2.38669150605516	0.000397083287714156	0.000887050379859279
ZNF891	5.52571693846154	7.54415972033882	2.01844278187728	1.80713729425545e-05	6.16413222556481e-05
AC073636.1	2.70953714615385	0.645376960894737	-2.06416018525911	1.53802881453906e-06	7.91208103767193e-06
TMEM98	12.2100782384615	9.87479837194079	-2.33527986652075	1.73861505203376e-07	1.40680717219284e-06
AC073534.2	3.56487226923077	1.5071705405	-2.05770172873077	7.27159258969026e-06	2.85989902278746e-05
EPB41L4A-AS1	12.4281021769231	9.04097703217434	-3.38712514474874	3.23840254755854e-09	1.15743976766757e-07
GFRA2	6.66167665384615	3.96298393323355	-2.6986927206126	8.21366539159679e-07	4.7812152121192e-06
AD000864.1	8.0580636	4.58334734648026	-3.47471625351974	4.83639282227189e-06	2.03180090429449e-05
MEG9	6.00246681538462	2.25487609601974	-3.74759071936488	7.24496214106596e-08	7.30860572609312e-07
ENC1	6.74224062307692	10.2624581532204	3.52021753014347	1.81847347654702e-06	9.08622664815011e-06
AC138932.1	9.24179086923077	6.09484774621053	-3.14694312302024	7.12645572862417e-06	2.81293725837129e-05
SLC34A2	4.71648926923077	7.23930889239145	2.52281962316068	0.0201363918420662	0.0294058814188523
ABCA17P	3.5903558	7.0168371633125	3.4264813633125	1.6051506867191e-05	5.58732017298831e-05
FAM110C	6.55754924615385	10.7371148250954	4.17956557894155	3.58103512172827e-05	0.000110389642624805
NDP	7.81051231538462	3.10082439528947	-4.70968792009514	8.92841986096886e-07	5.10995206136047e-06
HSF4	11.4881561076923	9.21161875428618	-2.27653735340613	0.000172662526268252	0.000429449374095747
DIP2B	8.96972981538462	11.5558571499013	2.5861273345167	4.45075485529891e-09	1.3059425071274e-07
CCR1	4.87046757692308	7.82394721991776	2.95347964299469	9.7697704764723e-07	5.49164971958336e-06
ECEL1P2	3.97540703076923	1.84424784438816	-2.13115918638107	0.00135900151676601	0.00262262957997936
AC099850.2	2.20811773846154	5.48166640182566	3.27354866336412	8.17579240529782e-06	3.15787400517597e-05
CCDC107	11.0832351307692	7.87937219788816	-3.20386293288107	3.29976543908107e-09	1.17329359406321e-07
AC098934.1	4.11384085384615	7.36586019868092	3.25201934483477	9.88476702780493e-08	9.20817227818098e-07
ALOX15P1	1.27040337692308	3.43508169938158	2.1646783224585	1.44152003161042e-06	7.50882588544027e-06
PPP1R14C	4.14349606923077	9.71345634625658	5.56996027702581	1.5718149742592e-05	5.49038999457942e-05
LNX2	7.39708169230769	10.2961954006546	2.89911370834691	1.98715587309501e-08	2.95709478066889e-07
FGF2	9.24726239230769	6.55941717146711	-2.68784522084059	2.10469162699615e-05	7.00756530780394e-05
LINC01016	7.59707228461538	1.2221174906875	-6.37495479392788	1.34275903876672e-09	1.04952579103678e-07
NTF3	8.31936039230769	3.72574326065132	-4.59361713165638	7.74308719338794e-09	1.72358977871669e-07
OCLNP1	5.65424026153846	2.26667328782237	-3.38756697371609	5.09282502355805e-05	0.000149055828269396
PKM	14.2637739384615	16.5272272899013	2.26345335143978	1.19926937535294e-09	1.04952579103678e-07
IL12RB2	3.26741964615385	7.23600873267763	3.96858908652379	1.61259303064918e-07	1.33136326787922e-06
FABP5P2	1.23274920769231	3.32314882775	2.09039962005769	0.000464342200330705	0.00101818082756606
SPATA5	6.62099358461538	9.00467160906908	2.38367802445369	4.19269041557466e-07	2.80591525563629e-06
KRT6B	4.72091833846154	11.6427000920888	6.92178175362728	1.75749102136375e-05	6.02206538092154e-05
AMTN	0.448347746153846	5.228128054375	4.77978030822115	9.25703607675913e-07	5.25402892256163e-06
AC135178.4	1.25886146153846	4.30361556820066	3.0447541066622	5.48035547650797e-05	0.00015906752420259
RNU6-762P	0.278882276923077	2.71864234816776	2.43976007124469	1.11253077558768e-08	2.09700499524013e-07
AC025580.1	0.723518253846154	3.76582499045724	3.04230673661108	3.15499906744074e-06	1.42338156285231e-05
IGLC6	0.956331830769231	3.08684405836842	2.13051222759919	8.09971091511474e-05	0.000223230746525576
AL078645.1	2.84563656153846	0.610598844766447	-2.23503771677201	6.35599548378062e-06	2.55635638655112e-05
DMRTA1	3.26172926923077	6.86734934317105	3.60562007394028	8.21411442530311e-07	4.7812152121192e-06
GZMA	6.60506502307692	8.70663591451645	2.10157089143952	9.81842584724099e-05	0.000264311759694053
AC090877.2	2.91166898461538	0.895090948723684	-2.0165780358917	2.00136905419764e-06	9.83003720730448e-06
AC011479.1	3.34984392307692	1.27697325993092	-2.072870663146	0.000222912186841222	0.000536986106213711
ZNF667-AS1	10.6406328769231	6.09588995489803	-4.54474292202505	5.98914732915631e-09	1.51737701003878e-07
ADCY5	9.62122365384615	6.51602806229934	-3.10519559154681	4.74020805196757e-05	0.000140111149603569
NCAPG2	7.74078359230769	11.4070250196382	3.66624142733047	1.05175947057027e-09	1.04952579103678e-07
PLCXD2	2.86303031538462	4.90136121949013	2.03833090410552	9.81824753920904e-05	0.000264311759694053
CLDN5	12.2975388153846	7.66254301428947	-4.63499580109514	1.76675879625363e-09	1.04952579103678e-07
TMC4	8.47970733846154	11.2484095363816	2.76870219792004	0.00064255446326213	0.0013528469344889
RAB11FIP4	5.68102076153846	10.3782545956053	4.6972338340668	1.87079004566029e-09	1.04952579103678e-07
CENPK	4.89588019230769	9.89392732096053	4.99804712865283	1.76675879625363e-09	1.04952579103678e-07
MRPL23-AS1	4.55184698461538	1.64453148037829	-2.90731550423709	6.42204872702544e-07	3.94027211254609e-06
TMEM217	3.83781794615385	5.84374876195395	2.0059308158001	1.13382574663158e-06	6.20162624367822e-06
ZEB2	11.1860403692308	9.02527925164145	-2.16076111758932	3.09697000325685e-08	3.98449013963127e-07
HNF4A	1.61901773076923	3.65385749543421	2.03483976466498	0.00224845716857096	0.00411737147565853
APBB1	12.1390192923077	8.29648019430592	-3.84253909800177	1.5454767486922e-09	1.04952579103678e-07
GDPD2	1.91284315384615	4.49186277645066	2.5790196226045	3.82933082852563e-05	0.000116884835797148
AC139256.2	9.33566952307692	2.078586278	-7.25708324507692	6.10578546299091e-08	6.45086208756554e-07
MEIS1-AS2	4.49713933846154	2.3359694226875	-2.16116991577404	1.9047576822524e-06	9.44658672821142e-06
NECTIN1	8.39267965384615	13.3913182216776	4.99863856783148	2.37458012473112e-08	3.34215643968325e-07
PCDHGB6	7.01068398461538	4.20334563871711	-2.80733834589828	9.47814456381515e-09	1.91577582878155e-07
PLPP3	13.6515271	10.4715648834211	-3.17996221657895	5.26125457636628e-09	1.41347664893921e-07
PCDH10	5.18445719230769	2.78285592586184	-2.40160126644585	0.000148967038793884	0.000378064069743993
TNIK	6.56509426153846	8.72873471545395	2.16364045391549	1.72120151648551e-05	5.92357991813319e-05
AC244669.1	9.31181829230769	6.24436387734868	-3.06745441495901	2.92874690748611e-07	2.0999594957694e-06
SAMD12	5.23454561538462	9.01456881970724	3.78002320432262	6.33167953657321e-08	6.61628787553553e-07
ZNF410	10.2185424153846	6.7241004025625	-3.49444201282212	1.79461011085832e-05	6.13178513795403e-05
CD28	3.49093166923077	6.01942538963158	2.52849372040081	2.82697847227448e-06	1.29903978019813e-05
ZNF543	5.37136896153846	7.55948908045395	2.18812011891549	1.61639969136235e-05	5.61535688284845e-05
S100A2	9.3513523	14.6103320295395	5.25897972953947	2.50410558625786e-06	1.17890168266639e-05
TK1	6.52134870769231	12.9138450127303	6.39249630503796	1.43136455661918e-09	1.04952579103678e-07
ZNRF2P2	4.41258933846154	2.16470889553289	-2.24788044292864	2.01344044082006e-06	9.87893794295551e-06
IGHV4-31	2.78735326923077	6.03022371729276	3.24287044806199	0.000159285806516617	0.000400264333638429
ZBTB16	10.6610503538462	3.14017720021053	-7.52087315363563	1.62189828131193e-09	1.04952579103678e-07
AC027559.1	8.33729903076923	3.63507506624671	-4.70222396452252	1.83510978356786e-09	1.04952579103678e-07
HSPB2	9.64510999230769	3.63444328402632	-6.01066670828138	1.03149444599876e-09	1.04952579103678e-07
CKMT1B	4.59697167692308	9.30291302159211	4.70594134466903	4.74020805196757e-05	0.000140111149603569
JAZF1	11.6022213538462	8.88575663639145	-2.71646471745471	5.23429168135847e-08	5.7495299672628e-07
NEURL3	1.99428123076923	6.02831624332895	4.03403501255972	1.24490960761137e-08	2.23615005901509e-07
EMX2	11.3823969461538	5.95109408570066	-5.43130286045319	1.6955881286709e-07	1.37956082907919e-06
MTCO1P40	2.43559806153846	5.88484689867763	3.44924883713917	6.57889484327231e-06	2.62647632156969e-05
MAST4	9.36211123076923	11.3662537758882	2.00414254511893	0.000128067618570658	0.000331724766292549
SYNPO2	12.2932177615385	8.69146896065789	-3.60174880088057	5.05560970963847e-08	5.60683508550282e-07
NCAPD2	10.1337510692308	12.8301636921711	2.69641262294028	1.03160211494499e-09	1.04952579103678e-07
SCML2P2	3.13210493846154	0.920339612625	-2.21176532583654	9.22465689833812e-06	3.49870209729741e-05
CIDEC	4.53955871538462	1.68071058855921	-2.8588481268254	1.79427309887818e-05	6.13138128093481e-05
LINC01983	0.658523923076923	3.02647462297697	2.36795069990005	4.4302448055896e-05	0.000132485295670017
PTOV1-AS2	9.97266983846154	7.52643148576316	-2.44623835269838	0.000424717957129392	0.000940349763080061
AP001527.2	5.71629865384615	3.53613529294408	-2.18016336090208	9.61681377788453e-07	5.41579228697517e-06
MRPL53	10.7639397846154	7.51029487633224	-3.25364490828315	0.00060019439328882	0.00127400555169844
RGL3	10.3130404153846	6.80408620637829	-3.50895420900633	5.62748868098182e-05	0.000162766952311203
SNORD101	0.0694266	2.56584206570395	2.49641546570395	1.88243802963517e-08	2.87128198189987e-07
NHSL2	5.78503101538462	3.58687379403618	-2.19815722134843	3.00149855141095e-06	1.3651643040645e-05
UQCRFS1P1	5.34754617692308	2.96006864701645	-2.38747752990663	9.32826801295398e-05	0.000252804572386861
AC092042.3	6.56338747692308	1.60790026726316	-4.95548720965992	6.08518284866584e-09	1.52498231475167e-07
GSTO2	7.64647274615385	9.92806536441776	2.28159261826392	0.000172662526268252	0.000429449374095747
COMMD6	13.5963039230769	11.5310285734211	-2.06527534965587	4.36860895548729e-09	1.29814244087785e-07
ACP4	0.523289084615385	3.07392345315132	2.55063436853593	1.83758892749173e-07	1.46976466281681e-06
AC129507.1	4.64453272307692	2.196636187125	-2.44789653595192	1.75503389061069e-07	1.41518862298711e-06
SOX5	7.58085745384615	4.92048260994737	-2.66037484389878	2.6412582105816e-06	1.23023365250319e-05
FAM218A	4.24424165384615	1.86599600722039	-2.37824564662576	1.17131303096331e-07	1.04693341118414e-06
AC007128.1	0.295841392307692	2.45984287549013	2.16400148318244	0.00178532887061463	0.00334693920408728
AC112715.1	4.49177909230769	1.08126637914474	-3.41051271316296	6.16960933581278e-06	2.49608176723664e-05
TICAM2	5.77397862307692	2.85895143891776	-2.91502718415916	1.38406680958575e-05	4.92651472963243e-05
AL353763.1	5.05157936153846	2.71889315221711	-2.33268620932136	3.07263352950066e-06	1.39114984860459e-05
HCG25	9.24178596923077	4.52179470263816	-4.71999126659261	4.61604525080482e-05	0.000137122092820022
AC008894.2	8.47493668461538	2.64331474305263	-5.83162194156275	0.000109789235070054	0.000290940434641383
STS	7.84209883076923	9.98533792259211	2.14323909182287	1.01399087469348e-05	3.78740241165523e-05
LMO3	10.6861816461538	5.72248934239803	-4.96369230375582	1.51158550103511e-06	7.80041128995664e-06
LINC01303	1.08206196923077	3.39728640664803	2.31522443741726	1.48742597997379e-06	7.70484263682042e-06
BEX2	10.0188841692308	7.27647631851316	-2.74240785071761	3.08685322843112e-05	9.70673485735253e-05
EYA1	5.68495303076923	3.62251875344737	-2.06243427732186	0.00289734381034866	0.00515993840789245
TOR1AIP2	9.65231462307692	11.9381000727961	2.28578544971913	3.32301442795799e-08	4.20192865141188e-07
SEL1L2	5.14149485384615	0.840422534842105	-4.30107231900405	8.60882034991881e-10	1.04952579103678e-07
AL161891.1	3.27353331538462	6.34667305790461	3.07313974251999	2.21996072246668e-09	1.0561281775237e-07
RBM15-AS1	2.01470116923077	4.39635123151645	2.38165006228568	6.21445609410523e-09	1.53559446934756e-07
FMC1-LUC7L2	7.55589814615385	0.752619536921053	-6.80327860923279	2.63981092929478e-06	1.22996578067458e-05
AC006206.2	0.502968692307692	4.07425331561842	3.57128462331073	3.64203475910061e-06	1.60940597020871e-05
ATP1B2	9.11435961538461	4.90391338257566	-4.21044623280896	4.20872010717156e-09	1.27563146608716e-07
CBS	8.06540520769231	4.85635990083882	-3.20904530685349	0.00186919415170082	0.00348956087456938
PTPRC	7.96546733076923	10.0433085578618	2.07784122709261	2.91351579731184e-06	1.3309390517662e-05
PIGM	7.25854546153846	9.48121292600329	2.22266746446483	1.02265279328549e-07	9.44806821547622e-07
CIP2A	5.70854131538462	10.0508973706908	4.34235605530617	1.03163181849644e-09	1.04952579103678e-07
AC009065.6	2.94240027692308	5.55957974559868	2.61717946867561	3.96001975048364e-05	0.000120430479004495
PTGIS	11.3349844846154	5.92909693176974	-5.40588755284565	6.567985096734e-09	1.57302999599401e-07
GTF2IRD2	10.1919801384615	6.44659820653947	-3.74538193192206	1.51615087274909e-09	1.04952579103678e-07
POLR1A	9.02851753076923	11.2985786346118	2.27006110384261	2.86993419929589e-06	1.31618001759698e-05
OSR1	8.42800192307692	6.06504713244737	-2.36295479062955	7.07497231840789e-06	2.79419026545606e-05
NKX2-8	0.687770576923077	4.00939415574013	3.32162357881705	2.86911716794447e-06	1.31618001759698e-05
SAA2-SAA4	2.34724636153846	4.67257608776645	2.32532972622799	0.00352668350646136	0.00614368657348796
ACSS3	9.37214893846154	5.36795383841447	-4.00419510004707	5.6950211317638e-07	3.58045696646143e-06
SYT12	2.85613796153846	7.41837624782895	4.56223828629049	8.03986327735463e-09	1.75047190972921e-07
AC007731.1	4.15284763846154	0.967854378486842	-3.1849932599747	1.31359848378683e-06	6.95774448178748e-06
QSER1	9.23580583846154	11.2877187033882	2.05191286492662	1.51843059148116e-08	2.50429332571475e-07
ADAMTS10	11.0761454230769	7.0777938255329	-3.99835159754403	2.3948112321034e-09	1.06516615564156e-07
PRCD	9.01126327692308	4.63909002214474	-4.37217325477834	4.20873416784157e-09	1.27563146608716e-07
AC009065.4	5.38393283846154	0.645524220993421	-4.73840861746812	5.16236971964373e-06	2.14965853530861e-05
SLC28A3	4.03622823846154	8.71270388287171	4.67647564441017	1.05799754052303e-07	9.68200919645518e-07
AC023794.5	1.6605109	3.70920987969408	2.04869897969408	0.000709184301142188	0.00147484438936509
CD300LF	3.72866290769231	6.60875186407237	2.88008895638006	7.14277843501611e-08	7.22561332409682e-07
SCARA5	9.48815146923077	2.68665400754276	-6.80149746168801	8.73342175462994e-09	1.83553976789873e-07
CD300LG	7.07611626923077	1.78215327383882	-5.29396299539195	2.72262210839228e-09	1.10067480711669e-07
SPTLC2	9.9780324	11.9840347330592	2.00600233305921	2.52565210163613e-07	1.87676385145294e-06
EEF1A1P29	1.00057436153846	3.15946472535855	2.15889036382009	0.000290940538352752	0.000675536428943549
CD7	6.82212931538462	9.03893840885855	2.21680909347394	3.00255935568386e-06	1.3651643040645e-05
AL136366.1	3.76526276923077	1.35196421971053	-2.41329854952024	2.55181280440164e-06	1.19652521071182e-05
PLEK	6.51858667692308	9.13409357515789	2.61550689823482	3.68179678540099e-07	2.5298648358469e-06
SERPINB4	4.86672308461538	11.0154147788092	6.14869169419383	5.62728898238328e-05	0.000162766952311203
ELN-AS1	5.75414654615385	2.63061012198026	-3.12353642417358	3.11489523024845e-05	9.78612840529116e-05
ZNF334	8.3063681	5.31614131186842	-2.99022678813158	1.10755022989864e-06	6.0888100827918e-06
AP002884.3	3.52126423846154	0.408720985634868	-3.11254325282667	1.9226871375415e-08	2.91062216537279e-07
LBX2	3.82325268461538	6.13993005677303	2.31667737215764	1.43391354302765e-07	1.21979734386329e-06
AC024337.2	7.02196715384615	2.50812324636513	-4.51384390748102	8.70779698484553e-09	1.83459533317561e-07
RCAN2	10.2618051461538	6.88647932712171	-3.37532581903213	4.32219482667551e-08	5.04010124561521e-07
NDUFB8	12.8947304923077	10.4868824533224	-2.40784803898532	3.6601433786359e-08	4.49828410582266e-07
LINC01537	5.18546277692308	3.01961473000987	-2.16584804691321	9.91764656805481e-05	0.000266828972139668
KRT18P11	0.762653430769231	3.2578799750625	2.49522654429327	1.48241433090705e-06	7.68666394640016e-06
MTCP1	9.07600038461538	6.56479120957895	-2.51120917503644	0.000316410473355836	0.000726734509235397
LINC01238	6.21486283846154	3.54627079001645	-2.66859204844509	6.78941189119141e-07	4.11080263003529e-06
CSDC2	11.7882141846154	5.19185938	-6.59635480461538	1.73336538277956e-09	1.04952579103678e-07
AC100793.2	3.15100486923077	1.10690252531579	-2.04410234391498	0.00376092936137785	0.006506451913019
RAB26	4.44338422307692	7.70542635035197	3.26204212727505	2.25484714936709e-05	7.42023447639506e-05
CAVIN3	12.3234494307692	9.29666858773026	-3.02678084303897	6.81461319635025e-09	1.61005292053061e-07
RAB3B	1.46800994615385	5.74437948888487	4.27636954273102	3.89152778617275e-08	4.69646239844976e-07
HAVCR2	5.64673503846154	8.82298325260197	3.17624821414044	1.07610155366366e-07	9.79970430803089e-07
NPHP3-ACAD11	4.77223193846154	1.13642836277961	-3.63580357568193	3.33861651135069e-07	2.33645491437079e-06
IGHM	9.33172891538462	11.4818429572039	2.15011404181933	0.0131462019836575	0.0200157818707313
ASPM	2.85058342307692	11.3287165310855	8.4781331080086	1.03161696662486e-09	1.04952579103678e-07
LINC01814	1.30771630769231	4.69725235921382	3.38953605152151	1.17084524514473e-07	1.04693341118414e-06
MIR103A2	0.796909646153846	3.04396814278947	2.24705849663563	2.31654188070057e-05	7.59237717124812e-05
AC022211.3	2.46479323846154	6.01462387423026	3.54983063576873	8.74949470046202e-07	5.03043720452491e-06
PHF21B	8.00654593846154	3.07705546076316	-4.92949047769838	5.585370802624e-08	6.03810475541385e-07
TIFAB	1.06396398461538	4.27971378647697	3.21574980186159	2.24580688568561e-07	1.71635816749547e-06
AL590560.2	6.07401918461539	0.756186035069079	-5.31783314954631	1.58662902898309e-06	8.10850483697523e-06
C11orf98	10.7087886461538	7.73304594692434	-2.9757426992295	0.000174805398216711	0.000434047760040091
AC090825.1	7.54960525384615	2.91524118295724	-4.63436407088892	2.30129564642468e-09	1.05918464419657e-07
AC011472.1	6.52895575384615	4.34194592325987	-2.18700983058629	7.20125565831316e-09	1.66459907752434e-07
ADD2	3.92934106153846	6.07800453595724	2.14866347441878	0.000649878787873894	0.00136549913005037
SERPINB5	5.41171533846154	12.6050623628289	7.19334702436741	6.26866246670853e-07	3.86072835429156e-06
ETV7	5.65279973076923	9.68495213025987	4.03215239949064	4.47571628342124e-08	5.163196623209e-07
TSPAN7	11.8680678	7.71958975446711	-4.14847804553289	3.15203861079241e-08	4.04595849349584e-07
FAM201A	2.85003075384615	6.56103080344737	3.71100004960121	7.58842387821437e-07	4.49366674123524e-06
AC005104.1	7.36734499230769	3.81855632208224	-3.54878867022546	1.05775544356016e-05	3.92426216158742e-05
NIPAL3	8.48322068461538	10.8485028517434	2.36528216712804	1.19751067663027e-06	6.46792628831176e-06
AC073861.1	10.3229436153846	7.59272060860197	-2.73022300678264	1.41001558188592e-07	1.20421395341314e-06
SYNJ2	8.32401537692308	10.4773634496711	2.15334807274798	5.12993704809293e-06	2.13685972666344e-05
INSYN1	8.92755679230769	5.17719427163487	-3.75036252067282	1.31818313529022e-07	1.14533984696552e-06
PAQR4	6.2991965	10.6994919120066	4.40029541200658	8.49391747168483e-09	1.80312033271932e-07
EDNRB	10.3912450076923	6.30734865509539	-4.08389635259691	2.01880899668146e-09	1.04952579103678e-07
AC245297.2	6.41750854615385	1.10315807214474	-5.31435047400911	2.61181456077128e-09	1.09112914988923e-07
AC092140.2	4.31923951538462	2.19252449097368	-2.12671502441093	1.08743466313933e-06	6.00887530976674e-06
CYP4F23P	0.452664538461538	3.71360269399342	3.26093815553188	1.35434325625807e-06	7.14220459361125e-06
LHFPL6	11.9202501230769	9.10162514305921	-2.81862498001771	3.17809732568432e-09	1.15056156541344e-07
HNRNPA1P8	1.53521094615385	3.54437490790132	2.00916396174747	1.10439584475366e-05	4.06810069383523e-05
S100A9	12.6437571692308	15.1635788551974	2.5198216859666	0.0126932181510669	0.0193947306173275
RN7SL417P	6.98623694615385	0.731376519217105	-6.25486042693674	3.17766952732733e-08	4.07699074291388e-07
GRM8	2.04021347692308	4.60371778593421	2.56350430901113	1.20685102309648e-06	6.5158328551419e-06
KCNB1	5.76929360769231	2.3875387395625	-3.38175486812981	1.00770210148229e-05	3.77144658549957e-05
AC138305.3	6.14355471538462	2.27179697506908	-3.87175774031554	5.80756351006063e-05	0.000167455996208488
ZNF577	9.82858108461538	7.59340848551316	-2.23517259910223	6.44187025819141e-08	6.70035807367415e-07
FAM228B	10.2932561	7.37022803413816	-2.92302806586184	1.63678147552998e-09	1.04952579103678e-07
AL138789.1	0.658404769230769	3.13351627914474	2.47511150991397	7.62748441225827e-07	4.51382768143377e-06
PCOLCE-AS1	4.93615971538462	2.77933654444079	-2.15682317094383	1.37654042628142e-06	7.22672491876618e-06
ATP6V0C	12.8543903538462	10.7703651777961	-2.0840251760501	0.000126468656402513	0.000328189834195865
CDC20	4.94955308461538	12.2774328110855	7.32787972647014	1.25120895235668e-09	1.04952579103678e-07
AL049840.6	3.16114046923077	8.51567102374342	5.35453055451265	9.92395109628805e-07	5.55855821448078e-06
PDE1A	9.50959422307692	5.64135379971382	-3.86824042336311	4.32223261151716e-08	5.04010124561521e-07
SSC5D	10.6146339153846	8.05878715632895	-2.55584675905567	1.93346816583541e-06	9.55182513569382e-06
LINC02014	1.21359165384615	4.38820929912171	3.17461764527556	1.53261950015522e-07	1.28425329942951e-06
SMG1P1	8.33205613846154	3.61582944417763	-4.71622669428391	8.9128897421067e-06	3.39411723247367e-05
STON2	6.38749728461538	10.4271243107862	4.0396270261708	2.03669869875842e-07	1.5861682667568e-06
AC116533.1	13.3264979230769	8.63372086068421	-4.69277706239271	5.88040183009813e-07	3.67554627885745e-06
ZNF439	7.94004731538462	5.86003035929934	-2.08001695608527	4.19270089409698e-07	2.80591525563629e-06
LSMEM2	4.74604358461538	1.8894765785	-2.85656700611538	8.03098817162313e-08	7.91879899351738e-07
KCNS1	2.11825923846154	8.85024368522368	6.73198444676215	7.40261467089672e-09	1.68915851541691e-07
AC084855.1	4.45268715384615	1.12626714019408	-3.32642001365207	1.19068716437002e-07	1.06142123296615e-06
TPTEP1	9.67097312307692	4.46322044094737	-5.20775268212955	1.09646151979409e-08	2.07316059305124e-07
WDR86-AS1	6.89699514615385	3.93109938173355	-2.96589576442029	2.50465559841958e-06	1.17890168266639e-05
ZNF528-AS1	7.87972709230769	5.5690709077829	-2.3106561845248	4.10972265304465e-06	1.77578625756352e-05
GSTM2	13.2180344769231	7.97530715949013	-5.24272731743295	2.94769454244066e-09	1.12531214530407e-07
EGFL7	12.8877916923077	9.05506739892763	-3.83272429338006	1.76672787598033e-09	1.04952579103678e-07
LINC00891	4.86483937692308	0.856102901976974	-4.0087364749461	8.02305763553009e-10	1.04952579103678e-07
AC005154.5	3.14676235384615	0.832862859157895	-2.31389949468826	1.51765597042077e-05	5.33645852016067e-05
RNASE7	2.54008152307692	6.67260328682895	4.13252176375202	0.000123204649432402	0.000321175689063665
MYRF	6.73665265384615	9.06065375148026	2.32400109763411	0.00348167366166308	0.00607169390549298
MPP7	7.91767492307692	9.94600399095395	2.02832906787702	9.94430737474609e-05	0.000267060283843666
AC020928.1	6.77005192307692	1.98733790813158	-4.78271401494534	3.12125189506725e-07	2.2186859297737e-06
ALOX15	1.98384436923077	5.74703487079934	3.76319050156857	8.2912685471648e-06	3.19754742451029e-05
ROS1	0.4332442	4.03061161226645	3.59736741226645	3.42024996664761e-06	1.52585295837339e-05
PSCA	6.83957003846154	9.01830909539145	2.17873905692991	0.0215920203277891	0.0313130648009519
CTRB1	6.80813061538462	0.440051977671053	-6.36807863771356	1.71744404919758e-12	4.37495451841504e-09
VXN	6.7510147	3.63412725860197	-3.11688744139803	7.23521870542692e-07	4.32390263785746e-06
AC007684.1	3.72324012307692	0.641883903973684	-3.08135621910324	2.2585879381208e-06	1.08332578935438e-05
SERF1B	9.99692796923077	4.22035225650658	-5.77657571272419	6.01203884081438e-08	6.35956144104525e-07
MCM6	10.0145942	12.5851054613158	2.57051126131579	1.09317791506113e-09	1.04952579103678e-07
SH3RF2	6.94513133076923	10.6399801003783	3.69484876960906	2.38226852228984e-05	7.77109013335573e-05
KCNJ2	3.93476973846154	7.917991702125	3.98322196366346	1.29616100951179e-07	1.13286736268028e-06
SLAMF1	3.36644412307692	6.49191031974342	3.1254661966665	3.28449964598036e-07	2.30838808129055e-06
STUM	6.90762303076923	3.54203123791118	-3.36559179285805	8.86519716657932e-07	5.08955741833556e-06
DTNA	9.17653696923077	5.45266622575329	-3.72387074347748	6.78946100916773e-07	4.11080263003529e-06
ZBTB11-AS1	5.23995991538462	7.25015842820395	2.01019851281933	1.78268249824113e-07	1.43378140577073e-06
AC023043.3	0	2.00588233301645	2.00588233301645	5.04491514367764e-07	3.25729673439758e-06
HAS3	6.30342828461538	10.6287404391776	4.32531215456225	3.56378216388313e-07	2.46327065974427e-06
LINC02321	0.103438538461538	4.40652888009211	4.30309034163057	1.97607873994759e-09	1.04952579103678e-07
RHEBP1	5.72012006153846	1.18320474572039	-4.53691531581807	4.84277091451036e-06	2.03386216719866e-05
PPP1R14BP3	7.51423625384615	9.58763713436184	2.07340088051569	4.29681272886487e-06	1.84467197110896e-05
BFSP2	0.424223923076923	2.4664311693125	2.04220724623558	1.50455362993054e-06	7.78705158187729e-06
AC010336.2	3.60758255384615	1.34462335077303	-2.26295920307313	6.43690317632688e-06	2.58296525710806e-05
UPK2	2.24641374615385	5.29560279000329	3.04918904384944	5.16771413311824e-06	2.15101005734591e-05
AC091132.1	3.55762577692308	0.686711980917763	-2.87091379600531	7.4318171142314e-06	2.91132318408889e-05
LRRC37A2	9.38721288461539	7.00637845342763	-2.38083443118775	3.98942707608399e-06	1.73019247947608e-05
GPSM1	11.0437086615385	8.7702025318125	-2.27350612972596	1.69136622614489e-08	2.67159332103639e-07
ART4	4.19563776923077	1.91217492944408	-2.28346283978669	6.78719099618396e-06	2.69917511927435e-05
KIF4A	3.21731819230769	11.0713841316118	7.85406593930415	1.0316355314943e-09	1.04952579103678e-07
FLT4	9.77124027692308	7.51662889713816	-2.25461137978492	3.02641165839038e-07	2.16058805298744e-06
SLC9A3R1	10.8457837769231	13.39304774625	2.54726396932692	1.42076044199576e-06	7.41685300435047e-06
ANLN	4.65961627692308	11.9954770938487	7.33586081692561	1.22736284230702e-09	1.04952579103678e-07
ZYG11A	1.98694955384615	7.6768184516875	5.68986889784135	5.26121985356466e-09	1.41347664893921e-07
SYTL1	8.62108634615385	11.5376880178289	2.9166016716751	0.00373122288681436	0.00645747396186029
AC135983.2	7.55113914615385	0.759467233424342	-6.7916719127295	1.61444597354587e-07	1.33250046022765e-06
MORN5	5.45646263846154	1.95688361844408	-3.49957902001746	5.97368766470108e-05	0.000171325922049589
TACC3	8.41278966153846	12.2702675864803	3.8574779249418	1.25120449346749e-09	1.04952579103678e-07
ERMP1	9.32840554615385	11.8897165664803	2.56131102032642	8.18836961370673e-09	1.7731953220527e-07
HRK	1.66176903846154	5.91772864413816	4.25595960567662	9.71745409623616e-08	9.09818234430496e-07
C8orf88	9.07415263846154	3.50699813532895	-5.56715450313259	2.39102778347732e-09	1.06516615564156e-07
CCL14	12.8466205076923	2.86504885130921	-9.9815716563831	9.8012761676549e-10	1.04952579103678e-07
PRELID1P1	1.68936342307692	4.8265318245921	3.13716840151518	3.02597030984464e-07	2.16058805298744e-06
IL4I1	4.52370451538462	8.90257701592434	4.37887250053973	6.44183365517873e-08	6.70035807367415e-07
RPS23	16.3110679615385	14.2510096628289	-2.06005829870952	9.65111925386898e-09	1.93477427304323e-07
OPN1SW	2.80840427692308	6.14096620604934	3.33256192912626	0.000707325931420362	0.00147108883873896
ZNF415	8.36280060769231	5.56110679148684	-2.80169381620547	2.66129033272033e-06	1.2368966727617e-05
SLFN5	9.21082289230769	11.6110947025987	2.40027181029099	2.95768756812278e-06	1.34959175400738e-05
PTN	12.3147524153846	8.45613278562171	-3.85861962976291	1.12500650902846e-06	6.15819640349413e-06
AC092667.1	2.61222767692308	0.525089243838816	-2.08713843308426	1.58568120844805e-07	1.31311769245323e-06
IGF2BP3	1.96567079230769	7.15858190727961	5.19291111497191	1.1515182233401e-07	1.03259345164955e-06
AC010653.2	5.86727116153846	0.510807814710526	-5.35646334682794	5.44150853180168e-08	5.92092208543577e-07
SLC4A8	3.95946629230769	6.02381626834868	2.06434997604099	0.000566898393608228	0.00121140075206601
GRAP	7.04797676923077	4.5130127999375	-2.53496396929327	3.0969515763542e-08	3.98449013963127e-07
NDUFA13	12.8898199153846	10.7040771704934	-2.18574274489119	3.70313364462996e-06	1.62948690531452e-05
AC005515.1	2.51008826923077	4.65923118102303	2.14914291179226	0.00496605272220495	0.00833855245259497
AC084018.1	7.98521933076923	5.45867307843092	-2.52654625233831	0.000110078683942041	0.000291437515950078
SBSN	4.76333144615385	8.488054044625	3.72472259847115	0.00273698088823059	0.00490248220202862
INO80B-WBP1	8.18095653846154	1.57174214590461	-6.60921439255693	3.43291066121315e-05	0.000106621136818725
SLC15A2	6.20585443076923	9.20547899474342	2.99962456397419	8.10116139474863e-05	0.000223230746525576
ADORA2A	6.02815103076923	3.63331159673684	-2.39483943403239	0.000240141312412502	0.000572096557992749
AL590226.1	4.71506640769231	1.69590528332237	-3.01916112436994	7.17752143598708e-09	1.66459907752434e-07
KRT23	6.03304168461538	9.16252786021711	3.12948617560172	0.00701590648566139	0.0113661992957729
AC023510.2	4.70905834615385	2.12930344972368	-2.57975489643016	6.60115956901957e-07	4.0281161211563e-06
MT-ND4L	16.4205821615385	13.5895555675	-2.83102659403846	2.80681044640181e-05	8.95809748699476e-05
LRCH4	11.3230745769231	8.94830395886184	-2.37477061806123	8.42006907295665e-05	0.000230725806472934
PRR11	4.75473103846154	10.4503173643947	5.6955863259332	1.43141521265721e-09	1.04952579103678e-07
AC026150.2	3.60867041538462	0.603350688996711	-3.0053197263879	3.36236756208918e-08	4.24591714543943e-07
HOMER1	6.53407965384615	9.03174571320724	2.49766605936108	9.71801854198806e-08	9.09818234430496e-07
AL158071.1	5.32145760769231	2.12604442013487	-3.19541318755744	1.00017715423781e-07	9.31095150793943e-07
IFIT2	7.45905302307692	9.55511659279605	2.09606356971913	8.17614500108906e-06	3.15787400517597e-05
KRT75	1.16332329230769	6.74262527014145	5.57930197783376	3.72554071822535e-07	2.55615515341314e-06
AL031602.1	1.99099961538462	4.78260515548026	2.79160554009565	2.43054807990388e-05	7.91290667444947e-05
SLC44A1	10.4024786307692	12.7849792553947	2.38250062462551	3.62407254527506e-09	1.1975574673484e-07
RPS23P8	10.3585905538462	5.43799455974013	-4.92059599410602	1.43852160220439e-08	2.41227199129082e-07
GPR37	3.411092	7.29464496925	3.88355296925	4.05890010410332e-07	2.73138832035729e-06
CNGB1	1.37520561538462	5.27810945939803	3.90290384401341	1.10379518128872e-07	1.00065103231346e-06
C2CD4D	2.15608846923077	6.42892665836184	4.27283818913107	1.80080396465468e-09	1.04952579103678e-07
TXNP5	0.406536023076923	2.51474022869737	2.10820420562045	1.3978254685746e-06	7.31639152753443e-06
AC104463.2	5.19932855384615	3.10952496408553	-2.08980358976063	1.09012405044447e-06	6.01432275539813e-06
KMO	2.50833166153846	5.53137611152303	3.02304444998456	5.3596335846997e-09	1.4262467036904e-07
NPIPA5	7.93332586923077	5.16570647978618	-2.76761938944458	0.00131754825070776	0.00255000825618747
ZMYND15	5.30005430769231	7.88885651861184	2.58880221091953	1.91734314296677e-08	2.90414567404801e-07
LGI4	12.3785792538462	6.58280662355592	-5.79577263029023	1.05177459747189e-09	1.04952579103678e-07
GUSBP4	5.83097216923077	2.92009341961513	-2.91087874961564	2.48327682835671e-07	1.85478526270277e-06
ZNF695	1.77973622307692	5.98300543745395	4.20326921437702	3.67975373025821e-07	2.5298648358469e-06
SDC1	9.51235384615385	15.3102660289474	5.79791218279352	9.82606695054396e-09	1.95776940764912e-07
AC018638.1	9.44627157692308	5.36125243943092	-4.08501913749216	3.67858994413704e-05	0.000113036454607185
AC010618.3	1.93238133076923	5.29013402343421	3.35775269266498	7.79299189401604e-05	0.000215839867760674
SLC30A1	8.7875849	10.8680005854934	2.08041568549342	9.61740092764779e-07	5.41579228697517e-06
TCEAL4	14.3191713	11.5332516744408	-2.78591962555921	3.00372959606219e-09	1.1343406983458e-07
TMOD3	10.3604854461538	12.4045417010197	2.04405625486589	8.92397013669381e-08	8.55795468721888e-07
AC103974.1	6.23899289230769	2.49499436404276	-3.74399852826493	2.00638829767823e-09	1.04952579103678e-07
NUDT10	8.27848392307692	3.53995995228947	-4.73852397078745	4.79024445401825e-09	1.35301504833192e-07
MYO1B	10.0783238	12.1873371782566	2.10901337825658	3.20805665099469e-08	4.09911031108065e-07
GUCY1B2	1.75045961538462	5.17544766872697	3.42498805334236	5.87875357645799e-07	3.67554627885745e-06
AC005062.1	8.28036843846154	3.45914130656908	-4.82122713189246	4.32150215565737e-08	5.04010124561521e-07
LINC02086	2.695381	5.86157895234211	3.16619795234211	6.5783160528741e-06	2.62647632156969e-05
AC110792.3	5.16717433846154	2.80814292289803	-2.35903141556351	1.05772985976787e-07	9.68200919645518e-07
ABRACL	8.80211594615385	10.8493233901645	2.04720744401063	2.48437887828378e-07	1.85478526270277e-06
PKD1P1	8.14642806923077	1.20540719968092	-6.94102086954985	4.0816532086634e-08	4.85449934465013e-07
TCN1	4.78383511538462	7.23662280005263	2.45278768466802	0.0264023579406485	0.0375453250219696
IGLV3-10	4.52227039230769	6.94050831478947	2.41823792248178	0.0147649013429605	0.0222195113067184
CCDC88C	8.81627805384615	11.2574307215132	2.441152667667	3.82418988173992e-08	4.63686453198845e-07
NLRP3P1	0.7848244	3.26764079896711	2.48281639896711	8.65086197267873e-05	0.00023628599603902
PCSK9	3.43953704615385	9.84201647663816	6.40247943048431	4.32222001653792e-08	5.04010124561521e-07
C11orf52	5.34518433076923	1.53086027044079	-3.81432406032844	1.85114301795697e-05	6.29883163402213e-05
BATF	5.87575060769231	8.1530772265921	2.2773266188998	9.99609407090767e-06	3.74265836398856e-05
MBNL3	6.75138543846154	10.2130703547763	3.46168491631478	4.96854312766691e-08	5.55117810926453e-07
HOXB-AS4	0.9066597	4.35776755505592	3.45110785505592	1.32299475763026e-06	6.99993128843609e-06
TLR3	6.56894540769231	8.90556036411842	2.33661495642611	2.69443929861549e-05	8.66379909354238e-05
SPSB3	11.1538855	6.73949606623026	-4.41438943376974	6.29764751353177e-06	2.53471832044494e-05
YPEL4	8.77426519230769	5.2747356994375	-3.49952949287019	3.00371937509587e-09	1.1343406983458e-07
PMS2P4	8.19164541538461	5.86320662718421	-2.3284387882004	4.96851442432904e-08	5.55117810926453e-07
AC104563.1	4.37223970769231	2.01386748615461	-2.3583722215377	1.68602189073827e-05	5.81464854158487e-05
PLEK2	4.65292038461538	10.7244811969441	6.07156081232869	4.10147377251986e-08	4.8636934657848e-07
SLC47A1P1	3.72757743076923	0.593597590773026	-3.1339798399962	1.54824926492207e-07	1.29464317076638e-06
AC011503.1	7.74672925384615	1.96546586203618	-5.78126339180997	1.20254551044226e-08	2.20094890581989e-07
BNIPL	4.84689336153846	8.73465127383224	3.88775791229377	4.67776300317268e-05	0.000138557713648945
AC097493.1	3.88762642307692	0.446289976085526	-3.4413364469914	1.91227493926325e-08	2.90414567404801e-07
PABPC5	5.60583644615385	2.75404394119079	-2.85179250496306	3.5564526527365e-07	2.46327065974427e-06
CYB561D1	7.18596556923077	9.33056844966118	2.14460288043042	2.61034337573079e-07	1.92031530516717e-06
GDF10	6.29686282307692	2.85702895225658	-3.43983387082034	2.83911118112745e-08	3.76679613666535e-07
FBXL18	5.61689641538462	7.94378659370066	2.32689017831604	1.51841644498557e-08	2.50429332571475e-07
NLRP7	0.715973746153846	5.37389142611842	4.65791767996457	2.27033533040832e-08	3.24576868843732e-07
HKDC1	3.38361250769231	6.24533380536513	2.86172129767282	0.000190523021304334	0.000467686866401116
ATP2C2	6.54590876923077	9.17434345935197	2.62843469012121	0.00337945069008835	0.00591293086400035
CCDC125	6.99093026153846	9.48821968235197	2.49728942081351	9.13853369655679e-09	1.87186295841533e-07
CRISPLD2	12.8620552153846	9.66527502749013	-3.19678018789448	1.53352431570385e-07	1.28425329942951e-06
RASSF8-AS1	7.96360423846154	5.87267844319737	-2.09092579526417	4.04916363742536e-06	1.75230292330959e-05
TUBAL3	1.3255345	4.08884160750658	2.76330710750658	8.40557000912838e-07	4.8752235224412e-06
CU633967.1	5.52962238461538	1.54198348886184	-3.98763889575354	5.74872922622072e-05	0.000165947400482055
AL627309.6	9.56409504615385	6.96082825055921	-2.60326679559463	0.000200090680399968	0.000488477847055953
PTMAP4	1.08023973076923	5.37539194070724	4.29515220993801	3.20647612893274e-08	4.09911031108065e-07
AC125611.3	8.21879628461538	0.312018154463816	-7.90677813015157	2.09123414406793e-07	1.62187854832348e-06
IGFL2-AS1	3.35920915384615	5.81163254303947	2.45242338919332	0.00603866851993577	0.00994504127552757
ARPC4-TTLL3	8.53624073076923	3.53745220442763	-4.9987885263416	5.60235456631243e-06	2.30356151561603e-05
SBNO1	8.89334501538461	11.2554630213487	2.36211800596407	2.05541822392498e-06	1.00253282070395e-05
SLC16A9	9.6804656	7.41836556964145	-2.26210003035855	0.000188197823191667	0.000462793158977911
AC007663.1	1.75404091538462	4.1479636605625	2.39392274517788	1.59544577426211e-06	8.14910427280324e-06
LINC02256	6.33420155384615	2.7809970534375	-3.55320450040865	2.43524513821845e-07	1.82747734381412e-06
FANCF	6.80123056153846	9.16770102028289	2.36647045874443	1.14271679080051e-06	6.23206771833424e-06
SNORA75	0.320427407692308	2.38299582023355	2.06256841254125	2.95734830125072e-07	2.11992470579039e-06
DIABLO	10.6632313692308	8.65079816888158	-2.01243320034919	0.000226021617061903	0.000543032350492964
TRO	10.9591048923077	6.85283265098684	-4.10627224132085	1.26765819084517e-08	2.25101712076505e-07
TNNI3	3.48311949230769	5.74628939489145	2.26316990258376	0.00504302985894539	0.00845293567580534
LINC00944	1.90178586153846	4.29474368991118	2.39295782837272	8.85624136974092e-05	0.00024137801713988
MAGED4B	8.86674250769231	0.404480321973684	-8.46226218571862	9.9852570836636e-12	1.47261520390178e-08
AL031848.1	0.160002307692308	3.23422798325	3.07422567555769	3.2173254911581e-08	4.10905549625073e-07
VAMP2	13.0442646846154	10.916230870625	-2.12803381399038	1.27554283330583e-09	1.04952579103678e-07
ZNF418	7.74807793076923	3.82868783441776	-3.91939009635147	4.79458430104149e-09	1.35301504833192e-07
PARS2	6.3673427	8.40734298897369	2.04000028897369	6.90123211889985e-08	7.06033979570185e-07
IL23A	3.58430173846154	7.07891879158882	3.49461705312728	1.5454713011371e-09	1.04952579103678e-07
PCDHGC3	12.1399045769231	8.02418947653618	-4.11571510038689	1.81712750102384e-08	2.81004650159168e-07
FZD8	6.37817374615385	8.38376153663158	2.00558779047773	0.000231573888379912	0.000554089382085649
NXNL2	8.07677985384615	4.68443296373684	-3.39234689010931	1.42084456641653e-06	7.41685300435047e-06
CHAC1	5.55929091538462	8.07400825207895	2.51471733669433	0.000356191851669213	0.000805627245685477
[truncated: 4,136 more rows]
