# Supplementary material for: CircRNA-Based Cervical Cancer Prognosis Model, Immunological Validation and Drug Prediction
Source: Curr Oncol. 2022 Oct 25;29(11):7994–8018. doi: 10.3390/curroncol29110633 (PMC9689098; doi:10.3390/curroncol29110633)
Supplement: Supplementary file 1 [file curroncol-29-00633-s001.zip › Supplementary Table S2.xls]

name	baseMean	logFC	lfcSE	stat	PValue	FDR
hsa-miR-141-5p	3770.23666278521	5.82057997711985	0.547922522300246	10.6229982163981	2.32956366964295e-26	1.06694016069647e-23
hsa-miR-200c-3p	49279.409426032	4.59140342099006	0.499230317558935	9.19696432588559	3.68204645388735e-20	8.43188637940204e-18
hsa-miR-141-3p	5278.37294348483	4.96167933049068	0.575316700631866	8.62425743080517	6.45098595121818e-18	9.84850521885976e-16
hsa-miR-205-5p	61751.2759871208	8.04635773595546	0.956327826716211	8.41380697201359	3.96913682146967e-17	4.54466166058277e-15
hsa-miR-183-5p	37526.457435459	5.73304799490528	0.699986103155407	8.19023116182132	2.60724926891904e-16	2.38824033032984e-14
hsa-miR-200c-5p	191.013337204441	5.5851304239098	0.697127255043242	8.01163687620184	1.13191662116368e-15	8.64029687488275e-14
hsa-miR-200a-5p	4860.17822013907	4.58779390715388	0.575590092229145	7.9705922132646	1.57915781466566e-15	1.03322039873839e-13
hsa-miR-140-3p	3657.34484525986	-2.84825522323321	0.3583102138186	-7.94913210226035	1.87822686023056e-15	1.07528487748199e-13
hsa-miR-200b-5p	162.679595478962	4.90128369541187	0.633314700016111	7.7390966849296	1.00125621792739e-14	5.09528164234159e-13
hsa-miR-96-5p	126.471854552196	5.91994083028688	0.802857970513625	7.37358418015034	1.66100723062493e-13	7.60741311626217e-12
hsa-miR-10b-5p	167780.962306183	-3.93297059290756	0.537686758108161	-7.31461307833883	2.58124064065821e-13	1.07473473947405e-11
hsa-miR-182-5p	89277.9317656986	4.72080229891905	0.655422973535225	7.20268054300258	5.90401883446562e-13	2.25336718848771e-11
hsa-miR-429	852.13486915919	4.31207322915826	0.62403728483461	6.90996088527162	4.84787354854928e-12	1.7079431424889e-10
hsa-miR-210-3p	5832.62857002726	5.01725645464907	0.736731503838765	6.81015597745784	9.74929837581119e-12	3.18941332580109e-10
hsa-miR-10b-3p	61.3167722037433	-3.59498358446029	0.541971456601515	-6.63316036420624	3.28574490566241e-11	1.00324744452892e-09
hsa-miR-31-5p	408.304785773294	6.01418168106132	0.911000282560311	6.60173415551402	4.06375765080789e-11	1.16325062754376e-09
hsa-miR-203a-3p	258283.793191388	6.12880046952875	0.945523305803562	6.4819136999697	9.05664418763152e-11	2.30441279885291e-09
hsa-miR-145-5p	7097.03138174039	-4.24214036894479	0.654015086920608	-6.486303533025	8.79678587047888e-11	2.30441279885291e-09
hsa-miR-16-2-3p	108.028115128454	2.99447159317049	0.487709270352346	6.13987015462538	8.25889609221031e-10	1.99082863696438e-08
hsa-miR-142-3p	10690.1234739533	3.60486282377286	0.589597352258102	6.11410958676558	9.70975670914401e-10	2.22353428639398e-08
hsa-miR-944	450.029637439395	8.15735602037517	1.338436389165	6.09469085450091	1.09649143193867e-09	2.39139559918052e-08
hsa-miR-203b-3p	683.331960986397	5.1726092580506	0.850278888893523	6.08342665637832	1.17640745158461e-09	2.44906642193523e-08
hsa-miR-130b-3p	124.64551442751	3.26553309247078	0.542221832864692	6.02250388041027	1.717392513364e-09	3.41985117878571e-08
hsa-miR-31-3p	180.678440807109	5.5201740262511	0.942388315531368	5.85764268855406	4.6948339632034e-09	8.95930814644649e-08
hsa-miR-145-3p	173.474249916784	-3.53166546224365	0.608351805886293	-5.80530118933148	6.42504015581367e-09	1.17706735654506e-07
hsa-miR-15b-5p	1758.58768509695	2.49568902417954	0.433813646787571	5.75290575264367	8.77223959655974e-09	1.54526374431706e-07
hsa-miR-15b-3p	263.316555085129	2.56470814725793	0.457750970887066	5.60284589301436	2.10860687463541e-08	3.4490783877965e-07
hsa-miR-3613-5p	64.8166503341002	2.75673529916758	0.492715162941643	5.5949877464885	2.20637351941053e-08	3.48454852375869e-07
hsa-miR-18a-5p	108.635535406622	3.01762454312941	0.554321955235693	5.44381205656258	5.21522456419941e-08	7.96190950134443e-07
hsa-miR-1976	50.1598853399308	2.49269415178312	0.458995621454342	5.43075801874742	5.61151818465364e-08	8.29056557603667e-07
hsa-miR-142-5p	534.610959547616	3.26993845556475	0.603798216156627	5.41561463427133	6.10785246142601e-08	8.74186383541598e-07
hsa-miR-1307-5p	1359.60850362045	2.95303960966779	0.546039676354415	5.40810446116938	6.36952725939013e-08	8.84013177212328e-07
hsa-miR-130b-5p	75.5078743827075	2.99379542596239	0.554796435397732	5.39620522943005	6.80650882410676e-08	9.16876776894382e-07
hsa-miR-200b-3p	5404.98632868947	3.20872032811155	0.602387244214873	5.32667376164922	1.00027587799602e-07	1.30314438570561e-06
hsa-miR-200a-3p	2255.26905889305	3.59807043864119	0.67807564832812	5.30629649879432	1.11874929535072e-07	1.38483020883955e-06
hsa-miR-135b-5p	275.453038442249	4.07375792681513	0.774515729270229	5.25974847619111	1.44252581897501e-07	1.73862322392252e-06
hsa-miR-133a-3p	59.0588915248486	-4.44021295298783	0.84976767176971	-5.22520813687902	1.7395931640826e-07	2.04290684397393e-06
hsa-miR-139-3p	25.7296189788252	-3.25051402799012	0.623627649916365	-5.21226733360212	1.86546458798143e-07	2.13595695323874e-06
hsa-miR-143-3p	364776.419289614	-3.32844669800963	0.649657941334707	-5.12338337798413	3.00101289974736e-07	3.35235099532753e-06
hsa-miR-942-5p	53.7091497056851	2.5725816007536	0.502839614602367	5.11610765350684	3.11905085484812e-07	3.40125069409628e-06
hsa-miR-195-3p	12.7538822348207	-2.91988204668738	0.574407840655901	-5.08329072136836	3.70951258528241e-07	3.95106224199847e-06
hsa-miR-16-5p	3447.1709038625	2.03763609618836	0.402146094139129	5.06690510211297	4.04335728055152e-07	4.20876735111954e-06
hsa-miR-139-5p	109.066531909213	-2.74232343581757	0.549545638338869	-4.99016504635881	6.03277246373568e-07	6.14002175197987e-06
hsa-miR-224-5p	838.8283513362	3.76697668906442	0.771590379312118	4.88209390638427	1.04965245356376e-06	1.00154338277542e-05
hsa-miR-20b-5p	497.527478881396	4.58815346390205	0.942652999180933	4.86727721429696	1.1314626709191e-06	1.05757123118561e-05
hsa-miR-21-3p	18253.483047163	2.42875678774235	0.503390282225477	4.82479871682241	1.40144727957856e-06	1.28372570809396e-05
hsa-miR-106a-5p	196.455330252689	3.65224982720415	0.768569491809397	4.75200989126679	2.01404517490361e-06	1.79864607818368e-05
hsa-miR-1-3p	92.6746618905367	-4.10506895405821	0.864368853127528	-4.74920971435392	2.04213091846181e-06	1.79864607818368e-05
hsa-miR-125a-5p	2191.8910175274	-2.20317256051606	0.465477636609319	-4.73314373718282	2.21068819902701e-06	1.9103682927441e-05
hsa-miR-363-3p	244.686686960943	4.00592790349936	0.858360796454249	4.66695114693868	3.05701977770485e-06	2.59280566331264e-05
hsa-miR-205-3p	43.5666075738974	6.42184581361743	1.40116555890904	4.58321700300537	4.57876427674866e-06	3.74477506919801e-05
hsa-miR-4746-5p	33.5725216181633	2.98203805941634	0.661042483153406	4.51111408935621	6.44880217506256e-06	5.1816691161029e-05
hsa-miR-629-3p	30.5258627417814	2.7836859741796	0.624964146791681	4.4541530717721	8.42249971114577e-06	6.42917477950794e-05
hsa-miR-100-5p	13167.7394121512	-3.30418939312993	0.767320902283397	-4.3061376059186	1.66129736023771e-05	0.000122721643707883
hsa-miR-33b-5p	26.5322214221189	3.86885943677499	0.901361421913326	4.2922398748357	1.76879710672689e-05	0.00012858874204459
hsa-miR-1468-5p	17.1300071789061	-2.36745065743342	0.555502777477329	-4.26181605821052	2.02772317236259e-05	0.00014287649429878
hsa-miR-6510-3p	95.2956497781696	6.91204115068187	1.63105663900945	4.23776893172734	2.25751930060565e-05	0.000156658157526877
hsa-miR-129-5p	25.0241930201863	-4.31639618426582	1.02145092951335	-4.22574992057845	2.38146351941412e-05	0.000162792580879353
hsa-miR-101-5p	29.4505389252314	-2.19714356128967	0.520437014828421	-4.22172808368374	2.42436466889658e-05	0.000163288090934505
hsa-miR-425-5p	1199.37368430296	2.28465954285517	0.547924643448932	4.16966013514978	3.05054210697861e-05	0.000199592612142315
hsa-miR-3614-5p	27.4333487858846	4.0481258811246	0.97225646688957	4.16363996433504	3.13213875099316e-05	0.000202045006754207
hsa-miR-301a-5p	18.4555831396599	3.21700620473209	0.777489038946316	4.13768689149869	3.50824664930159e-05	0.000223163467413906
hsa-miR-101-3p	46392.3329303614	-2.00207485271079	0.484926096948086	-4.12861849529439	3.64949349668851e-05	0.000228968222121005
hsa-miR-6892-5p	7.49578406687995	-2.3641950904092	0.585906035849151	-4.03510963491405	5.45768075802238e-05	0.000333282371623233
hsa-miR-125b-5p	3679.47602832493	-2.64347323629854	0.656410241335601	-4.02716635090862	5.64530931312056e-05	0.000340204166501213
hsa-miR-20b-3p	29.0245530530345	5.30655951564841	1.32231728782264	4.01307580602408	5.99326557466456e-05	0.000356482549765762
hsa-miR-3934-3p	11.7194521288027	3.7587379889266	0.952419032206054	3.9465170915583	7.92962637237844e-05	0.000450881352912068
hsa-miR-6499-5p	13.942674597105	6.45802646537609	1.6381029565091	3.94238130131853	8.06765804585873e-05	0.000450881352912068
hsa-miR-940	17.4019271032353	3.25681473142027	0.829924780940196	3.92422880508608	8.70080119853687e-05	0.00048011649987107
hsa-miR-34c-3p	55.6660730074215	4.10361613269522	1.06601639188147	3.84948689715036	0.000118365514866443	0.000637781244809778
hsa-miR-203a-5p	23.1922208131173	4.96902598001084	1.29504926074065	3.83693974480091	0.000124577022689134	0.000663445074321204
hsa-miR-381-3p	193.460191248848	-2.42417896578472	0.636080343612502	-3.81112070216953	0.000138338194827403	0.000719987423078986
hsa-miR-497-5p	70.8944205062154	-2.08275414225833	0.556166332090791	-3.74484038691924	0.000180508496725972	0.000918587683338835
hsa-miR-4652-5p	14.0728769003599	6.47400943156336	1.7276560012107	3.74727921937384	0.000178763060423487	0.000918587683338835
hsa-miR-362-5p	52.2159435482379	-2.12210793345179	0.574409750899134	-3.69441488437482	0.000220393701659417	0.00109717734086971
hsa-miR-345-5p	84.2721250788601	2.16083854301096	0.586768892420978	3.68260582815741	0.000230861979819043	0.00113693319093679
hsa-miR-95-3p	38.3147842655039	2.97792369245822	0.812347217280335	3.66582617520133	0.000246541351892065	0.00119019670999543
hsa-miR-3934-5p	10.4740925676753	4.22018866394357	1.18570316665976	3.5592286354706	0.000371945628316523	0.00175619688421616
hsa-miR-155-5p	2592.76893073438	2.25347064281337	0.637415997802096	3.53532175311518	0.000407278914672148	0.00190340553999841
hsa-miR-887-3p	10.0203570173223	-2.06713379137908	0.587587730458772	-3.51800026485427	0.00043481192866628	0.00201155417504198
hsa-miR-18a-3p	10.9349365030641	3.21852470666661	0.91562281399959	3.51512069976453	0.000439554162571333	0.0020131580645767
hsa-miR-143-5p	176.796035587048	-2.08344273055186	0.593851548146389	-3.50835614903251	0.000450885000181157	0.00204460722854426
hsa-miR-7-5p	13.7471256669729	3.70141685931841	1.05669578575961	3.50282163438139	0.000460357619599742	0.00204702708521051
hsa-miR-195-5p	137.42289643874	-2.17539026906123	0.620887784372034	-3.50367703120689	0.000458881529847865	0.00204702708521051
hsa-miR-135b-3p	8.95771914791563	4.8670899445178	1.41490750979222	3.43986438041631	0.000582005748088577	0.00253865364404351
hsa-miR-99a-5p	4790.90191611761	-2.91567297363035	0.864886798766353	-3.37116137948825	0.000748519959517022	0.00320394524727847
hsa-miR-33a-5p	168.774347695289	2.09389422336035	0.624943226453062	3.35053511219649	0.000806555832972945	0.00338462033127877
hsa-miR-215-5p	64.4406302411708	4.38391454134385	1.31146830745653	3.3427529406685	0.000829517173641778	0.00342269248223364
hsa-miR-642a-5p	10.1600924314389	3.25625140838592	0.979479272561865	3.32447199200967	0.000885861309177007	0.00362253999645597
hsa-miR-4772-3p	46.7814054140927	2.13918102309588	0.654470068204927	3.26856968258793	0.00108092557315184	0.00438109657082782
hsa-miR-877-5p	11.7437081621153	2.94925995156059	0.912327595220585	3.23267647170917	0.00122636364064338	0.00488412649925797
hsa-miR-550a-3p	15.6018643550571	2.1828491422749	0.691720104852378	3.15568266262948	0.0016012296873044	0.00611135997321178
hsa-miR-452-3p	59.6407166503612	2.19422981803563	0.70001076080317	3.13456583941373	0.00172108626969247	0.00646112714359959
hsa-miR-98-3p	6.26574140522179	2.85901938009574	0.919258493808781	3.11013648429824	0.00187000914650982	0.00696312348863007
hsa-miR-3651	9.11285551221292	4.10663061523553	1.33900490671975	3.06692723426669	0.00216271497967013	0.00767847643944898
hsa-miR-937-3p	9.78734705068793	3.27074044068891	1.0703978524473	3.0556306080126	0.00224587762242013	0.00785199962647649
hsa-miR-3150b-3p	15.6078371184761	4.99077645073963	1.64190963784546	3.03961700187632	0.00236879172957095	0.00815719257250749
hsa-miR-32-3p	5.52398415892817	3.34396834973928	1.10761021663737	3.01908405999661	0.00253540173080329	0.0085383381816758
hsa-miR-577	36.4527457851756	4.3745672899543	1.45400803443478	3.00862662815672	0.00262431413362858	0.0087732545489189
hsa-miR-224-3p	30.132186074486	2.11059914641402	0.707500949291206	2.98317500284413	0.00285274827116839	0.00939970293665556
hsa-miR-1277-3p	5.77511943737962	2.8292909331673	0.956694694430075	2.95736032575447	0.003102852894516	0.0101507616120595
hsa-miR-942-3p	5.88249743170287	3.40982833912747	1.16115811931991	2.93657537452747	0.00331858162009799	0.0107795062553537
hsa-miR-218-5p	173.056260390343	-2.07662157097637	0.713499645732732	-2.91047316336614	0.00360881957238855	0.011398892166579
hsa-miR-204-5p	40.6943822501956	-4.07764780491953	1.40347946606938	-2.9053847266747	0.00366801931805103	0.0115065263538861
hsa-miR-210-5p	6.84671767081725	3.11968253673445	1.07960447430541	2.88965321187796	0.00385667019766938	0.0119348307468417
hsa-miR-7706	8.64128242986028	2.15308088059914	0.757067940991364	2.84397312846154	0.00445548053297604	0.0134250663427831
hsa-miR-222-5p	67.2171262389204	2.04332312223617	0.729084456322042	2.80258768996938	0.00506944328752135	0.0147885670425782
hsa-miR-181b-2-3p	8.29959226888512	2.54506680965389	0.924058921169103	2.75422567906592	0.00588311855815874	0.0169463415071491
hsa-miR-34b-3p	12.9043045110329	3.35635596366951	1.2227664967833	2.74488708391911	0.00605317211784919	0.0173272051873433
hsa-miR-1266-5p	57.6768249108242	2.52866923201422	0.923011964966823	2.73958445609653	0.00615169073815403	0.0173918170251515
hsa-miR-4772-5p	6.68934896603231	2.7181301647972	1.00346379326175	2.70874762303274	0.00675376925309433	0.0185223132809413
hsa-miR-6854-5p	6.01573608810357	2.51947353327284	0.935118129253833	2.69428370005319	0.0070540094676736	0.0192305734297292
hsa-miR-3614-3p	6.6415779837348	2.93504688571718	1.12130873335038	2.61751897441082	0.00885715638727323	0.02344842558018
hsa-let-7c-5p	15724.8336853311	-2.20447009944565	0.848733618169922	-2.59736394582676	0.00939423281236842	0.0245860493032271
hsa-miR-592	30.2649152409955	2.53120933244124	0.980068512211244	2.58268610908669	0.00980344711891208	0.0253671117540211
hsa-miR-6499-3p	10.2243923149335	3.83290904392382	1.51470443894526	2.53046663452891	0.0113910918418692	0.0289840003532006
hsa-miR-34c-5p	79.6007479746086	2.39237179948049	1.01928490102716	2.34710805297873	0.0189197671380881	0.0456065965749703
hsa-miR-196a-5p	768.40966978643	2.25017779993799	0.959846520587133	2.34431000339676	0.0190623199540241	0.0456529207377577
