# Supplementary material for: CircRNA-Based Cervical Cancer Prognosis Model, Immunological Validation and Drug Prediction
Source: Curr Oncol. 2022 Oct 25;29(11):7994–8018. doi: 10.3390/curroncol29110633 (PMC9689098; doi:10.3390/curroncol29110633)
Supplement: Supplementary file 1 [file curroncol-29-00633-s001.zip › Supplementary Table S3.xls]

ID	Description	setSize	enrichmentScore	NES	pvalue	p.adjust	qvalues	rank	leading_edge	core_enrichment
hsa04514	hsa04514	Cell adhesion molecules	127	-0.528117702867739	-2.13794033677876	0.000156519017060573	0.000156519017060573	0.002323994355451	3284	tags=46%, list=16%, signal=38%	3105/6900/64115/7122/6401/9369/29851/3134/3384/1493/23308/22871/3133/54413/3385/58494/5133/94030/933/6693/57689/57502/5788/6402/920/6404/3689/1364/9378/9379/3108/940/3683/57863/64101/8516/201633/3127/3119/925/923/914/3109/3123/926/9073/3122/3118/3113/3117/3111/927/3115/959/6403/7412/1365/79679
hsa04660	hsa04660	T cell receptor signaling pathway	92	-0.515933591138615	-1.99164468509274	0.000160436386972565	0.000160436386972565	0.002323994355451	2798	tags=39%, list=14%, signal=34%	3551/5058/27040/5588/4794/3937/10125/5291/3458/29851/7409/9020/1493/919/10451/5777/4772/5133/8503/5788/4773/3558/920/3702/9402/940/5602/3932/917/7535/915/925/916/926/927/959
hsa04659	hsa04659	Th17 cell differentiation	97	-0.502416156979036	-1.95508738300806	0.000160590974787217	0.000160590974787217	0.002323994355451	4695	tags=47%, list=23%, signal=37%	3551/3554/27040/6772/9466/5588/4794/3560/861/59067/7297/3717/3458/6776/10148/3594/112744/3718/3662/919/30009/50615/4772/50943/4773/3558/920/3108/5602/3932/3561/917/3605/7535/915/3127/3119/916/3109/3123/3122/3118/3113/3117/3111/3115
hsa04640	hsa04640	Hematopoietic cell lineage	88	-0.508409330009235	-1.95011996189389	0.00016121231662099	0.00016121231662099	0.002323994355451	1679	tags=41%, list=8%, signal=38%	3563/2208/3674/933/2323/924/920/3108/951/1438/3815/930/917/915/3127/921/3119/925/916/914/3109/2322/3123/926/3122/3118/3113/3117/3111/927/3115/909/911/910/931/913
hsa04658	hsa04658	Th1 and Th2 cell differentiation	85	-0.559525539466746	-2.13011803515325	0.000163052339801076	0.000163052339801076	0.002323994355451	2534	tags=34%, list=13%, signal=30%	3594/3718/919/30009/55534/4772/4773/3558/920/3108/5602/3932/3561/917/3592/7535/915/3127/3119/916/3593/3109/3123/3122/3118/3113/3117/3111/3115
hsa04662	hsa04662	B cell receptor signaling pathway	71	-0.513379476391369	-1.8988780404762	0.000165234633179114	0.000165234633179114	0.002323994355451	5472	tags=44%, list=27%, signal=32%	4792/5605/5595/5295/25780/4067/1380/3551/971/4794/2213/5291/27071/118788/7409/695/11006/3635/10451/5777/6850/4772/933/8503/4773/974/930/5579/29760/973/23547
hsa04612	hsa04612	Antigen processing and presentation	66	-0.559915697795329	-2.03973910199687	0.000167785234899329	0.000167785234899329	0.002323994355451	1358	tags=27%, list=7%, signal=26%	920/4261/3108/1520/3127/3119/925/3109/972/3123/926/3122/3118/3113/3117/3111/927/3115
hsa05150	hsa05150	Staphylococcus aureus infection	66	-0.544668609092002	-1.9841948778534	0.000167785234899329	0.000167785234899329	0.002323994355451	2032	tags=41%, list=10%, signal=37%	714/727/713/25984/712/6404/192666/3689/3108/3683/8689/3127/5648/3119/3883/3109/3123/3122/3118/3113/820/3117/3111/3115/6403/3860/3866
hsa05416	hsa05416	Viral myocarditis	55	-0.561735348985708	-1.98545611485676	0.000168350168350168	0.000168350168350168	0.002323994355451	1168	tags=31%, list=6%, signal=29%	3689/3108/940/3683/4625/3127/3119/4624/3109/3123/3122/3118/3113/3117/3111/3115/959
hsa00980	hsa00980	Metabolism of xenobiotics by cytochrome P450	50	-0.659149786348755	-2.27679619808335	0.000170183798502383	0.000170183798502383	0.002323994355451	4734	tags=66%, list=23%, signal=51%	2941/8574/1545/4258/873/1576/124/54577/1565/54578/130/2947/1577/2946/1645/246181/2948/2949/125/2052/1548/874/27306/29785/1571/27294/218/1559/1553/1572/2938/131/126
hsa00830	hsa00830	Retinol metabolism	43	-0.612794242753298	-2.0583728971687	0.000172592336900242	0.000172592336900242	0.002323994355451	2910	tags=49%, list=14%, signal=42%	340665/54578/54905/130/145226/1577/195814/1558/125/8630/8854/9249/1548/29785/1592/1559/1562/216/53630/131/126
hsa05322	hsa05322	Systemic lupus erythematosus	47	-0.628890707027242	-2.14362952390743	0.000172651933701657	0.000172651933701657	0.002323994355451	2330	tags=45%, list=12%, signal=40%	1511/733/714/2903/727/713/712/3108/940/3127/3119/3109/3123/3122/3118/3113/3117/3111/3115/959/730
hsa04672	hsa04672	Intestinal immune network for IgA production	42	-0.707711419447047	-2.36575404781951	0.000172741406115046	0.000172741406115046	0.002323994355451	2909	tags=64%, list=14%, signal=55%	10803/29851/9020/57379/23308/6387/2826/3558/6370/7852/3108/940/115650/3127/3119/3109/608/3123/3122/3118/3113/3117/3111/3115/23495/959/5284
hsa05204	hsa05204	Chemical carcinogenesis - DNA adducts	42	-0.580352609162934	-1.94001608079542	0.000172741406115046	0.000172741406115046	0.002323994355451	4883	tags=62%, list=24%, signal=47%	6799/2941/10/1545/4258/873/1576/54577/54578/2947/6817/1577/2946/1557/1646/2948/1558/2949/2052/1548/27306/1571/1559/1562/1553/2938
hsa00982	hsa00982	Drug metabolism - cytochrome P450	44	-0.677639759281457	-2.28324418752826	0.000172801105927078	0.000172801105927078	0.002323994355451	4117	tags=61%, list=20%, signal=49%	1576/124/54577/2329/1565/4128/54578/130/2947/1577/2946/1557/2948/1558/2949/125/1548/2326/27306/1571/218/1559/2327/2328/2938/131/126
hsa05320	hsa05320	Autoimmune thyroid disease	36	-0.647020598496106	-2.0927681883132	0.000175254118471784	0.000175254118471784	0.002323994355451	2789	tags=58%, list=14%, signal=50%	3106/3105/3134/1493/356/7253/3133/3558/3108/940/3127/3119/3109/3123/3122/3118/3113/3117/3111/3115/959
hsa05330	hsa05330	Allograft rejection	35	-0.697713693097878	-2.24421639780802	0.000175377060680463	0.000175377060680463	0.002323994355451	3498	tags=63%, list=17%, signal=52%	3106/3105/3458/3134/356/3133/3558/3108/940/3592/3127/3119/3593/3109/3123/3122/3118/3113/3117/3111/3115/959
hsa05340	hsa05340	Primary immunodeficiency	35	-0.716900946763327	-2.3059327575855	0.000175377060680463	0.000175377060680463	0.002323994355451	2798	tags=66%, list=14%, signal=57%	29851/695/57379/326/3718/3543/5788/920/4261/3932/3561/930/115650/29760/7535/915/925/916/926/973/927/23495/959
hsa05310	hsa05310	Asthma	26	-0.756961861924363	-2.27307777719757	0.000177746178457163	0.000177746178457163	0.002323994355451	1121	tags=50%, list=6%, signal=47%	3108/3127/3119/3109/3123/3122/3118/3113/3117/3111/3115/959/2205
hsa05134	hsa05134	Legionellosis	48	0.501365658266049	1.83246661761764	0.0002389486260454	0.0002389486260454	0.00296799346035339	2394	tags=25%, list=12%, signal=22%	3576/3553/3569/2919/664/2920/1917/2921/3310/7124/3329/3312
hsa04933	hsa04933	AGE-RAGE signaling pathway in diabetic complications	87	0.473659423746283	1.92149694294941	0.00026267402153927	0.00026267402153927	0.00297232588278708	1596	tags=22%, list=8%, signal=20%	3552/1288/3576/3553/3569/5054/7042/2152/2335/1287/7056/7424/595/6300/7046/1282/7422/1284/7124
hsa04657	hsa04657	IL-17 signaling pathway	88	0.511780755631701	2.07980771520754	0.000263227165043432	0.000263227165043432	0.00297232588278708	1034	tags=23%, list=5%, signal=22%	3576/6374/3553/4312/3569/4314/2919/2920/6354/8061/5743/5596/1437/2921/6278/4322/1440/6364/6300/338324
hsa05206	hsa05206	MicroRNAs in cancer	168	0.403141088040783	1.81287339927148	0.000293427230046948	0.000293427230046948	0.00305876985608229	3642	tags=32%, list=18%, signal=26%	3678/3690/7078/7042/6624/8091/5743/1021/10642/4609/3371/7057/85414/595/7976/5268/399694/54541/406992/407019/23414/7422/8434/5328/6541/1789/407011/6464/7473/894/1956/5154/407018/5962/407010/3236/5155/9759/4325/5578/406900/1871/3667/4233/2744/9493/960/1591/993/1398/442898/406933/406985
hsa04510	hsa04510	Focal adhesion	176	0.415971533655622	1.88286906265974	0.000295508274231678	0.000295508274231678	0.00305876985608229	2886	tags=31%, list=14%, signal=27%	1288/3678/2318/3690/3381/3918/284217/2335/1287/3909/857/7424/3371/7057/595/3675/29780/3915/3688/5228/399694/1299/53358/6696/7448/1282/7422/87/858/3480/1284/3655/6464/894/1956/3912/5154/5829/91807/2317/4633/3914/329/5155/5923/3672/9475/5578/3910/2316/2321/7410/7414/4233
hsa05321	hsa05321	Inflammatory bowel disease	57	-0.519004252316376	-1.84537308659517	0.000504965494024575	0.000504965494024575	0.00494163737804259	2534	tags=42%, list=13%, signal=37%	3594/112744/7043/30009/50615/4772/50943/3558/3108/3561/3592/3605/3127/7100/3119/3593/3109/3123/3122/3118/3113/3117/3111/3115
hsa05146	hsa05146	Amoebiasis	84	0.448211470097508	1.80973040711772	0.000517196793379881	0.000517196793379881	0.00494163737804259	2442	tags=37%, list=12%, signal=33%	1288/3576/3553/3569/7042/2919/3918/2920/284217/2335/1287/3909/6317/5275/6318/107/1437/2921/3915/4583/1282/87/1284/735/3912/7124/3914/7850/5269/5578/3910
hsa00590	hsa00590	Arachidonic acid metabolism	47	-0.522211686780226	-1.78000466059217	0.00069060773480663	0.00069060773480663	0.0063541296457842	2099	tags=36%, list=10%, signal=32%	1557/8398/5319/1558/2877/2053/8605/874/4051/27306/1571/11283/1559/5730/50487/246/26279
hsa03008	hsa03008	Ribosome biogenesis in eukaryotes	72	0.447590812211488	1.76466228654503	0.00076413652572593	0.00076413652572593	0.00654577931293355	8448	tags=68%, list=42%, signal=40%	5822/283106/10799/55127/780852/23160/23560/10885/51119/6949/10940/54552/25996/134430/83732/84916/84135/55131/10813/55781/1459/28987/23195/84128/26354/55226/65083/1736/9790/9724/29102/5901/92856/51068/55813/10436/55272/51602/27341/54433/102157402/10199/79631/55505/22803/4931/780851/7514/10248
hsa04512	hsa04512	ECM-receptor interaction	72	0.449107523955658	1.77064204292401	0.00076413652572593	0.00076413652572593	0.00654577931293355	2772	tags=38%, list=14%, signal=32%	1288/3678/3690/3381/3918/284217/2335/1287/3909/3371/7057/3675/3915/3688/1299/6696/7448/1282/1284/3655/3912/3914/3672/3910/1758/948/3161
hsa04960	hsa04960	Aldosterone-regulated sodium reabsorption	32	-0.605708281638239	-1.91125152457508	0.000873667656823344	0.000873667656823344	0.00723458129860734	5185	tags=66%, list=26%, signal=49%	5595/5295/3643/6446/483/481/478/5291/482/9351/3291/480/8503/486/5579/6337/6340/477/3479/6338/4306
hsa05152	hsa05152	Tuberculosis	146	-0.390301729870435	-1.60994600710776	0.00106951871657754	0.00106951871657754	0.00857067630262477	2235	tags=21%, list=11%, signal=19%	1509/7043/6850/50617/3587/7096/11151/4261/3689/3108/596/5602/1520/3592/810/4046/3127/3119/3593/3109/972/3123/3122/3118/3113/820/3117/3111/3115/51806/4843
hsa00790	hsa00790	Folate biosynthesis	22	0.630402396472724	1.91218049467602	0.00112183082791115	0.00112183082791115	0.00870894984825762	1362	tags=23%, list=7%, signal=21%	250/7054/251/4337/55034
hsa05205	hsa05205	Proteoglycans in cancer	177	0.337441767115735	1.52817571890822	0.00148104265402844	0.00148104265402844	0.0111491568213943	2574	tags=24%, list=13%, signal=21%	3678/2318/815/3690/7078/7042/2335/11211/857/4609/7057/595/22800/7976/3688/4478/6300/7448/7422/5328/858/3480/1514/7473/1956/1839/7124/7291/5829/5329/2317/5962/3091/3236/8326/3709/9475/8322/867/5578/2316/7481
hsa00591	hsa00591	Linoleic acid metabolism	22	-0.642004557404463	-1.85288891293736	0.00162308385933273	0.00162308385933273	0.0118590647307283	2099	tags=45%, list=10%, signal=41%	1557/8398/5319/1558/8605/1571/1559/50487/246/26279
hsa05222	hsa05222	Small cell lung cancer	83	0.418995171054311	1.68718894481849	0.0020746887966805	0.0020746887966805	0.0147256107072661	2549	tags=28%, list=13%, signal=24%	1288/3918/284217/2335/1287/3909/5743/1021/4609/595/3675/3915/3688/1282/1284/3655/3912/3914/329/7189/79444/3910/1871
hsa00190	hsa00190	Oxidative phosphorylation	99	-0.413943270518021	-1.61316627310789	0.00256986829424992	0.00256986829424992	0.0177335940772801	8366	tags=69%, list=41%, signal=40%	10476/9550/4723/341947/506/514/4712/515/9296/7381/4708/9114/10312/535/526/4728/7384/8992/4697/529/55967/4718/4715/7386/6390/4698/4716/4704/1350/1351/534/498/4700/517/513/521/4695/4717/1345/4722/1340/1327/4696/1346/4711/539/51079/1337/29796/523/4707/4713/4710/10975/1329/4694/54539/126328/537/496/1349/64077/84701/374291/50617/155066/479/1339
hsa04940	hsa04940	Type I diabetes mellitus	40	-0.52264439961341	-1.72707854331595	0.00277633177164671	0.00277633177164671	0.0186405205720803	3695	tags=62%, list=18%, signal=51%	5799/3106/3105/3458/3134/356/2571/3133/4049/3558/3108/940/3592/3127/3119/3593/3109/3123/3122/3118/3113/3117/3111/3115/2572
hsa05140	hsa05140	Leishmaniasis	66	-0.447725922782429	-1.63103852110747	0.00302013422818792	0.00302013422818792	0.0193257602557551	2233	tags=32%, list=11%, signal=28%	7043/5777/65108/1536/4689/3689/3108/5579/3592/3127/3119/3593/3109/3123/3122/3118/3113/3117/3111/3115/4843
hsa05169	hsa05169	Epstein-Barr virus infection	171	-0.361113884294225	-1.51499854599938	0.00303398058252427	0.00303398058252427	0.0193257602557551	5730	tags=42%, list=28%, signal=30%	5971/581/864/7186/896/4792/637/3135/6890/3516/6892/5295/3661/3112/10379/4067/1380/3551/10454/836/9636/3065/6772/958/4794/7157/6773/3107/567/1643/7297/5291/3280/3106/9641/3105/1869/1870/3665/3134/695/1027/9020/4938/4939/3718/919/3133/6850/2208/8503/3627/3108/3683/596/5602/10912/930/917/29760/915/3127/3119/916/3109/3123/3122/3118/3113/3117/3111/3115
hsa04061	hsa04061	Viral protein interaction with cytokine and cytokine receptor	90	-0.414657048591582	-1.59435986738803	0.00386971944534021	0.00386971944534021	0.0240329944500076	2965	tags=44%, list=15%, signal=38%	6366/10803/6846/1235/1436/6368/6356/53832/3587/7133/6387/729230/6360/643/2826/4049/1234/10563/3558/8764/1524/6370/29949/3627/7852/6367/4283/3561/6352/2833/1233/8743/1236/6358/6361/2829/146433/9547/6376/6363
hsa04062	hsa04062	Chemokine signaling pathway	174	-0.357856523176015	-1.50421221776217	0.00408905043162199	0.00408905043162199	0.0247757612801743	2983	tags=29%, list=15%, signal=25%	9844/6366/10803/57580/6846/146850/7409/1235/409/6368/6356/10235/3718/2793/10451/3055/6387/5330/7454/729230/6360/643/2826/1794/2788/8503/111/1234/10563/10663/1524/3702/6370/7074/3627/7852/6367/4283/94235/6352/5579/2833/1233/1236/108/6358/6361/2829/9547/6376/6363
hsa04970	hsa04970	Salivary secretion	71	-0.436106236821242	-1.61306128214457	0.00495703899537343	0.00495703899537343	0.0292518166183784	2441	tags=27%, list=12%, signal=24%	3778/153/2983/480/5330/111/1470/486/5579/810/280/108/6779/4069/477/820/362/55503/51806
hsa04012	hsa04012	ErbB signaling pathway	71	0.410655311825794	1.61764917927958	0.00506329113924051	0.00506329113924051	0.0292518166183784	1645	tags=18%, list=8%, signal=17%	2069/815/374/4609/7039/399694/3084/53358/145957/6464/1956/1839/27
hsa04260	hsa04260	Cardiac muscle contraction	68	-0.43556146924562	-1.59665210509768	0.00533689126084056	0.00533689126084056	0.0301317305635974	5036	tags=49%, list=25%, signal=37%	93589/1340/1327/1346/1337/29796/483/785/782/4634/10975/1329/9254/481/3270/478/1349/7139/482/84701/786/27092/845/480/778/486/489/4625/776/4624/55799/477/1339
hsa00430	hsa00430	Taurine and hypotaurine metabolism	15	-0.665753234141039	-1.74781175892832	0.0071077091306725	0.0071077091306725	0.0392378796453499	4821	tags=80%, list=24%, signal=61%	51380/2687/2678/2329/2571/2686/1036/2326/124975/2327/2572/2328
hsa00730	hsa00730	Thiamine metabolism	14	0.658694032124538	1.76191300475886	0.00905077262693157	0.00905077262693157	0.0488783144154657	634	tags=21%, list=3%, signal=21%	250/251/205
hsa05170	hsa05170	Human immunodeficiency virus 1 infection	179	-0.340731581950928	-1.43847951498117	0.00946088001201382	0.00946088001201382	0.0492421991925468	5737	tags=34%, list=28%, signal=25%	9616/163688/581/2185/7186/162/4792/637/3135/5605/7465/6890/5595/2775/6892/5295/54331/3661/3551/10454/836/5058/200315/27350/3107/567/6923/5291/3106/494551/3105/684/3134/200316/356/919/2793/3133/7133/4772/4776/25939/164668/2788/8503/1234/140564/4773/920/7852/596/5602/94235/9582/5579/917/60489/810/915/916/51806
hsa05145	hsa05145	Toxoplasmosis	102	-0.381348473216483	-1.49040617251026	0.0095145944202548	0.0095145944202548	0.0492421991925468	1223	tags=19%, list=6%, signal=18%	1234/4261/3108/596/5602/3592/3127/3119/3593/3109/3123/3122/3118/3113/3117/3111/3115/959/4843
hsa05323	hsa05323	Rheumatoid arthritis	80	0.383499492405543	1.53502681330784	0.00979886539453326	0.00979886539453326	0.0496784582837777	1596	tags=24%, list=8%, signal=22%	3552/3576/6374/3553/4312/3569/4314/7042/2919/2920/3589/1437/2921/8600/6364/7422/1514/6348/7124
hsa05164	hsa05164	Influenza A	139	-0.35694345722925	-1.46035646261815	0.0103458925262508	0.0103458925262508	0.051402750235688	1223	tags=27%, list=6%, signal=26%	5645/7297/5291/9230/9641/4600/3717/3458/3665/64499/356/4938/4939/7177/8503/4261/3627/4599/3108/51284/6352/5579/9407/3592/8743/3127/3119/3593/3109/3123/7113/56649/3122/3118/3113/3117/3111/3115
hsa04014	hsa04014	Ras signaling pathway	196	-0.329547327843958	-1.40988928840144	0.0108068097705403	0.0108068097705403	0.0526399815448405	2634	tags=21%, list=13%, signal=18%	4303/1436/10156/356/10235/2793/8437/8398/5319/2903/2246/2252/51196/2788/8503/2323/64926/8605/2255/7074/2277/8822/5602/2263/4804/3815/94235/283455/2261/83593/5579/4908/810/7535/2322/3479/4915/50487/51365/26279/51806
hsa05208	hsa05208	Chemical carcinogenesis - reactive oxygen species	177	-0.33460275321922	-1.41000652488649	0.0135828554180501	0.0135828554180501	0.0648897546287414	7038	tags=49%, list=35%, signal=32%	4718/5795/1535/4715/7386/6390/4698/4716/4704/572/653361/1350/1351/498/4700/3162/517/1109/513/115019/5580/4217/4695/4717/1345/369/4722/4792/5605/8644/5595/5295/6714/1340/1327/4696/1346/4711/25865/539/2941/51079/3551/1337/1545/29796/6647/4707/292/4258/1728/4780/873/4713/4710/5337/10975/1329/4694/27035/54539/126328/291/9817/5291/1349/84701/374291/2947/9020/10327/2946/1645/1646/2948/2949/5587/8503/20…
hsa04713	hsa04713	Circadian entrainment	80	-0.393830622128682	-1.48689250804896	0.0151861528412802	0.0151861528412802	0.0711803787595259	2570	tags=24%, list=13%, signal=21%	2891/2983/2793/116/2903/5330/9252/2788/111/8913/94235/5579/8863/810/776/108/3762/2905/51806
hsa01523	hsa01523	Antifolate resistance	28	0.495371717792181	1.5986131627065	0.0155380333951763	0.0155380333951763	0.0714810113306354	1596	tags=21%, list=8%, signal=20%	3553/2352/3569/1244/6573/7124
hsa04530	hsa04530	Tight junction	146	-0.342867948259165	-1.41428756784735	0.0166539343009931	0.0166539343009931	0.074012745245622	2485	tags=18%, list=12%, signal=16%	1741/1080/79861/50855/6794/2064/84952/5111/7454/58494/57530/9368/7074/1364/150084/5602/79784/27134/776/3059/9073/909/911/910/154796/1365/913
hsa04973	hsa04973	Carbohydrate digestion and absorption	31	-0.511555977667328	-1.59994927287785	0.0166842290129961	0.0166842290129961	0.074012745245622	4021	tags=45%, list=20%, signal=36%	481/83756/478/5291/482/480/6523/5330/8503/486/5579/280/776/477
hsa00565	hsa00565	Ether lipid metabolism	38	-0.477810781480007	-1.56330575235523	0.020045319853582	0.020045319853582	0.0864907230934331	3608	tags=42%, list=18%, signal=35%	56994/255189/8611/284161/5050/8398/133121/5319/5168/8605/8612/8613/7368/122618/50487/26279
hsa04925	hsa04925	Aldosterone synthesis and secretion	80	-0.384242138856556	-1.45069155479699	0.0204114957544089	0.0204114957544089	0.0864907230934331	4047	tags=35%, list=20%, signal=28%	84876/481/185/817/478/747/482/148327/51305/3991/1589/480/5330/6770/5587/111/8913/5443/778/4881/5579/810/776/108/3762/57118/477/51806
hsa04977	hsa04977	Vitamin digestion and absorption	19	0.555111349615442	1.62058214002709	0.021062065874972	0.021062065874972	0.0864907230934331	3261	tags=47%, list=16%, signal=40%	80704/9227/949/6573/2346/113278/113235/10560/338
hsa05235	hsa05235	PD-L1 expression and PD-1 checkpoint pathway in cancer	79	-0.384659425561272	-1.44904402735729	0.0216428922774225	0.0216428922774225	0.0864907230934331	5472	tags=37%, list=27%, signal=27%	4792/5605/5595/5295/3551/27040/6772/5588/4794/10125/27436/5291/3717/3458/919/5777/4772/5133/8503/238/4773/920/940/3932/917/7535/915/916/10538
hsa03013	hsa03013	Nucleocytoplasmic transport	90	0.348878368650589	1.42377362196982	0.0218421052631579	0.0218421052631579	0.0864907230934331	7119	tags=43%, list=35%, signal=28%	1917/10527/91181/9883/3843/3839/25909/9818/79711/57510/64328/3842/3838/387082/55161/11260/100101267/9972/94026/1434/5903/402569/79023/51808/23165/23534/55706/23214/7919/3837/5901/81929/129401/51068/57122/51194/23279/4686/4928
hsa04721	hsa04721	Synaptic vesicle cycle	63	0.379841896044156	1.46435643065319	0.0219725343320849	0.0219725343320849	0.0864907230934331	4057	tags=27%, list=20%, signal=22%	6511/6530/6538/6804/8218/23025/6534/6529/22999/6857/90423/6540/2054/6507/245972/6809/57030
hsa04668	hsa04668	TNF signaling pathway	103	0.337879539042801	1.41275183558061	0.0222457627118644	0.0222457627118644	0.0864907230934331	2168	tags=17%, list=11%, signal=16%	6374/3553/3569/4314/2919/2920/5743/7424/1437/2921/6364/6300/7124/329/9586/8772/3976/197259
hsa05332	hsa05332	Graft-versus-host disease	38	-0.472837727256066	-1.54703486735975	0.0224856196618442	0.0224856196618442	0.0864907230934331	1369	tags=50%, list=7%, signal=47%	3106/3105/3458/3134/356/3133/3558/3108/940/3127/3119/3109/3123/3122/3118/3113/3117/3111/3115
hsa00532	hsa00532	Glycosaminoglycan biosynthesis - chondroitin sulfate / dermatan sulfate	19	0.549252168246405	1.60347695079178	0.0226305175890656	0.0226305175890656	0.0864907230934331	3612	tags=47%, list=18%, signal=39%	29940/50515/337876/51363/9469/79586/22856/55790/55454
hsa04926	hsa04926	Relaxin signaling pathway	111	0.327817946883565	1.38762462419485	0.0240280777537797	0.0240280777537797	0.0904406116410209	1540	tags=15%, list=8%, signal=14%	1288/4312/2792/1287/7424/113/107/4322/399694/6300/53358/7046/1282/7422/1284/6464/1956
hsa04975	hsa04975	Fat digestion and absorption	26	-0.526210724650942	-1.58015610097752	0.0255954496978315	0.0255954496978315	0.0949022172614019	1958	tags=50%, list=10%, signal=45%	29881/5320/376497/4547/8611/5319/1208/8612/8613/1056/80168/50487/26279
hsa00052	hsa00052	Galactose metabolism	23	0.509777534387282	1.56422177666858	0.0265466816647919	0.0265466816647919	0.0969816853388682	3140	tags=39%, list=16%, signal=33%	3099/5236/2683/80201/8972/5214/8704/55276/5213
hsa00601	hsa00601	Glycosphingolipid biosynthesis - lacto and neolacto series	26	-0.520942530437416	-1.5643362614386	0.0270174191254888	0.0270174191254888	0.0972709521527896	2354	tags=35%, list=12%, signal=31%	2524/6489/8702/8707/2529/2651/28/2528/10317
hsa00650	hsa00650	Butanoate metabolism	24	-0.532603280719969	-1.56565131676109	0.0274833842284893	0.0274833842284893	0.097535017713135	3510	tags=46%, list=17%, signal=38%	116285/3155/56898/622/3033/7915/2571/35/54988/6296/2572
hsa04270	hsa04270	Vascular smooth muscle contraction	110	-0.351419406757693	-1.39296807544368	0.0291308500477555	0.0291308500477555	0.101052420778591	3014	tags=23%, list=15%, signal=19%	4629/135/4660/10268/3778/2983/3779/8398/5319/10242/5330/10266/111/8605/778/4881/4880/79784/5579/810/776/108/50487/26279/51806
hsa04024	hsa04024	cAMP signaling pathway	181	-0.318087747103601	-1.34487675015674	0.0292880744968459	0.0292880744968459	0.101052420778591	3072	tags=23%, list=15%, signal=20%	482/148327/135/3991/7409/2891/1080/153/10451/7253/480/116/5020/2903/4772/51196/8503/111/51738/1128/7074/5443/778/4881/5602/56670/486/5348/489/810/776/1394/6755/108/170589/268/7434/2905/477/84152/5143/51806
hsa03320	hsa03320	PPAR signaling pathway	63	0.369899380540297	1.42602630786639	0.0309612983770287	0.0309612983770287	0.104490687969252	1169	tags=16%, list=6%, signal=15%	4312/51129/4973/2167/6319/2171/5468/4199/123/2172
hsa00910	hsa00910	Nitrogen metabolism	14	0.595798692318022	1.5936769015921	0.0311258278145695	0.0311258278145695	0.104490687969252	1849	tags=36%, list=9%, signal=32%	760/768/1373/771/2747
hsa04924	hsa04924	Renin secretion	58	-0.406392123239231	-1.4491817712181	0.0321602963461862	0.0321602963461862	0.106523928950175	4182	tags=50%, list=21%, signal=40%	5567/805/5153/5566/134/5332/163688/155/5732/1908/117/84876/185/5136/1907/5734/3778/153/2983/22802/116/5330/358/111/778/4881/810/776/51806
hsa00603	hsa00603	Glycosphingolipid biosynthesis - globo and isoglobo series	14	-0.607193435773331	-1.56525277559149	0.0352704678362573	0.0352704678362573	0.113911640044044	2838	tags=29%, list=14%, signal=25%	127550/2524/6489/10317
hsa01250	hsa01250	Biosynthesis of nucleotide sugars	30	0.454912953687001	1.49145862738326	0.0353077816492451	0.0353077816492451	0.113911640044044	2797	tags=27%, list=14%, signal=23%	3099/9945/5373/64841/5236/80201/55276/5238
hsa04022	hsa04022	cGMP-PKG signaling pathway	144	-0.323513605126267	-1.33064613338518	0.0409949332105021	0.0409949332105021	0.130564159752746	3072	tags=22%, list=15%, signal=19%	482/100271849/148327/146850/8654/152/8471/3778/153/2983/3779/480/10242/5330/4772/4776/111/4773/778/4881/4880/151/486/489/4625/810/776/4624/108/150/477/51806
hsa02010	hsa02010	ABC transporters	38	-0.447886735922461	-1.46539998219042	0.0439253965487188	0.0439253965487188	0.13680036308249	5644	tags=50%, list=28%, signal=36%	64241/10351/6890/26154/23457/23461/9619/20/9429/5244/23460/5243/1080/10347/10350/10057/225/21/154664
hsa04913	hsa04913	Ovarian steroidogenesis	40	0.412056915444352	1.4453154382649	0.0445859872611465	0.0445859872611465	0.13680036308249	3201	tags=40%, list=16%, signal=34%	3294/1081/5743/113/107/123745/5321/949/1583/3480/654/1588/1543/3949/283748/3972
hsa04520	hsa04520	Adherens junction	65	0.35467911657022	1.37617985236364	0.0446050336406678	0.0446050336406678	0.13680036308249	3229	tags=26%, list=16%, signal=22%	6615/6591/7046/87/283106/5797/10810/3480/1956/5787/25945/2241/8936/5818/7414/4233/7525
hsa04670	hsa04670	Leukocyte transendothelial migration	97	-0.347085537568949	-1.35063840184968	0.0480167014613779	0.0480167014613779	0.145467799035753	2224	tags=20%, list=11%, signal=18%	29119/10451/1536/6387/58494/4689/8503/29895/399/3702/3689/1364/7852/3683/83593/5579/9073/7412/1365
