# Supplementary material for: CircRNA-Based Cervical Cancer Prognosis Model, Immunological Validation and Drug Prediction
Source: Curr Oncol. 2022 Oct 25;29(11):7994–8018. doi: 10.3390/curroncol29110633 (PMC9689098; doi:10.3390/curroncol29110633)
Supplement: Supplementary file 1 [file curroncol-29-00633-s001.zip › Supplementary Table S4.xls]

ONTOLOGY	ID	Description	setSize	enrichmentScore	NES	pvalue	p.adjust	qvalues	rank	leading_edge	core_enrichment
GO:0002253	BP	GO:0002253	activation of immune response	484	-0.616924282334921	-2.86688416214698	1e-10	1.3123750165571e-08	1.11782457663262e-08	2747	tags=40%, list=14%, signal=36%	28429/7409/695/28378/81030/3384/1493/148823/11006/28921/23308/4332/3635/150372/64170/102723168/733/919/6794/28445/10451/28466/5777/6850/8398/3055/28432/714/28896/634/5698/3385/5699/84174/26228/3542/28682/28464/727/2219/7454/50943/84106/713/712/28881/28893/933/9252/23228/115352/28420/3071/3543/5788/199920/4773/3497/387357/920/2/9840/3702/149628/53347/4239/28414/28883/2856/9402/259197/28834/284293/…
GO:0002377	BP	GO:0002377	immunoglobulin production	190	-0.695272538489693	-2.95475190043438	1e-10	1.3123750165571e-08	1.11782457663262e-08	2268	tags=51%, list=11%, signal=46%	126259/28644/28780/7293/3133/30009/28891/28896/28799/10875/50943/25939/28881/28893/28802/54440/933/115352/5788/28691/3558/28786/28883/28781/28772/28664/28930/28803/940/28892/100141515/28816/28902/202309/28939/29802/28870/9452/28814/51237/28677/28817/28903/28915/28906/28815/28518/28796/28908/28669/28821/28885/3119/28783/28920/28876/10538/28900/28797/28941/28923/28904/3123/28809/28874/28776/28919/2…
GO:0002429	BP	GO:0002429	immune response-activating cell surface receptor signaling pathway	417	-0.641738208418969	-2.95165991020442	1e-10	1.3123750165571e-08	1.11782457663262e-08	2747	tags=43%, list=14%, signal=38%	28429/7409/695/28378/3384/1493/148823/11006/28921/23308/4332/3635/150372/64170/102723168/919/6794/28445/10451/28466/5777/6850/8398/3055/28432/28896/634/5698/3385/5699/84174/26228/3542/28682/28464/2219/7454/50943/84106/28881/28893/933/9252/23228/115352/28420/3071/3543/5788/199920/4773/3497/387357/920/9840/3702/53347/28414/28883/2856/9402/259197/28834/778/28664/28930/94025/940/28401/596/974/3932/28…
GO:0002431	BP	GO:0002431	Fc receptor mediated stimulatory signaling pathway	133	-0.728434994082368	-2.97504754294233	1e-10	1.3123750165571e-08	1.11782457663262e-08	2207	tags=50%, list=11%, signal=44%	919/10451/6850/8398/3055/28896/3542/7454/28881/28893/28420/3071/5788/28883/28834/28930/28454/28816/28450/917/28817/28903/28424/28815/28796/3539/28908/28920/28876/3500/28797/28442/28434/28452/28392/28449/28395/28461/28809/28874/28776/28919/3503/640/28937/28940/3538/28778/28820/28439/28791/28299/28793/28822/28913/28394/28938/28907/3502/28912/28813/3501/28823/28457/3514/28825
GO:0002433	BP	GO:0002433	immune response-regulating cell surface receptor signaling pathway involved in phagocytosis	127	-0.738203265232661	-2.99227239314552	1e-10	1.3123750165571e-08	1.11782457663262e-08	2207	tags=51%, list=11%, signal=46%	919/10451/6850/8398/3055/28896/3542/7454/28881/28893/28420/3071/5788/28883/28834/28930/28454/28816/28450/917/28817/28903/28424/28815/28796/3539/28908/28920/28876/3500/28797/28442/28434/28452/28392/28449/28395/28461/28809/28874/28776/28919/3503/28937/28940/3538/28778/28820/28439/28791/28299/28793/28822/28913/28394/28938/28907/3502/28912/28813/3501/28823/28457/3514/28825
GO:0002440	BP	GO:0002440	production of molecular mediator of immune response	273	-0.584065264087822	-2.57241431127115	1e-10	1.3123750165571e-08	1.11782457663262e-08	2288	tags=41%, list=11%, signal=37%	3718/126259/51704/7043/28644/28780/7293/3133/30009/28891/28896/28799/7133/729230/10875/50943/25939/28881/28893/11005/28802/9865/54440/933/116449/115352/5788/28691/10225/3558/8764/28786/28883/28781/28772/28664/28930/28803/940/28892/100141515/3815/28816/28902/202309/28939/29802/28870/9452/28814/51237/28677/28817/3592/28903/28915/28906/28815/28518/28796/28908/28669/28821/28885/3119/28783/28920/28876…
GO:0002449	BP	GO:0002449	lymphocyte mediated immunity	323	-0.639305974065894	-2.85862517067315	1e-10	1.3123750165571e-08	1.11782457663262e-08	2789	tags=50%, list=14%, signal=43%	3134/3136/28429/146850/7409/695/1235/409/28378/57823/57379/28921/3594/3635/326/102723168/733/28445/28466/5777/3133/30009/28432/714/28896/634/84174/7133/3542/28464/727/7454/729230/10875/50943/713/712/28881/28893/2208/54440/3902/4049/116449/28420/3543/5788/10225/3497/3558/28414/11151/28883/387836/259197/28834/28930/2529/940/28401/100141515/114836/1191/28408/28454/28385/28816/202309/28473/930/56253/…
GO:0002455	BP	GO:0002455	humoral immune response mediated by circulating immunoglobulin	133	-0.8310048387364	-3.39395954853915	1e-10	1.3123750165571e-08	1.11782457663262e-08	2266	tags=80%, list=11%, signal=71%	102723168/733/28445/28466/5777/28432/714/28896/3542/28464/727/713/712/28881/28893/2208/4049/28420/3543/5788/3497/28414/28883/28834/28930/28401/1191/28408/28454/28385/28816/28473/28450/28412/102723169/28448/28817/28903/28424/28639/28815/28796/3539/28908/28410/28400/28426/3119/28920/28467/28444/28876/3500/28797/28396/28442/28434/28452/28392/28449/28391/28395/28468/722/28461/3123/28809/28388/28874/2…
GO:0002460	BP	GO:0002460	adaptive immune response based on somatic recombination of immune receptors built from immunoglobulin superfamily domains	324	-0.643096695243367	-2.87863553070145	1e-10	1.3123750165571e-08	1.11782457663262e-08	2789	tags=48%, list=14%, signal=42%	3134/3136/28429/695/1235/28378/57379/28921/3594/3635/326/3718/102723168/733/3662/28445/28466/5777/3133/30009/28432/714/28896/634/84174/64218/7133/3542/28464/727/7454/729230/10875/50943/713/712/28881/28893/2208/54440/4049/6693/28420/10563/3543/5788/51176/3497/3558/920/28414/28883/28834/28930/2529/940/28401/100141515/114836/1191/28408/28454/28385/28816/202309/28473/930/115650/28450/28412/102723169/…
GO:0002696	BP	GO:0002696	positive regulation of leukocyte activation	350	-0.547725615969511	-2.4802971103921	1e-10	1.3123750165571e-08	1.11782457663262e-08	2798	tags=40%, list=14%, signal=35%	29851/3134/28429/146850/7409/695/28378/1493/11006/9760/3594/23308/3635/4192/9308/3718/7305/126259/102723168/28445/10451/28466/5777/7293/3133/6850/30009/28432/57126/64109/283234/26228/3542/28464/729230/50943/5133/1050/54440/199/2323/115352/28420/3071/3543/5788/4602/51176/4773/3497/399/3558/920/6863/8764/9840/64926/28414/2255/11151/9402/1880/28834/3689/55423/940/28401/596/3932/28408/28454/28385/284…
GO:0002697	BP	GO:0002697	regulation of immune effector process	412	-0.515478828146272	-2.36828706255709	1e-10	1.3123750165571e-08	1.11782457663262e-08	3284	tags=38%, list=16%, signal=33%	3105/729/29/22914/84868/3458/388325/604/5027/922/56833/5199/684/3134/3136/146850/7409/695/409/28921/3594/114770/200316/2294/114771/3718/7305/733/51704/3662/7043/5777/7293/3133/6850/79132/30009/714/28896/634/57126/7133/51191/26228/3542/727/7454/729230/10875/50943/84106/713/712/28881/28893/11005/9865/2208/54440/3902/4049/8832/933/116449/115352/28420/5788/4602/10225/10077/3558/8764/2/28883/5169/2591…
GO:0002757	BP	GO:0002757	immune response-activating signal transduction	417	-0.641738208418969	-2.95165991020442	1e-10	1.3123750165571e-08	1.11782457663262e-08	2747	tags=43%, list=14%, signal=38%	28429/7409/695/28378/3384/1493/148823/11006/28921/23308/4332/3635/150372/64170/102723168/919/6794/28445/10451/28466/5777/6850/8398/3055/28432/28896/634/5698/3385/5699/84174/26228/3542/28682/28464/2219/7454/50943/84106/28881/28893/933/9252/23228/115352/28420/3071/3543/5788/199920/4773/3497/387357/920/9840/3702/53347/28414/28883/2856/9402/259197/28834/778/28664/28930/94025/940/28401/596/974/3932/28…
GO:0002764	BP	GO:0002764	immune response-regulating signaling pathway	450	-0.633894188632434	-2.93343861448474	1e-10	1.3123750165571e-08	1.11782457663262e-08	2747	tags=42%, list=14%, signal=37%	28429/7409/695/28378/3384/1493/148823/11006/28921/23308/4332/3635/150372/64170/102723168/919/6794/28445/10451/28466/5777/6850/8398/3055/28432/28896/634/5698/3385/5699/84174/26228/3542/28682/28464/2219/7454/4772/50943/84106/28881/28893/933/9252/23228/115352/28420/3071/3543/5788/199920/4773/3497/387357/920/9840/3702/53347/28414/28883/2856/9402/259197/28834/778/28664/28930/131450/94025/940/28401/596…
GO:0002768	BP	GO:0002768	immune response-regulating cell surface receptor signaling pathway	448	-0.636509993158106	-2.94460766196274	1e-10	1.3123750165571e-08	1.11782457663262e-08	2747	tags=42%, list=14%, signal=37%	28429/7409/695/28378/3384/1493/148823/11006/28921/23308/4332/3635/150372/64170/102723168/919/6794/28445/10451/28466/5777/6850/8398/3055/28432/28896/634/5698/3385/5699/84174/26228/3542/28682/28464/2219/7454/4772/50943/84106/28881/28893/933/9252/23228/115352/28420/3071/3543/5788/199920/4773/3497/387357/920/9840/3702/53347/28414/28883/2856/9402/259197/28834/778/28664/28930/131450/94025/940/28401/596…
GO:0002920	BP	GO:0002920	regulation of humoral immune response	115	-0.739992680045334	-2.96837779804218	1e-10	1.3123750165571e-08	1.11782457663262e-08	2247	tags=65%, list=11%, signal=58%	733/5777/714/28896/3542/727/713/712/28881/28893/11005/2208/4049/28420/10563/5788/2/28883/28834/28930/1191/28454/28816/930/28450/28817/28903/28424/28815/28796/3539/28908/28920/28876/3500/1236/28797/28442/28434/28452/28392/28449/28395/722/28461/28809/28874/28776/28919/3503/28937/28940/3538/28778/28820/28439/28791/2302/28299/28793/28822/28913/28394/28938/28907/3502/28912/28813/3501/28823/28457/3514/…
GO:0003823	MF	GO:0003823	antigen binding	147	-0.82308953088731	-3.41712585693332	1e-10	1.3123750165571e-08	1.11782457663262e-08	2146	tags=76%, list=11%, signal=69%	28445/28466/3133/28432/28896/3542/28682/28464/11136/2219/6976/28893/3902/28420/3543/3497/6504/4239/28414/28883/28834/28664/28930/28401/28653/28408/28454/28385/28816/28473/28/28450/28412/102723169/28577/28448/28817/962/28903/28424/28639/2220/28815/28796/3539/28908/28410/28589/3127/28400/28426/3119/28467/28444/28876/3500/28797/28396/28442/28434/28452/28392/28449/28391/28395/28468/28461/3123/28809/2…
GO:0006898	BP	GO:0006898	receptor-mediated endocytosis	288	-0.474140857248398	-2.10252680067359	1e-10	1.3123750165571e-08	1.11782457663262e-08	2193	tags=29%, list=11%, signal=26%	26119/9863/6850/54413/28896/634/7036/3542/6653/10266/1759/28881/28893/344/348/28420/2350/28883/28834/3689/4599/50632/28930/1191/28454/28816/81035/28450/7018/283420/28817/28903/28424/341/28815/4908/3208/28796/3539/28908/5648/28920/28876/28797/28442/28434/28452/28392/28449/28395/28461/28809/28874/28776/28919/28937/28940/3538/28778/28820/28439/3357/28791/28299/28793/28822/28913/28394/28938/28907/284…
GO:0006909	BP	GO:0006909	phagocytosis	325	-0.577331233088975	-2.58418730733803	1e-10	1.3123750165571e-08	1.11782457663262e-08	2287	tags=39%, list=11%, signal=35%	7305/102723168/7287/919/28445/10451/28466/6850/8398/3055/10347/28432/28896/3394/3385/26228/3542/28464/2219/7454/729230/28881/28893/199/4689/1794/389610/28420/3071/3543/5788/51411/3497/399/6504/28414/11151/28883/28834/3689/28930/55423/28401/3683/28408/28454/3561/2934/28385/28816/28473/81035/28450/917/28412/102723169/28448/28817/28903/28424/28639/2220/28815/28796/3539/28908/28410/28400/28426/28920/…
GO:0006910	BP	GO:0006910	phagocytosis, recognition	73	-0.815299025952355	-3.0380781169982	1e-10	1.3123750165571e-08	1.11782457663262e-08	2266	tags=84%, list=11%, signal=74%	102723168/7287/28445/28466/28432/3542/28464/2219/28420/3543/3497/28414/28834/28401/28408/28454/28385/28473/81035/28450/28412/102723169/28448/28424/28639/2220/3539/28410/28400/28426/28467/28444/3500/28396/28442/28434/28452/28392/28449/28391/28395/28468/28461/28388/3503/28638/3538/100423062/28439/28423/28455/28394/3502/28409/3501/28457/3507/3514/3495/3494/3493
GO:0006911	BP	GO:0006911	phagocytosis, engulfment	107	-0.743591357546178	-2.95045970338131	1e-10	1.3123750165571e-08	1.11782457663262e-08	2266	tags=63%, list=11%, signal=56%	102723168/28445/28466/10347/28432/26228/3542/28464/199/389610/28420/3071/3543/51411/3497/399/28414/28834/3689/28401/28408/28454/2934/28385/28473/28450/28412/102723169/28448/28424/28639/3539/28410/28400/28426/28467/28444/3500/28396/28442/28434/28452/28392/28449/28391/28395/28468/28461/28388/3503/28638/3538/100423062/28439/28423/28455/28394/3502/28409/3501/28457/3507/3514/3495/3494/246/3493
GO:0006956	BP	GO:0006956	complement activation	146	-0.786226985356029	-3.25541117445829	1e-10	1.3123750165571e-08	1.11782457663262e-08	2266	tags=72%, list=11%, signal=64%	102723168/733/28445/28466/28432/714/28896/3542/28464/727/2219/713/712/28881/28893/28420/3543/3497/2/4239/28414/28883/28834/28930/28401/1191/28408/28454/28385/28816/28473/930/28450/28412/102723169/28448/28817/28903/28424/28639/2220/28815/28796/3539/28908/28410/28400/28426/5648/28920/28467/28444/28876/3500/28797/28396/28442/28434/28452/28392/28449/28391/28395/28468/722/28461/28809/28388/28874/28776…
GO:0006958	BP	GO:0006958	complement activation, classical pathway	120	-0.842683706190691	-3.39496347428332	1e-10	1.3123750165571e-08	1.11782457663262e-08	2266	tags=82%, list=11%, signal=74%	102723168/733/28445/28466/28432/714/28896/3542/28464/727/713/712/28881/28893/28420/3543/3497/28414/28883/28834/28930/28401/1191/28408/28454/28385/28816/28473/28450/28412/102723169/28448/28817/28903/28424/28639/28815/28796/3539/28908/28410/28400/28426/28920/28467/28444/28876/3500/28797/28396/28442/28434/28452/28392/28449/28391/28395/28468/722/28461/28809/28388/28874/28776/28919/3503/28937/28940/28…
GO:0006959	BP	GO:0006959	humoral immune response	274	-0.611908443067899	-2.69537754235233	1e-10	1.3123750165571e-08	1.11782457663262e-08	2547	tags=55%, list=13%, signal=48%	3151/28921/114770/326/114771/1511/9308/102723168/733/28445/28466/5777/3133/8398/28432/714/28896/5319/5699/3542/28464/727/3934/2219/729230/713/712/5133/28881/28893/11005/2208/4049/6039/28420/10563/3543/5788/3497/2/4239/28414/28883/1880/28834/3627/671/28930/940/28401/596/1191/5919/28408/28454/4283/28385/28816/55600/28473/930/28450/7018/28412/102723169/28448/28817/29760/28903/28424/28639/2220/28815/…
GO:0008037	BP	GO:0008037	cell recognition	184	-0.562175468337314	-2.3739437614369	1e-10	1.3123750165571e-08	1.11782457663262e-08	2343	tags=42%, list=12%, signal=38%	57453/102723168/7287/6092/28445/28466/28432/57549/3542/28464/2219/1794/28420/3543/3497/63923/2350/28414/259197/26998/28834/7852/28401/28408/28454/28385/28473/81035/56253/28450/28412/152330/102723169/28448/28424/28639/2220/1047/3539/28410/28400/28426/921/28467/28444/3500/923/1236/28396/28442/28434/28452/28392/28449/28391/28395/28468/28461/28388/3503/28638/3538/100423062/28439/28423/28455/28394/350…
GO:0009897	CC	GO:0009897	external side of plasma membrane	367	-0.568486056976344	-2.58205814437315	1e-10	1.3123750165571e-08	1.11782457663262e-08	2923	tags=49%, list=14%, signal=43%	619207/10803/10148/5243/29851/3134/3136/28429/9976/1235/28378/3568/79054/2676/2675/1493/7472/2891/3594/23308/928/356/969/9308/22871/102723168/28445/28466/7293/3133/55867/28432/6978/2159/2217/64109/7036/3542/28464/6387/6974/2219/729230/643/1889/6976/2826/1513/5133/3563/2208/3902/3674/933/4065/6693/460/2323/1234/28420/3543/5788/3497/2350/10663/6402/920/8764/1524/28414/6966/29121/387836/5169/28834/3…
GO:0010324	BP	GO:0010324	membrane invagination	121	-0.711399279684808	-2.86975448906863	1e-10	1.3123750165571e-08	1.11782457663262e-08	2266	tags=55%, list=11%, signal=49%	102723168/28445/28466/10347/28432/26228/3542/28464/199/389610/28420/3071/3543/51411/3497/399/28414/28834/3689/28401/28408/28454/2934/28385/28473/28450/28412/102723169/28448/28424/28639/3539/28410/28400/28426/28467/28444/3500/28396/28442/28434/28452/28392/28449/28391/28395/28468/28461/28388/3503/28638/3538/100423062/28439/28423/28455/28394/3502/28409/3501/28457/3507/3514/3495/3494/246/3493
GO:0016064	BP	GO:0016064	immunoglobulin mediated immune response	201	-0.746946103503593	-3.18821296418804	1e-10	1.3123750165571e-08	1.11782457663262e-08	2266	tags=59%, list=11%, signal=53%	102723168/733/28445/28466/5777/3133/30009/28432/714/28896/3542/28464/727/10875/50943/713/712/28881/28893/2208/4049/28420/3543/5788/3497/3558/28414/28883/28834/28930/940/28401/100141515/1191/28408/28454/28385/28816/202309/28473/930/28450/28412/102723169/28448/28817/28903/28424/28639/28815/28796/3539/939/28908/28410/28400/28426/3119/28920/28467/28444/28876/10538/3500/28797/28396/28442/28434/28452/2…
GO:0019724	BP	GO:0019724	B cell mediated immunity	204	-0.743766315886644	-3.1859026521982	1e-10	1.3123750165571e-08	1.11782457663262e-08	2266	tags=59%, list=11%, signal=53%	102723168/733/28445/28466/5777/3133/30009/28432/714/28896/84174/3542/28464/727/10875/50943/713/712/28881/28893/2208/4049/28420/3543/5788/3497/3558/28414/28883/28834/28930/940/28401/100141515/1191/28408/28454/28385/28816/202309/28473/930/28450/28412/102723169/28448/28817/28903/28424/28639/28815/28796/3539/939/28908/28410/28400/28426/3119/28920/28467/28444/28876/10538/3500/28797/28396/28442/28434/2…
GO:0019814	CC	GO:0019814	immunoglobulin complex	139	-0.871011129394939	-3.57794256951431	1e-10	1.3123750165571e-08	1.11782457663262e-08	2184	tags=92%, list=11%, signal=83%	28780/28445/28466/6850/28432/28891/28896/28799/3542/28464/28881/28893/28802/28420/3543/28483/3497/28414/28786/28883/28781/28772/28834/28930/28803/28401/28892/974/28408/28454/28385/28816/28902/28473/28939/28870/28450/28814/28412/102723169/28448/28817/28903/28424/28915/28639/28906/28815/28796/3539/28908/28410/28821/28400/28426/28885/28783/28920/28467/28444/28876/3500/28900/28797/28396/28442/28434/2…
GO:0022407	BP	GO:0022407	regulation of cell-cell adhesion	380	-0.423768033881866	-1.93434006319994	1e-10	1.3123750165571e-08	1.11782457663262e-08	3500	tags=34%, list=17%, signal=29%	3280/2056/3481/240/10673/3717/2525/7143/81704/3105/5345/64115/22914/84868/3458/9314/604/6401/54900/6366/135/10148/29851/146850/7409/1493/11006/653499/4072/3594/23308/8654/928/4192/59341/9308/3718/126259/140706/2064/5777/3133/6850/80709/30009/83706/634/284194/283234/9750/6387/729230/10875/50943/5133/54440/3902/199/79626/6693/10563/3071/5788/4602/51176/445/3169/399/3558/920/5100/8764/9840/64926/637…
GO:0030198	BP	GO:0030198	extracellular matrix organization	341	0.420691651176894	2.07486949278288	1e-10	1.3123750165571e-08	1.11782457663262e-08	2900	tags=33%, list=14%, signal=29%	1288/2201/4312/3569/4314/170689/3678/5054/1301/7092/3690/3381/2303/7042/64093/7045/1308/54507/3037/4017/3918/6624/284217/2266/2335/1287/1404/8076/4148/3909/857/90102/176/2243/9508/3371/7057/4326/8038/80070/4322/4317/1289/3675/2264/81792/1303/4811/3915/3688/5268/3038/2191/30001/1299/6696/5033/2295/64116/11174/7046/2244/140766/7448/1282/55959/4015/8434/7837/858/55612/1284/1514/3655/339366/10631/432…
GO:0030449	BP	GO:0030449	regulation of complement activation	99	-0.764602311696547	-2.98776521572965	1e-10	1.3123750165571e-08	1.11782457663262e-08	2032	tags=67%, list=10%, signal=60%	714/28896/3542/727/713/712/28881/28893/28420/2/28883/28834/28930/1191/28454/28816/930/28450/28817/28903/28424/28815/28796/3539/28908/28920/28876/3500/28797/28442/28434/28452/28392/28449/28395/722/28461/28809/28874/28776/28919/3503/28937/28940/3538/28778/28820/28439/28791/28299/28793/28822/28913/28394/28938/28907/3502/28912/28813/3501/28823/28457/3514/730/28825/55061
GO:0032944	BP	GO:0032944	regulation of mononuclear cell proliferation	198	-0.508696792978095	-2.1690831566846	1e-10	1.3123750165571e-08	1.11782457663262e-08	2599	tags=37%, list=13%, signal=33%	1493/653499/3594/23308/4332/8654/3635/3718/7305/126259/2064/10451/5777/7293/3133/6850/284194/283234/7133/729230/50943/54440/199/944/933/6693/2323/115352/3071/5788/4773/7940/3558/920/6863/8764/64926/2255/11151/1880/3620/940/596/22806/160365/6352/56253/115650/51237/3485/3592/7535/654346/916/923/3593/3109/972/10457/3123/640/3113/2302/89780/3115/23495/959/3965/7412/3479/7356/79679/26279/6363
GO:0034987	MF	GO:0034987	immunoglobulin receptor binding	64	-0.857600449761186	-3.15396240724328	1e-10	1.3123750165571e-08	1.11782457663262e-08	2266	tags=91%, list=11%, signal=81%	102723168/28445/28466/28432/3542/28464/28420/3543/3497/28414/28834/28401/28408/28454/28385/28473/28450/28412/102723169/28448/28424/28639/3539/28410/28400/28426/28467/28444/3500/28396/28442/28434/28452/28392/28449/28391/28395/28468/28461/28388/3503/28638/3538/100423062/28439/28423/28455/28394/3502/28409/3501/28457/3507/3514/3512/3495/3494/3493
GO:0038093	BP	GO:0038093	Fc receptor signaling pathway	212	-0.657259794193679	-2.81842882082947	1e-10	1.3123750165571e-08	1.11782457663262e-08	2207	tags=37%, list=11%, signal=33%	919/10451/6850/8398/3055/28896/5698/5699/3542/7454/4772/28881/28893/28420/3071/5788/4773/3497/3702/28883/9402/28834/28930/131450/5602/3815/28454/28816/28450/917/28817/28903/28424/28815/28796/3539/28908/28920/28876/3500/28797/28442/28434/28452/28392/28449/28395/28461/28809/28874/28776/28919/3503/28937/28940/3538/28778/28820/28439/28791/28299/28793/28822/28913/28394/28938/28907/3502/28912/28813/350…
GO:0038094	BP	GO:0038094	Fc-gamma receptor signaling pathway	128	-0.73489297215438	-2.98681733435026	1e-10	1.3123750165571e-08	1.11782457663262e-08	2207	tags=51%, list=11%, signal=46%	919/10451/6850/8398/3055/28896/3542/7454/28881/28893/28420/3071/5788/28883/28834/28930/28454/28816/28450/917/28817/28903/28424/28815/28796/3539/28908/28920/28876/3500/28797/28442/28434/28452/28392/28449/28395/28461/28809/28874/28776/28919/3503/28937/28940/3538/28778/28820/28439/28791/28299/28793/28822/28913/28394/28938/28907/3502/28912/28813/3501/28823/28457/3514/28825
GO:0038095	BP	GO:0038095	Fc-epsilon receptor signaling pathway	148	-0.711727597044414	-2.955906923184	1e-10	1.3123750165571e-08	1.11782457663262e-08	2143	tags=43%, list=11%, signal=39%	10451/6850/28896/5698/5699/3542/4772/28881/28893/28420/4773/3497/3702/28883/9402/28834/28930/5602/28454/28816/28450/28817/28903/28424/28815/28796/3539/28908/28920/28876/28797/28442/28434/28452/28392/28449/28395/28461/28809/28874/28776/28919/28937/28940/3538/28778/28820/28439/28791/28299/28793/28822/28913/28394/28938/28907/28912/28813/28823/28457/3514/28825/23547/2205
GO:0038096	BP	GO:0038096	Fc-gamma receptor signaling pathway involved in phagocytosis	127	-0.738203265232661	-2.99227239314552	1e-10	1.3123750165571e-08	1.11782457663262e-08	2207	tags=51%, list=11%, signal=46%	919/10451/6850/8398/3055/28896/3542/7454/28881/28893/28420/3071/5788/28883/28834/28930/28454/28816/28450/917/28817/28903/28424/28815/28796/3539/28908/28920/28876/3500/28797/28442/28434/28452/28392/28449/28395/28461/28809/28874/28776/28919/3503/28937/28940/3538/28778/28820/28439/28791/28299/28793/28822/28913/28394/28938/28907/3502/28912/28813/3501/28823/28457/3514/28825
GO:0042101	CC	GO:0042101	T cell receptor complex	108	-0.846794396869596	-3.36804307373959	1e-10	1.3123750165571e-08	1.11782457663262e-08	2525	tags=92%, list=13%, signal=81%	28628/28516/28580/28626/28656/28644/919/5777/6850/6978/634/28629/28591/28622/28594/28682/6974/28663/28662/6976/28660/28652/54518/28657/28691/28676/28685/28573/28640/28647/920/6956/6966/28688/28684/28661/28664/28658/28610/28584/28563/28646/28666/28674/28583/28670/28642/28653/28609/28671/28592/28683/28557/28574/6977/28606/28601/28655/28673/28602/917/8631/28659/28586/28677/28577/28611/28581/28667/28…
GO:0042110	BP	GO:0042110	T cell activation	419	-0.44215213486797	-2.03529384753592	1e-10	1.3123750165571e-08	1.11782457663262e-08	3205	tags=34%, list=16%, signal=29%	64115/677/22914/84868/3458/50856/604/5027/54900/6366/135/10803/57580/10148/29851/5734/146850/23598/7409/1235/1493/11006/653499/9760/3594/23308/8654/326/4192/9308/3718/126259/3662/6794/2064/5777/7293/3133/6850/30009/634/5699/84941/84174/284194/283234/64218/7133/9750/7454/729230/10875/50943/197358/5133/54518/11005/54440/3902/199/79626/944/1794/6693/3936/2841/3071/924/5788/4602/51176/4773/399/3558/3…
GO:0042113	BP	GO:0042113	B cell activation	284	-0.58657175401847	-2.6014210424895	1e-10	1.3123750165571e-08	1.11782457663262e-08	2801	tags=43%, list=14%, signal=38%	684/28429/695/1235/3175/28378/1493/57379/23308/4332/3635/150372/10014/3718/7305/102723168/55024/28445/10451/28466/5777/7293/6850/30009/28432/55619/3542/28464/3398/643/50943/54440/933/23228/115352/28420/3071/3543/5788/51176/4773/3497/3558/28414/1880/28834/940/28401/596/100141515/974/28408/3815/28454/374403/28385/202309/22806/28473/930/5579/9452/115650/28450/28412/51237/102723169/28448/29760/28424/…
GO:0042571	CC	GO:0042571	immunoglobulin complex, circulating	62	-0.871241172564787	-3.17663821898178	1e-10	1.3123750165571e-08	1.11782457663262e-08	2266	tags=95%, list=11%, signal=85%	102723168/28445/28466/28432/3542/28464/28420/3543/3497/28414/28834/28401/28408/28454/28385/28473/28450/28412/102723169/28448/28424/28639/3539/28410/28400/28426/28467/28444/3500/28396/28442/28434/28452/28392/28449/28391/28395/28468/28461/28388/3503/28638/3538/100423062/28439/28423/28455/28394/3502/28912/28409/3501/28457/3507/3514/3512/3495/3494/3493
GO:0042742	BP	GO:0042742	defense response to bacterium	238	-0.554413077549629	-2.40670231451412	1e-10	1.3123750165571e-08	1.11782457663262e-08	2920	tags=46%, list=14%, signal=40%	56833/5199/3148/284297/28429/28378/57379/114770/64170/114771/1511/102723168/28445/28466/3133/6850/8398/28432/353142/3394/5319/3542/28464/3934/55876/2634/1690/11005/219972/4049/944/6693/6039/28420/10563/3543/57817/3497/920/8764/28414/28834/671/28401/245937/5919/28408/28454/28385/115361/28473/81035/28655/28450/7018/28412/102723169/28448/3592/28424/28639/2220/3539/28410/28400/28426/7100/28467/28444/…
GO:0043062	BP	GO:0043062	extracellular structure organization	342	0.422467482843598	2.08527412386191	1e-10	1.3123750165571e-08	1.11782457663262e-08	2900	tags=34%, list=14%, signal=29%	1288/2201/4312/3569/4314/170689/3678/5054/1301/7092/3690/3381/2303/7042/64093/7045/1308/54507/3037/4017/3918/6624/284217/2266/2335/1287/1404/8076/4148/3909/857/90102/176/2243/9508/3371/7057/4326/8038/80070/4322/4317/1289/3675/2264/81792/1303/4811/3915/3688/5268/3038/2191/30001/1299/6696/5033/2295/64116/11174/7046/2244/140766/7448/1282/56155/55959/4015/8434/7837/858/55612/1284/1514/3655/339366/106…
GO:0043235	CC	GO:0043235	receptor complex	423	-0.509211376395939	-2.34482667977837	1e-10	1.3123750165571e-08	1.11782457663262e-08	2655	tags=41%, list=13%, signal=36%	3568/10268/2676/1436/2675/2891/3594/28628/28516/2564/1741/28580/28626/2059/9033/375567/28656/22871/51704/28644/919/2064/5777/7253/6850/6978/1439/634/7108/28629/28591/64109/7036/2903/28622/7133/28594/28682/6974/28663/28662/2065/10266/6976/7096/55890/28660/28652/3563/54518/28657/9865/3674/2567/238/28691/4916/28676/28685/28573/26996/388336/28640/28647/10077/920/6956/126129/6966/28688/28684/28661/368…
GO:0050670	BP	GO:0050670	regulation of lymphocyte proliferation	196	-0.512191761491267	-2.17586379229369	1e-10	1.3123750165571e-08	1.11782457663262e-08	2599	tags=38%, list=13%, signal=33%	1493/653499/3594/23308/4332/8654/3635/3718/7305/126259/2064/10451/5777/7293/3133/6850/284194/283234/7133/729230/50943/54440/199/944/933/6693/2323/115352/3071/5788/4773/7940/3558/920/6863/8764/64926/2255/11151/1880/3620/940/596/22806/160365/6352/56253/115650/51237/3485/3592/7535/654346/916/923/3593/3109/972/10457/3123/640/3113/2302/89780/3115/23495/959/3965/7412/3479/7356/79679/26279/6363
GO:0050851	BP	GO:0050851	antigen receptor-mediated signaling pathway	278	-0.674800190108097	-2.97997256862438	1e-10	1.3123750165571e-08	1.11782457663262e-08	2747	tags=46%, list=14%, signal=41%	28429/695/28378/1493/148823/11006/23308/4332/3635/150372/102723168/919/6794/28445/10451/28466/5777/6850/28432/634/5698/5699/84174/26228/3542/28682/28464/7454/50943/84106/933/23228/115352/28420/3071/3543/5788/199920/4773/3497/387357/920/9840/3702/53347/28414/9402/28834/778/28664/940/28401/596/974/3932/28653/28408/28454/28385/28473/930/5579/28450/917/8631/28412/102723169/28577/28448/29760/28424/286…
GO:0050852	BP	GO:0050852	T cell receptor signaling pathway	177	-0.542210863403359	-2.27891480663246	1e-10	1.3123750165571e-08	1.11782457663262e-08	4742	tags=42%, list=23%, signal=33%	121665/3551/3958/5058/27040/10384/5588/4340/79037/5721/3937/10666/11126/26191/11148/8893/5696/10385/5291/5720/143471/11118/79908/3105/1493/11006/23308/3635/919/6794/5777/634/5698/5699/84174/28682/7454/50943/84106/5788/199920/387357/920/9840/3702/53347/9402/778/28664/940/3932/28653/917/8631/28577/28639/7535/915/28589/3127/4068/3119/916/1236/50852/153579/28755/3123/3122/3118/3113/3120/3117/3115/796…
GO:0050853	BP	GO:0050853	B cell receptor signaling pathway	116	-0.790222196362138	-3.16911883778013	1e-10	1.3123750165571e-08	1.11782457663262e-08	2747	tags=72%, list=14%, signal=63%	28429/695/28378/1493/148823/4332/150372/102723168/28445/10451/28466/5777/6850/28432/26228/3542/28464/933/23228/115352/28420/3071/3543/5788/4773/3497/3702/28414/28834/28401/596/974/3932/28408/28454/28385/28473/930/5579/28450/28412/102723169/28448/29760/28424/28639/3539/28410/28400/28426/28467/28444/3500/28396/28442/28434/28452/28392/28449/28391/28395/28468/28461/28388/3503/640/28638/973/3538/10042…
GO:0050863	BP	GO:0050863	regulation of T cell activation	291	-0.46131627630845	-2.04648018623985	1e-10	1.3123750165571e-08	1.11782457663262e-08	4017	tags=40%, list=20%, signal=33%	8651/11126/861/8995/59067/26191/2213/11148/6932/1840/3659/10385/3280/2056/3481/10673/81704/3105/64115/22914/84868/3458/604/54900/6366/135/10148/29851/146850/7409/1493/11006/653499/9760/3594/23308/8654/4192/9308/3718/126259/3662/2064/5777/3133/6850/30009/634/284194/283234/7133/9750/729230/10875/50943/5133/11005/54440/3902/199/79626/944/6693/3071/5788/4602/51176/4773/399/3558/920/8764/9840/64926/11…
GO:0050864	BP	GO:0050864	regulation of B cell activation	174	-0.676590984142477	-2.84114434457733	1e-10	1.3123750165571e-08	1.11782457663262e-08	2747	tags=54%, list=14%, signal=47%	28429/695/28378/1493/4332/3635/150372/7305/102723168/55024/28445/10451/28466/5777/7293/6850/30009/28432/3542/28464/3398/50943/54440/933/115352/28420/3071/3543/5788/4773/3497/3558/28414/1880/28834/940/28401/596/28408/28454/374403/28385/22806/28473/930/115650/28450/28412/51237/102723169/28448/28424/28639/3539/939/28410/28400/28426/28467/28444/3500/28396/28442/28434/28452/28392/972/28449/28391/28395…
GO:0050867	BP	GO:0050867	positive regulation of cell activation	361	-0.53832865142685	-2.43830769372549	1e-10	1.3123750165571e-08	1.11782457663262e-08	3520	tags=44%, list=17%, signal=37%	56941/3280/2056/3481/10673/3717/1490/81704/3105/64115/22914/84868/3458/5341/604/84630/6366/10148/29851/3134/28429/146850/7409/695/28378/1493/11006/9760/3594/23308/3635/4192/9308/3718/7305/126259/102723168/28445/10451/28466/5777/7293/3133/6850/30009/28432/57126/64109/283234/26228/3542/28464/729230/50943/5133/1050/54440/199/2323/115352/28420/3071/3543/5788/4602/51176/4773/3497/399/3558/920/6863/876…
GO:0050871	BP	GO:0050871	positive regulation of B cell activation	131	-0.728173638948885	-2.96291590043088	1e-10	1.3123750165571e-08	1.11782457663262e-08	2266	tags=56%, list=11%, signal=50%	102723168/28445/10451/28466/7293/6850/30009/28432/3542/28464/54440/115352/28420/3071/3543/5788/4773/3497/3558/28414/1880/28834/940/28401/596/28408/28454/28385/28473/115650/28450/28412/102723169/28448/28424/28639/3539/939/28410/28400/28426/28467/28444/3500/28396/28442/28434/28452/28392/972/28449/28391/28395/28468/28461/28388/3503/28638/3538/100423062/28439/28423/28455/28394/89780/3502/28409/3501/2…
GO:0050900	BP	GO:0050900	leukocyte migration	447	-0.437500286611062	-2.02271756270912	1e-10	1.3123750165571e-08	1.11782457663262e-08	3029	tags=39%, list=15%, signal=34%	5025/6401/255231/63940/6366/56833/7060/9353/57580/6846/5734/7409/1235/1436/148823/4072/6368/28921/4345/3635/326/50512/928/4192/59341/2059/6356/23604/2886/55512/10451/5777/6850/9046/30009/3055/28896/1621/634/5319/57126/2838/26228/3542/11136/2995/9750/6387/727/4856/729230/6360/643/58494/28881/28893/199/8832/3603/3674/6693/1234/28420/10563/2841/3071/3543/399/23539/6402/6404/8764/1524/6370/11151/2888…
GO:0051249	BP	GO:0051249	regulation of lymphocyte activation	451	-0.547103433973103	-2.53219064852639	1e-10	1.3123750165571e-08	1.11782457663262e-08	3015	tags=41%, list=15%, signal=35%	604/54900/6366/56833/135/10148/29851/3134/28429/146850/7409/695/28378/1493/11006/653499/9760/3594/114770/23308/4332/8654/3635/150372/4192/114771/9308/3718/7305/126259/102723168/3662/55024/2064/28445/10451/28466/5777/7293/3133/6850/30009/28432/634/284194/283234/7133/3542/28464/3398/9750/729230/10875/50943/5133/11005/54440/3902/199/79626/944/933/116449/6693/2323/115352/28420/3071/3543/5788/4602/511…
GO:0051251	BP	GO:0051251	positive regulation of lymphocyte activation	312	-0.583692801297026	-2.60770071127857	1e-10	1.3123750165571e-08	1.11782457663262e-08	2798	tags=43%, list=14%, signal=37%	29851/3134/28429/146850/7409/695/28378/1493/11006/9760/3594/23308/3635/4192/9308/3718/7305/126259/102723168/28445/10451/28466/5777/7293/3133/6850/30009/28432/283234/3542/28464/729230/50943/5133/54440/199/2323/115352/28420/3071/3543/5788/4602/51176/4773/3497/399/3558/920/6863/8764/9840/64926/28414/2255/11151/9402/1880/28834/55423/940/28401/596/3932/28408/28454/28385/28473/160365/6352/115650/28450/…
GO:0070663	BP	GO:0070663	regulation of leukocyte proliferation	212	-0.504544474959622	-2.16356257020254	1e-10	1.3123750165571e-08	1.11782457663262e-08	3500	tags=42%, list=17%, signal=35%	3280/2056/3481/10673/3105/64115/84868/3087/604/10148/684/695/3568/1436/1493/653499/3594/23308/4332/8654/3635/3718/7305/126259/2064/10451/5777/7293/3133/6850/284194/283234/7133/729230/50943/54440/199/944/933/6693/2323/115352/3071/5788/4773/7940/3558/920/6863/8764/64926/2255/11151/5169/1880/3620/940/596/22806/160365/6352/56253/115650/51237/3485/3592/7535/654346/916/923/3593/3109/972/10457/3123/640/…
GO:0098802	CC	GO:0098802	plasma membrane signaling receptor complex	244	-0.606677911958811	-2.64675272130007	1e-10	1.3123750165571e-08	1.11782457663262e-08	2622	tags=53%, list=13%, signal=47%	10268/2891/3594/28628/28516/1741/28580/28626/2059/375567/28656/22871/28644/919/2064/5777/6850/6978/1439/634/28629/28591/7036/2903/28622/28594/28682/6974/28663/28662/2065/10266/6976/7096/28660/28652/54518/28657/3674/28691/28676/28685/28573/388336/28640/28647/10077/920/6956/126129/6966/28688/28684/28661/3689/2900/28664/254263/28658/28610/28584/28563/28646/3683/28666/729993/28674/28583/28670/974/286…
GO:0099024	BP	GO:0099024	plasma membrane invagination	115	-0.723095343179046	-2.90059647945285	1e-10	1.3123750165571e-08	1.11782457663262e-08	2266	tags=58%, list=11%, signal=52%	102723168/28445/28466/10347/28432/26228/3542/28464/199/389610/28420/3071/3543/51411/3497/399/28414/28834/3689/28401/28408/28454/2934/28385/28473/28450/28412/102723169/28448/28424/28639/3539/28410/28400/28426/28467/28444/3500/28396/28442/28434/28452/28392/28449/28391/28395/28468/28461/28388/3503/28638/3538/100423062/28439/28423/28455/28394/3502/28409/3501/28457/3507/3514/3495/3494/246/3493
GO:0030098	BP	GO:0030098	lymphocyte differentiation	318	-0.442482856605569	-1.97956438628891	1.01120458447959e-10	1.3123750165571e-08	1.11782457663262e-08	3205	tags=34%, list=16%, signal=29%	64115/677/3458/3087/604/56833/10803/57580/5734/146850/23598/7409/695/1235/3175/1493/11006/57379/9760/3594/114770/3635/326/150372/4192/8581/114771/10014/9308/6688/3718/3662/6794/2064/5777/6850/30009/64218/55619/3398/729230/10875/50943/11005/54440/3902/944/1794/6693/23228/2323/115352/2841/3071/5788/4602/10320/51176/4773/399/3558/387357/920/9840/3702/8320/1880/2529/940/596/100141515/114836/974/3932/…
GO:0070661	BP	GO:0070661	leukocyte proliferation	269	-0.467586298345905	-2.05932287888731	1.4523188136181e-10	1.8539682953515e-08	1.57913043047587e-08	3500	tags=39%, list=17%, signal=33%	3280/2056/3481/10673/81704/3105/64115/84868/3087/3070/604/5027/10148/684/695/3568/1436/1493/653499/3594/23308/4332/8654/3635/3718/7305/126259/2064/10451/5777/7293/3133/6850/5699/284194/283234/7133/729230/50943/54440/199/944/933/1794/6693/23228/2323/115352/3071/5788/51176/4773/7940/3558/920/6863/8764/64926/2255/11151/5169/1880/3620/940/596/1191/3815/202309/22806/54361/160365/930/6352/56253/115650/…
GO:0042613	CC	GO:0042613	MHC class II protein complex	14	-0.927916952670773	-2.3626060743248	1.65045819945999e-10	2.07292225793467e-08	1.76562599572112e-08	1121	tags=93%, list=6%, signal=88%	3108/3127/3119/3109/972/3123/3122/3118/3113/3120/3117/3111/3115
GO:0046631	BP	GO:0046631	alpha-beta T cell activation	131	-0.55585914051606	-2.26177356298185	2.04371945797908e-10	2.52610213004494e-08	2.15162511357163e-08	4017	tags=47%, list=20%, signal=38%	8651/11126/861/59067/26191/6932/3659/3105/64115/3458/50856/604/135/10148/5734/653499/9760/3594/9308/3718/3662/3133/6850/30009/284194/64218/729230/50943/54440/944/1794/6693/2841/3071/5788/4602/51176/3558/8764/3702/64926/8320/1880/2529/940/596/114836/56253/3592/7535/654346/916/10538/257101/3593/159296/60437/4063/3965/26279/6363
GO:0046651	BP	GO:0046651	lymphocyte proliferation	244	-0.473210889359882	-2.06447636294879	2.26418310389594e-10	2.75487403594339e-08	2.34648318053427e-08	2599	tags=34%, list=13%, signal=30%	1493/653499/3594/23308/4332/8654/3635/3718/7305/126259/2064/10451/5777/7293/3133/6850/5699/284194/283234/7133/729230/50943/54440/199/944/933/1794/6693/23228/2323/115352/3071/5788/51176/4773/7940/3558/920/6863/8764/64926/2255/11151/1880/3620/940/596/202309/22806/54361/160365/930/6352/56253/115650/51237/3485/3592/7535/654346/916/923/3593/3109/2322/972/10457/3123/640/973/3113/2302/89780/3115/23495/9…
GO:0032943	BP	GO:0032943	mononuclear cell proliferation	247	-0.470088374443981	-2.0494656198332	3.34318811217726e-10	4.00513935838836e-08	3.41140539187513e-08	2599	tags=34%, list=13%, signal=30%	1493/653499/3594/23308/4332/8654/3635/3718/7305/126259/2064/10451/5777/7293/3133/6850/5699/284194/283234/7133/729230/50943/54440/199/944/933/1794/6693/23228/2323/115352/3071/5788/51176/4773/7940/3558/920/6863/8764/64926/2255/11151/1880/3620/940/596/202309/22806/54361/160365/930/6352/56253/115650/51237/3485/3592/7535/654346/916/923/3593/3109/2322/972/10457/3123/640/973/3113/2302/89780/3115/23495/9…
GO:1903037	BP	GO:1903037	regulation of leukocyte cell-cell adhesion	280	-0.450052256822559	-1.9911128748718	3.66500607887689e-10	4.32415186912338e-08	3.68312652360499e-08	4017	tags=40%, list=20%, signal=33%	8651/11126/861/59067/26191/2213/11148/1840/3659/10385/3280/2056/3481/240/10673/81704/3105/64115/22914/84868/3458/9314/604/6401/54900/6366/135/10148/29851/146850/7409/1493/11006/653499/3594/23308/8654/4192/9308/3718/126259/2064/5777/3133/6850/30009/634/284194/283234/9750/6387/729230/10875/50943/5133/54440/3902/199/79626/6693/3071/5788/4602/51176/445/399/3558/920/8764/9840/64926/6370/11151/9402/368…
GO:0007159	BP	GO:0007159	leukocyte cell-cell adhesion	308	-0.42931296660333	-1.91692732519602	1.3751773036678e-09	1.59828442741211e-07	1.36134991208339e-07	3500	tags=37%, list=17%, signal=31%	3280/2056/3481/240/10673/81704/3105/64115/22914/84868/3458/9314/604/6401/54900/6366/135/10148/29851/146850/7409/1493/11006/653499/3594/23308/8654/50512/4192/9308/3718/126259/2064/5777/3133/6850/30009/83706/634/10507/57126/284194/283234/9750/6387/729230/10875/58494/50943/5133/54440/3902/199/79626/6693/3071/5788/4602/51176/445/399/3558/6402/920/6404/8764/1524/9840/64926/6370/11151/9402/3689/3620/55…
GO:0042129	BP	GO:0042129	regulation of T cell proliferation	146	-0.520615664151576	-2.15563454605873	3.48652704625877e-09	3.99258619253191e-07	3.400713145275e-07	3957	tags=47%, list=20%, signal=38%	8995/59067/26191/11148/3659/10385/3280/2056/3481/10673/3105/64115/84868/10148/1493/653499/3594/23308/8654/3718/126259/2064/5777/3133/6850/284194/283234/7133/729230/50943/54440/199/944/6693/3071/5788/3558/920/8764/64926/11151/3620/940/160365/6352/56253/115650/3485/3592/7535/654346/916/923/3593/3109/10457/3123/3113/2302/3115/959/3965/7412/3479/7356/79679/26279/6363
GO:0030217	BP	GO:0030217	T cell differentiation	226	-0.459186612121059	-1.98239394317334	4.76731240578778e-09	5.38015387012601e-07	4.58258359555589e-07	3205	tags=34%, list=16%, signal=29%	64115/677/3458/604/10803/57580/5734/146850/23598/7409/1235/1493/11006/9760/3594/326/4192/9308/3718/3662/6794/2064/6850/30009/64218/729230/10875/50943/11005/54440/3902/944/1794/6693/2841/3071/5788/4602/51176/4773/399/3558/387357/920/9840/3702/8320/1880/2529/940/596/114836/3932/3815/54361/56253/917/3592/7535/939/915/925/916/10538/1236/914/257101/3593/972/159296/8456/2302/3111/4063/3965/26279/6363
GO:0007156	BP	GO:0007156	homophilic cell adhesion via plasma membrane adhesion molecules	142	0.486973169078422	2.12982539197681	9.57890796940091e-09	1.06558509082464e-06	9.07619535566844e-07	2469	tags=39%, list=12%, signal=35%	3897/56106/56097/56103/56104/56114/56102/56128/5098/56105/1002/56109/56098/56125/91156/56107/9708/56108/1000/5817/84665/56111/57717/56123/347902/1012/56099/56110/56100/8641/1826/56124/1013/5979/3688/26025/56101/1001/65217/1829/56122/56132/2195/5797/56113/56130/56121/25945/56138/56112/5365/56129/1016/56126/23363/5818
GO:0042098	BP	GO:0042098	T cell proliferation	171	-0.48860363001969	-2.05358767986581	1.36673161114968e-08	1.49897733183417e-06	1.27676440057141e-06	3957	tags=43%, list=20%, signal=35%	8995/59067/26191/11148/3659/10385/3280/2056/3481/10673/81704/3105/64115/84868/5027/10148/1493/653499/3594/23308/8654/3718/126259/2064/5777/7293/3133/6850/5699/284194/283234/7133/729230/50943/54440/199/944/1794/6693/3071/5788/3558/920/8764/64926/11151/3620/940/54361/160365/6352/56253/115650/3485/3592/7535/654346/916/923/3593/3109/10457/3123/3113/2302/3115/959/3965/7412/3479/7356/79679/26279/6363
GO:0022409	BP	GO:0022409	positive regulation of cell-cell adhesion	249	-0.437827501783882	-1.90755883443625	1.38867780300651e-08	1.50189361833496e-06	1.27924836794503e-06	3500	tags=36%, list=17%, signal=30%	3280/2056/3481/240/10673/2525/81704/3105/5345/64115/22914/84868/3458/604/6401/6366/10148/29851/146850/7409/1493/11006/3594/23308/4192/9308/3718/126259/5777/3133/6850/283234/729230/50943/5133/54440/199/10563/3071/5788/4602/51176/3169/399/3558/920/8764/9840/64926/11151/9402/8613/3689/55423/2529/940/3932/288/2651/160365/6352/115650/8631/3485/3592/7535/939/921/916/923/151888/1236/3593/3109/972/3113/4…
GO:0042254	BP	GO:0042254	ribosome biogenesis	284	0.393429289448792	1.89565046449721	3.48717020387796e-08	3.71980744898598e-06	3.16837194731579e-06	7379	tags=52%, list=37%, signal=34%	55636/9188/5822/9816/23212/10799/55127/55720/220717/23160/51491/64282/23560/23246/84365/51388/55646/10885/6059/51119/51202/6123/705/1662/4839/84154/54552/100130758/57602/9221/26156/64434/134430/51018/92345/23223/220064/83732/84916/708/56342/153443/27042/9875/22984/64794/54475/64979/10969/84135/84294/8886/29081/22894/55153/8602/64216/51575/54512/55164/10514/84946/51010/10813/90441/84549/55781/7992…
GO:0034470	BP	GO:0034470	ncRNA processing	348	0.362257772239005	1.7899254650741	3.61756312077503e-08	3.80675189479394e-06	3.2424274856335e-06	7737	tags=51%, list=38%, signal=32%	3569/55636/55039/9188/5822/54517/79727/23212/134637/10799/55127/55720/27161/23160/54888/64282/23560/23246/84365/55646/10885/80746/51119/57508/10940/51202/705/1662/4839/84154/100130758/57602/9221/90353/79650/83480/26156/134430/51018/1787/92345/23223/83732/11062/84916/27304/153443/27042/51095/9875/11044/112970/22984/10969/84135/84294/8886/29081/10785/22894/8602/64216/51575/79828/54512/55164/51010/1…
GO:0002683	BP	GO:0002683	negative regulation of immune system process	374	-0.388191761462028	-1.76637377914552	4.04279919069676e-08	4.19750363972743e-06	3.57525301060776e-06	4741	tags=41%, list=23%, signal=32%	4067/54941/9111/836/3958/7001/10475/64092/56834/56477/9466/6469/7292/3428/4780/5585/100528032/79037/2207/146722/11117/10906/8651/11126/861/26191/2213/55080/10461/1840/23208/9404/7105/3659/11240/10062/10385/3280/3106/4681/3105/29/64115/677/22914/84868/604/54900/6366/56833/135/9353/684/3134/5734/695/409/1493/11006/653499/4345/114770/4332/8654/3635/4192/2294/84166/114771/55365/3718/7305/7043/55024/1…
GO:0072562	CC	GO:0072562	blood microparticle	122	-0.528447067597748	-2.1392663475854	4.51102987412802e-08	4.62202495129407e-06	3.93684199956796e-06	2323	tags=35%, list=12%, signal=31%	5858/733/3697/714/28896/713/3674/348/2/28883/28930/1191/2934/1356/7018/28903/2220/28796/3539/28908/28876/3500/28442/28452/28449/722/28919/3503/28937/3538/28299/28793/28822/28913/3502/28912/3501/3507/3514/3512/3495/3494/3493
GO:0070665	BP	GO:0070665	positive regulation of leukocyte proliferation	136	-0.505393286726131	-2.06590887871493	4.88078063055987e-08	4.93592711300906e-06	4.20421035586572e-06	3500	tags=43%, list=17%, signal=36%	3280/2056/3481/10673/3105/84868/604/10148/684/3568/1436/3594/23308/3718/126259/10451/7293/3133/6850/283234/729230/50943/54440/199/2323/115352/3071/5788/4773/3558/920/6863/64926/2255/11151/1880/940/596/160365/6352/115650/3485/3592/7535/916/923/3593/3109/972/3113/89780/3115/959/3965/146433/7412/3479/79679/6363
GO:0002521	BP	GO:0002521	leukocyte differentiation	462	-0.369176721553637	-1.70916583436445	8.13469372066655e-08	8.10760673282833e-06	6.90571060046789e-06	2758	tags=27%, list=14%, signal=24%	5734/146850/23598/7409/695/1235/133522/3175/1436/1493/11006/57379/9760/3594/114770/3635/326/150372/4192/8581/114771/55365/10014/9308/6688/3718/7305/3662/10234/6794/2064/28959/5777/6850/30009/714/634/64218/55619/3398/729230/10875/2124/50943/11005/1050/54440/3902/944/1794/6693/23228/2323/5457/115352/2841/3071/5788/4602/10320/51176/4773/399/3558/387357/920/9840/3702/8320/1880/8544/9770/2719/2529/940…
GO:0045058	BP	GO:0045058	T cell selection	46	-0.677331990938846	-2.3196078030158	8.22525917418053e-08	8.10760673282833e-06	6.90571060046789e-06	2553	tags=57%, list=13%, signal=49%	9760/3594/326/3662/6794/6850/30009/50943/1794/6693/5788/387357/920/940/596/114836/917/7535/915/916/10538/1236/3593/972/8456/4063
GO:0022613	BP	GO:0022613	ribonucleoprotein complex biogenesis	416	0.339553127281741	1.69704291191674	1.28636566967733e-07	1.25211618372217e-05	1.06649869534696e-05	7195	tags=45%, list=36%, signal=29%	55636/255308/9188/5822/60680/6607/9816/6733/23212/101954273/135295/10799/55127/55720/220717/27161/23160/51491/64282/23560/23246/84365/101954276/8663/51388/55646/25929/10885/26747/6059/51119/728689/51202/8662/100130932/6123/705/1662/4839/84154/54552/100130758/57602/9221/8669/26156/64434/134430/51018/6732/92345/23223/220064/83732/84916/708/56342/153443/27042/9875/8661/22984/64794/54475/64979/10969/…
GO:0046634	BP	GO:0046634	regulation of alpha-beta T cell activation	85	-0.56873125451125	-2.16243000136198	1.32078686579651e-07	1.26974905234042e-05	1.08151761421492e-05	4448	tags=49%, list=22%, signal=39%	6469/5588/7292/8651/11126/861/26191/3659/3105/64115/3458/604/135/10148/653499/3594/9308/3718/3662/3133/6850/30009/284194/729230/50943/54440/3071/5788/4602/3558/8764/64926/940/56253/3592/7535/654346/916/257101/3593/3965/6363
GO:0035710	BP	GO:0035710	CD4-positive, alpha-beta T cell activation	86	-0.559721991559382	-2.12509362637246	1.82481270645933e-07	1.73290445673156e-05	1.47601346128373e-05	3205	tags=38%, list=16%, signal=32%	64115/3458/604/5734/653499/9760/3594/9308/3718/3662/30009/284194/64218/50943/54440/6693/3071/4602/51176/3558/1880/2529/114836/3592/654346/10538/3593/159296/60437/4063/3965/26279/6363
GO:1903039	BP	GO:1903039	positive regulation of leukocyte cell-cell adhesion	207	-0.442533146883061	-1.89577692145341	2.28563440598506e-07	2.14018887590344e-05	1.82292080688699e-05	3500	tags=37%, list=17%, signal=31%	3280/2056/3481/240/10673/81704/3105/64115/22914/84868/3458/604/6401/6366/10148/29851/146850/7409/1493/11006/3594/23308/4192/9308/3718/126259/5777/3133/6850/283234/729230/50943/5133/54440/199/3071/5788/4602/51176/399/3558/920/8764/9840/64926/11151/9402/3689/55423/2529/940/3932/160365/6352/115650/8631/3485/3592/7535/939/921/916/923/151888/1236/3593/3109/972/3113/3115/959/3965/6403/7412/3479/79679/6…
GO:0050671	BP	GO:0050671	positive regulation of lymphocyte proliferation	126	-0.502512934839977	-2.04216330599669	2.30866656704622e-07	2.14018887590344e-05	1.82292080688699e-05	2534	tags=44%, list=13%, signal=38%	3280/2056/3481/10673/3105/84868/604/10148/3594/23308/3718/126259/10451/7293/3133/6850/283234/729230/50943/54440/199/2323/115352/3071/5788/4773/3558/920/6863/64926/2255/11151/1880/940/596/160365/6352/115650/3485/3592/7535/916/923/3593/3109/972/3113/89780/3115/959/3965/7412/3479/79679/6363
GO:0032946	BP	GO:0032946	positive regulation of mononuclear cell proliferation	127	-0.501613137018968	-2.03326537910655	2.62014263541378e-07	2.40035890611378e-05	2.04452244529316e-05	2534	tags=43%, list=13%, signal=38%	3280/2056/3481/10673/3105/84868/604/10148/3594/23308/3718/126259/10451/7293/3133/6850/283234/729230/50943/54440/199/2323/115352/3071/5788/4773/3558/920/6863/64926/2255/11151/1880/940/596/160365/6352/115650/3485/3592/7535/916/923/3593/3109/972/3113/89780/3115/959/3965/7412/3479/79679/6363
GO:1904018	BP	GO:1904018	positive regulation of vasculature development	167	0.431480705642797	1.93052305069473	2.9797540206815e-07	2.6980633208194e-05	2.29809425756599e-05	1999	tags=26%, list=10%, signal=24%	3552/3576/3553/3678/5054/147372/2303/2152/51129/8091/3099/5743/168667/57343/7424/10769/8710/285/28514/1232/306/7057/8038/3688/5228/406992/1491/407019/9982/6915/7015/7422/8829/388/27286/51666/7291/407018/3091/1948/27161/407010/133/5155
GO:0071346	BP	GO:0071346	cellular response to interferon-gamma	158	-0.475005842066244	-1.98222485558535	3.78615068762536e-07	3.3888224602918e-05	2.88645317395371e-05	5039	tags=49%, list=25%, signal=37%	55647/201475/3663/3661/10379/7098/9111/10475/51466/6772/7157/6813/3107/83666/567/8651/23580/817/3659/10062/6359/3106/163351/3717/3105/3458/3665/115362/6366/6846/3134/3136/8638/6368/3594/356/10346/84166/6356/4938/4939/3662/3660/3133/3055/3394/7454/6360/2634/6770/199/445/6370/4261/11074/6367/6997/2934/115361/6352/3127/3119/3593/3123/3122/3118/361/3113/3120/6358/3117/6361/3115/3965/7412/6376/4843/63…
GO:0016712	MF	GO:0016712	oxidoreductase activity, acting on paired donors, with incorporation or reduction of molecular oxygen, reduced flavin or flavoprotein as one donor, and incorporation of one atom of oxygen	30	-0.724672099729101	-2.26555834459645	3.9386561225176e-07	3.48526309386869e-05	2.96859715645734e-05	2731	tags=57%, list=14%, signal=49%	54905/1577/1557/1558/1579/1548/4051/29785/1571/11283/1559/1562/1553/1572/199974/66002/1580
GO:1903038	BP	GO:1903038	negative regulation of leukocyte cell-cell adhesion	111	-0.505822576025916	-2.01789151388342	4.3603015964219e-07	3.81501893610531e-05	3.24946899574859e-05	4669	tags=48%, list=23%, signal=37%	836/3958/7001/56477/6469/7292/8651/861/26191/2213/1840/3659/10385/64115/84868/9314/604/54900/6366/135/1493/653499/8654/4192/3718/2064/5777/30009/634/284194/9750/6387/10875/50943/3902/79626/6693/445/3558/8764/6370/3620/201633/56253/654346/972/10457/3123/2302/3965/7356/79679/26279
GO:0008391	MF	GO:0008391	arachidonic acid monooxygenase activity	16	-0.831248497097954	-2.22209632275164	4.5406948306744e-07	3.92871007182907e-05	3.34630621381046e-05	2099	tags=81%, list=10%, signal=73%	1557/1558/1579/284541/1548/4051/29785/1571/1559/1562/1553/1572/66002
GO:0002695	BP	GO:0002695	negative regulation of leukocyte activation	159	-0.471331864504076	-1.97166831550099	5.00610513145734e-07	4.28379567677564e-05	3.64875285521257e-05	4017	tags=45%, list=20%, signal=37%	8651/861/26191/2213/10461/1840/23208/3659/10062/10385/29/64115/84868/604/54900/135/3134/695/1493/653499/4345/114770/4332/8654/3635/4192/2294/114771/3718/7305/55024/2064/5777/30009/634/284194/3398/9750/729230/10875/50943/145581/3902/79626/8832/116449/6693/5788/7940/10077/3558/8764/5169/671/3620/374403/201633/1269/56253/8530/654346/972/10457/3123/640/2302/23495/3965/7356/79679/26279/6376
GO:0070851	MF	GO:0070851	growth factor receptor binding	117	0.482074864824845	2.04689374810993	5.74116575908082e-07	4.85939758325678e-05	4.13902579496204e-05	2027	tags=29%, list=10%, signal=26%	255324/3552/2069/3553/3569/23767/3678/3690/2250/374/11082/2202/9965/3589/7424/85480/1437/1270/7039/1440/26525/56300/9048/5228/7422/222584/6464/1839/5154/23768/2241/3557/5155/6868
GO:0055078	BP	GO:0055078	sodium ion homeostasis	40	-0.671031518669121	-2.22774024456314	6.59543977801537e-07	5.52243973671029e-05	4.70377657513014e-05	4524	tags=60%, list=22%, signal=47%	483/1910/481/185/496/478/482/135/480/5020/1579/6863/6332/6559/4881/6337/7021/6340/477/479/7380/730/6338/66002
GO:0050870	BP	GO:0050870	positive regulation of T cell activation	190	-0.449292367012063	-1.90939150014945	7.53152520794085e-07	6.23914753130163e-05	5.31423743955602e-05	4069	tags=42%, list=20%, signal=34%	10125/8651/11126/861/59067/26191/11148/10385/3280/2056/3481/10673/81704/3105/64115/22914/84868/3458/604/6366/10148/29851/146850/7409/1493/11006/3594/23308/4192/9308/3718/126259/5777/3133/6850/283234/729230/50943/5133/54440/199/3071/5788/4602/51176/399/3558/920/8764/9840/64926/11151/9402/55423/940/3932/160365/6352/115650/3485/3592/7535/939/921/916/923/151888/1236/3593/3109/972/3113/3115/959/3965/7…
GO:0042611	CC	GO:0042611	MHC protein complex	23	-0.758080244154924	-2.19301254370185	8.49226293769369e-07	6.96097384166534e-05	5.92905803550227e-05	3498	tags=87%, list=17%, signal=72%	3107/567/3106/3105/3134/3136/3133/3108/3127/3119/3109/972/3123/3122/3118/3113/3120/3117/3111/3115
GO:0046632	BP	GO:0046632	alpha-beta T cell differentiation	95	-0.531808508627317	-2.06103595669066	9.01850683267507e-07	7.31532424021258e-05	6.2308784597243e-05	5730	tags=59%, list=28%, signal=42%	5971/864/6778/941/6095/6304/538/8809/3549/3707/942/5660/91543/6469/7292/26022/8651/861/59067/6932/3659/3458/604/5734/9760/3594/9308/3718/3662/6850/30009/64218/50943/54440/944/6693/2841/3071/4602/51176/3558/3702/8320/1880/2529/596/114836/7535/10538/257101/3593/159296/4063/3965/26279/6363
GO:0045766	BP	GO:0045766	positive regulation of angiogenesis	148	0.443134342030857	1.95377700349669	1.06308385545321e-06	8.53426183754033e-05	7.26911706262687e-05	1951	tags=26%, list=10%, signal=24%	3552/3576/3553/3678/5054/147372/2303/2152/51129/8091/3099/5743/168667/57343/7424/10769/285/28514/1232/306/7057/8038/3688/5228/406992/407019/9982/6915/7015/7422/8829/388/27286/7291/407018/3091/27161/407010/133
GO:0008392	MF	GO:0008392	arachidonic acid epoxygenase activity	13	-0.856768370184825	-2.15165472210644	1.18904432901452e-06	9.44804917350617e-05	8.04744180141834e-05	2099	tags=85%, list=10%, signal=76%	1557/1558/1579/1548/29785/1571/1559/1562/1553/1572/66002
GO:0034341	BP	GO:0034341	response to interferon-gamma	175	-0.43986884798806	-1.8458978235141	1.48898339619052e-06	0.000117118320263995	9.97563464050658e-05	5063	tags=47%, list=25%, signal=36%	4435/55647/201475/3663/3661/10379/7098/9111/10475/51466/6772/958/7157/6813/3107/83666/567/8651/2643/23580/817/3659/10062/6359/3106/163351/3717/3105/3458/3665/115362/6366/6846/684/3134/3136/8638/6368/3594/356/10346/84166/6356/4938/4939/3662/3660/3133/3055/3394/7454/6360/2634/6770/199/445/6370/4261/11074/6367/6997/2934/115361/6352/10537/3127/3119/3593/3123/3122/3118/361/3113/3120/6358/3117/6361/311…
GO:0030055	CC	GO:0030055	cell-substrate junction	379	0.332458019455429	1.64875554275856	1.57322057668844e-06	0.000122506686306729	0.000104345924775935	3848	tags=26%, list=19%, signal=22%	4311/3897/23767/3678/2318/3690/1308/55901/857/90102/1000/5817/247/70/1464/3371/1012/6278/83481/54751/3675/22800/29780/10391/3688/4478/9173/2191/81848/126353/2274/2195/87/58504/8829/5328/388/858/55612/9448/10544/79853/3655/84951/1956/55740/2768/5829/23768/7532/5329/2317/5962/7052/1948/667/8412/6868/8500/10979/3672/5339/5782/60312/9019/23114/8754/867/3312/8936/2316/23164/2321/165904/7414/10525/9260…
GO:0031343	BP	GO:0031343	positive regulation of cell killing	56	-0.607573452094201	-2.15929711229613	1.59939074007872e-06	0.000123311442504881	0.000105031381482397	4345	tags=68%, list=22%, signal=53%	100528032/64581/23705/10125/567/10666/11126/59067/3684/3106/3105/22914/3458/5027/922/3134/3136/7409/3594/7305/3133/6850/26228/2208/3902/5788/259197/114836/56253/3592/4068/3593/563/909/911/910/913/4843
GO:0070330	MF	GO:0070330	aromatase activity	22	-0.762608832745488	-2.18631034446163	1.71608260144037e-06	0.000131011129582511	0.000111589643670544	2530	tags=64%, list=13%, signal=56%	1577/1557/1558/1579/4051/1571/11283/1559/1562/1553/1572/199974/66002/1580
GO:0043367	BP	GO:0043367	CD4-positive, alpha-beta T cell differentiation	69	-0.567417706264944	-2.10847234696313	1.84624642979727e-06	0.000139579815037197	0.000118888081289244	3123	tags=61%, list=15%, signal=52%	5971/864/6778/941/6095/6304/538/8809/942/91543/7292/26022/8651/861/59067/3458/604/5734/9760/3594/9308/3718/3662/30009/64218/50943/54440/6693/3071/4602/51176/3558/1880/2529/114836/10538/3593/159296/4063/3965/26279/6363
GO:0043368	BP	GO:0043368	positive T cell selection	34	-0.692553428598972	-2.23081273762913	2.13005507170775e-06	0.000159487873494118	0.000135844908976018	2553	tags=62%, list=13%, signal=54%	9760/3594/3662/6794/30009/50943/1794/6693/5788/387357/596/114836/917/7535/915/916/10538/3593/972/8456/4063
GO:0019373	BP	GO:0019373	epoxygenase P450 pathway	16	-0.808170658090722	-2.16040456466238	2.41029743901384e-06	0.000178752249120008	0.000152253475320564	2099	tags=75%, list=10%, signal=67%	1557/1558/1579/2053/1548/29785/1571/1559/1562/1553/1572/66002
GO:0071556	CC	GO:0071556	integral component of lumenal side of endoplasmic reticulum membrane	25	-0.726539545966326	-2.1594214879113	2.62496431437547e-06	0.000191033617906933	0.000162714216870436	3498	tags=64%, list=17%, signal=53%	3106/3105/56928/3134/3136/3133/3127/3119/972/3123/3122/3118/3113/3120/3117/3115
GO:0098553	CC	GO:0098553	lumenal side of endoplasmic reticulum membrane	25	-0.726539545966326	-2.1594214879113	2.62496431437547e-06	0.000191033617906933	0.000162714216870436	3498	tags=64%, list=17%, signal=53%	3106/3105/56928/3134/3136/3133/3127/3119/972/3123/3122/3118/3113/3120/3117/3115
GO:0015291	MF	GO:0015291	secondary active transmembrane transporter activity	196	0.390266435021883	1.79842752435615	3.17492825328021e-06	0.000228918206558268	0.000194982679570357	2806	tags=28%, list=14%, signal=24%	6511/6530/6581/8140/55089/23657/6538/284111/6508/6566/11254/25769/85414/6556/56606/23516/9123/6580/388662/6579/84561/28231/28234/64116/133308/201780/6573/54407/6567/6520/6528/6534/387700/6543/6529/146802/91749/120103/6547/23169/126321/56172/6583/6553/9057/6521/6574/159963/253512/113655/6540/219855/1811/9194
GO:0090050	BP	GO:0090050	positive regulation of cell migration involved in sprouting angiogenesis	22	0.742119501464765	2.26751871313016	3.65154315062104e-06	0.000260867582696202	0.000222195783602735	1925	tags=45%, list=10%, signal=41%	2303/5743/10769/407019/9982/7422/8829/27286/407018/407010
GO:0140375	MF	GO:0140375	immune receptor activity	120	-0.477423994533611	-1.9234227638208	3.76136351740138e-06	0.000266270342818223	0.000226797622231063	3456	tags=45%, list=17%, signal=38%	728/2859/1237/22914/1512/10803/10148/1235/3568/2676/2675/26280/3581/3594/53832/1439/64109/50615/3587/729230/643/2826/3563/1234/10663/920/1524/2856/55540/7852/2674/131450/1438/3561/2833/51348/1233/3119/5618/1236/116379/3593/2322/972/3123/400935/3122/3118/3113/3120/3117/3111/2829/5284
GO:0098742	BP	GO:0098742	cell-cell adhesion via plasma-membrane adhesion molecules	232	0.369189763552797	1.73664802498368	3.79789358551052e-06	0.000266434210363697	0.000226937197556205	1914	tags=27%, list=9%, signal=24%	3897/56106/56097/57451/23767/3678/56103/56104/7042/56114/56102/56128/5098/56105/650/1002/56109/56098/56125/91156/56107/9708/56108/1000/5817/84665/56111/57717/56123/347902/78999/1012/56099/56110/56100/8641/1826/56124/1013/5979/3688/26025/56101/1001/65217/1829/56122/56132/2195/9074/23284/5797/56113/56130/51208/56121/25945/23418/56138/11141/3557/56112
GO:0031514	CC	GO:0031514	motile cilium	145	-0.461806802289914	-1.91512854664474	3.98283290506866e-06	0.000274639753474727	0.000233926326150095	3455	tags=33%, list=17%, signal=28%	26160/79925/55329/51314/57828/345895/11020/10566/1235/146279/2947/402160/122481/79582/89765/84223/480/83538/1769/115811/8382/158067/64518/9576/84229/9368/164684/122664/1770/25876/202500/219621/79740/6865/54558/6337/7802/348807/83659/200162/1043/387885/135138/6869/374407/152015/3948/6954
GO:0006364	BP	GO:0006364	rRNA processing	209	0.383393087101114	1.77795117447939	3.98539773245718e-06	0.000274639753474727	0.000233926326150095	7496	tags=52%, list=37%, signal=33%	55636/9188/5822/23212/10799/55127/55720/23160/64282/23560/23246/84365/55646/10885/51119/51202/705/1662/4839/84154/100130758/57602/9221/26156/134430/51018/92345/23223/83732/84916/153443/27042/9875/22984/10969/84135/84294/8886/29081/22894/8602/64216/51575/54512/55164/51010/10813/84549/55781/79922/54663/28987/23195/84128/55226/23076/10360/54853/65083/51154/25879/10200/161424/27340/84881/11056/5591/9…
GO:0008544	BP	GO:0008544	epidermis development	320	0.341372622426162	1.67556050331516	4.10792910148075e-06	0.000280600385203777	0.000239003335811913	2050	tags=23%, list=10%, signal=21%	23581/404203/2069/51083/3861/646/5744/3854/286887/3887/7042/1308/3918/81537/730755/3909/3624/3853/5275/84189/247/6615/5318/9119/5308/2312/28514/3872/10468/6278/353145/8609/7051/2171/4488/3889/7976/3229/10413/3857/56603/10083/1001/7062/1829/6704/100129271/1594/3885/50604/135228/1474/4038/55612/5046/1514/388697/22943/60529/6703/5454/1956/8985/7124/5154/60401/1896/5045/2317/3914/1041/54888/84648/542…
GO:0005925	CC	GO:0005925	focal adhesion	371	0.326746059950984	1.62319795429474	4.14816238904704e-06	0.000280884700204428	0.000239245503097349	3848	tags=26%, list=19%, signal=21%	4311/3897/23767/3678/2318/3690/55901/857/90102/1000/5817/247/70/1464/3371/1012/6278/54751/3675/22800/29780/10391/3688/4478/9173/2191/81848/126353/2274/2195/87/58504/8829/5328/388/858/55612/9448/10544/79853/3655/84951/1956/55740/2768/5829/23768/7532/5329/2317/5962/7052/1948/667/8412/6868/8500/10979/3672/5339/5782/60312/9019/23114/8754/867/3312/8936/2316/23164/2321/165904/7414/10525/9260/85440/2613…
GO:0050868	BP	GO:0050868	negative regulation of T cell activation	100	-0.503579813215812	-1.9742067489101	4.39339615812844e-06	0.000294925654166777	0.000251204983596799	4669	tags=47%, list=23%, signal=36%	836/3958/7001/6469/7292/8651/861/26191/2213/1840/3659/10385/64115/84868/604/54900/135/1493/653499/8654/4192/3718/2064/5777/30009/634/284194/9750/10875/50943/3902/79626/6693/3558/8764/3620/201633/56253/654346/972/10457/3123/2302/3965/7356/79679/26279
GO:0050854	BP	GO:0050854	regulation of antigen receptor-mediated signaling pathway	61	-0.571929211509012	-2.08353123914726	4.92240581599771e-06	0.000327613453753625	0.00027904704495368	4826	tags=56%, list=24%, signal=43%	25865/4067/3958/79037/5583/10666/11126/861/26191/2213/9404/10385/5079/148823/11006/150372/5777/634/84174/26228/933/23228/115352/5788/9840/53347/778/3932/930/5579/4068/1236/50852/640
GO:0046633	BP	GO:0046633	alpha-beta T cell proliferation	33	-0.671270112351828	-2.13564511801138	4.96568308802992e-06	0.000327693001749907	0.00027911480051451	3889	tags=61%, list=19%, signal=49%	26191/3659/3105/64115/10148/653499/3133/6850/284194/729230/1794/5788/8764/64926/940/7535/654346/916/3593/3965
GO:0036126	CC	GO:0036126	sperm flagellum	84	-0.533722719131872	-2.0257513517213	5.20698470082082e-06	0.00034072932659909	0.000290218581157647	4640	tags=50%, list=23%, signal=39%	84074/11337/118491/483/257044/481/83894/11057/80705/26160/79925/55329/51314/57828/11020/10566/1235/146279/2947/79582/89765/84223/480/1769/8382/158067/64518/9576/9368/164684/122664/202500/219621/6865/54558/6337/7802/1043/135138/6869/374407/6954
GO:0002285	BP	GO:0002285	lymphocyte activation involved in immune response	158	-0.450667570253976	-1.88065994194469	5.64115129037493e-06	0.000366063709151247	0.000311797318251337	4534	tags=41%, list=22%, signal=32%	51744/958/9466/7292/26022/7157/2207/4064/149840/8995/59067/2213/139818/56941/165918/84868/3458/604/3134/5734/1235/57379/3594/114770/4192/114771/3718/3662/30009/634/64218/55619/10875/50943/54518/6693/23228/3936/5788/4602/51176/3558/8320/11151/1880/940/3683/100141515/114836/202309/930/9452/1015/10538/257101/3593/3109/972/159296/4063/959/5450/3965/911/6363
GO:0030684	CC	GO:0030684	preribosome	74	0.518018035018717	2.05113678717654	5.88340939319995e-06	0.000378628999544199	0.00032249989201003	7496	tags=70%, list=37%, signal=44%	5822/23212/55127/55720/23246/51388/10885/705/26156/134430/51018/83732/84916/56342/153443/27042/22984/10969/84294/8602/84946/10813/90441/84549/55781/54663/28987/23195/23076/65083/51154/25879/161424/27340/26155/5591/9136/9790/91695/51118/9724/55759/92856/22884/55813/79954/10436/85395/55272/51602/27341/57050
GO:0045619	BP	GO:0045619	regulation of lymphocyte differentiation	156	-0.446359022137791	-1.86083448943173	7.02705818147444e-06	0.00044852214802575	0.000382031868865146	3205	tags=35%, list=16%, signal=30%	64115/677/3458/604/56833/146850/695/1493/11006/9760/3594/114770/3635/150372/4192/114771/9308/3718/3662/2064/5777/6850/30009/3398/729230/10875/50943/11005/54440/3902/2323/115352/3071/5788/4602/51176/4773/399/3558/9840/940/22806/56253/3592/7535/939/914/257101/3593/972/8456/2302/3111/3965/6363
GO:0046640	BP	GO:0046640	regulation of alpha-beta T cell proliferation	30	-0.682399650940728	-2.13340105699723	7.62857597278633e-06	0.00048295708211453	0.000411362064223592	3889	tags=63%, list=19%, signal=51%	26191/3659/3105/64115/10148/653499/3133/6850/284194/729230/5788/8764/64926/940/7535/654346/916/3593/3965
GO:0001906	BP	GO:0001906	cell killing	134	-0.46057975547881	-1.88339316159602	8.20895047500422e-06	0.000512130442951055	0.000436210677855076	4355	tags=48%, list=22%, signal=38%	718/100528032/6813/64581/23705/10125/567/10666/1379/11126/59067/2213/3684/3106/57115/3105/2013/22914/84868/1512/3458/5027/922/3134/3136/146850/7409/409/57823/3151/3594/8542/114771/1511/7305/5777/3133/6850/353142/634/26228/2208/3902/5788/57817/11151/387836/259197/114836/56253/3592/3004/4068/3593/4069/563/820/4057/3965/909/911/910/913/4843
GO:0042130	BP	GO:0042130	negative regulation of T cell proliferation	52	-0.597328161438131	-2.10406841363556	8.2209201706539e-06	0.000512130442951055	0.000436210677855076	3205	tags=40%, list=16%, signal=34%	64115/84868/1493/653499/8654/2064/5777/284194/50943/6693/8764/3620/56253/654346/10457/3123/2302/3965/7356/79679/26279
GO:0051250	BP	GO:0051250	negative regulation of lymphocyte activation	133	-0.458162691140691	-1.87121129492556	8.29272613054239e-06	0.00051250363792487	0.000436528549277758	4828	tags=50%, list=24%, signal=38%	57162/4067/836/3958/7001/64092/6469/7292/5585/8651/861/26191/2213/10461/1840/3659/10385/64115/84868/604/54900/135/3134/695/1493/653499/114770/4332/8654/3635/4192/114771/3718/7305/55024/2064/5777/30009/634/284194/3398/9750/10875/50943/3902/79626/116449/6693/7940/3558/8764/3620/374403/201633/56253/654346/972/10457/3123/640/2302/23495/3965/7356/79679/26279
GO:2000514	BP	GO:2000514	regulation of CD4-positive, alpha-beta T cell activation	53	-0.585730144203634	-2.06033781403935	8.61956671167351e-06	0.000528508393573241	0.000450160711564482	4446	tags=45%, list=22%, signal=35%	5588/7292/8651/11126/861/64115/3458/604/653499/3594/9308/3718/3662/30009/284194/50943/54440/3071/4602/3558/654346/3593/3965/6363
GO:0042287	MF	GO:0042287	MHC protein binding	36	-0.669674161138964	-2.16837062404976	8.7427146737243e-06	0.000531871243471025	0.000453025042427112	5251	tags=64%, list=26%, signal=47%	6890/6892/23457/51744/100528032/64581/3824/29992/22914/3133/28682/6976/3902/920/28664/343413/28653/28577/28589/925/972/926/927
GO:0031341	BP	GO:0031341	regulation of cell killing	86	-0.513747994531913	-1.95054438668696	9.06293879230954e-06	0.00054707832849391	0.000465977783193328	4197	tags=51%, list=21%, signal=41%	64581/23705/10125/567/10666/1379/11126/59067/2213/3684/3106/3105/22914/84868/3458/5027/922/3134/3136/146850/7409/409/3594/7305/3133/6850/634/26228/2208/3902/5788/259197/114836/56253/3592/4068/3593/563/3965/909/911/910/913/4843
GO:0098576	CC	GO:0098576	lumenal side of membrane	31	-0.682402403109671	-2.13886173273696	9.28704217470126e-06	0.000556101325503241	0.000473663183848374	3498	tags=58%, list=17%, signal=48%	3106/3105/56928/622/3134/3136/3133/359/3127/3119/972/3123/3122/3118/3113/3120/3117/3115
GO:0002703	BP	GO:0002703	regulation of leukocyte mediated immunity	190	-0.424979467058241	-1.80606714406359	9.35524253768134e-06	0.000556101325503241	0.000473663183848374	4591	tags=43%, list=23%, signal=33%	91543/3554/958/9466/7292/718/100528032/6813/2207/23705/10125/567/10666/11126/149840/59067/2213/3684/56941/3106/3105/29/22914/84868/388325/604/5027/684/3134/3136/146850/7409/695/409/3594/2294/3718/7305/5777/3133/6850/30009/634/57126/7133/26228/7454/729230/50943/84106/2208/54440/3902/4049/8832/116449/5788/10225/3558/259197/3689/2529/940/100141515/114836/56253/3592/4068/3593/722/640/563/2302/3965/90…
GO:0097729	CC	GO:0097729	9+2 motile cilium	88	-0.520594748132603	-1.98452424353839	9.97596741279604e-06	0.000588506501844263	0.000501264518883795	4640	tags=50%, list=23%, signal=39%	84074/11337/118491/483/257044/481/83894/11057/80705/26160/79925/55329/51314/57828/11020/10566/1235/146279/2947/79582/89765/84223/480/83538/1769/8382/158067/64518/9576/9368/164684/122664/1770/202500/219621/6865/54558/6337/7802/1043/135138/6869/374407/6954
GO:0050672	BP	GO:0050672	negative regulation of lymphocyte proliferation	67	-0.554376046039234	-2.05131313205853	1.0215933573398e-05	0.000598131388992858	0.000509462583664272	2701	tags=40%, list=13%, signal=35%	695/1493/653499/4332/8654/3635/7305/2064/5777/284194/50943/6693/7940/3558/8764/3620/56253/654346/10457/3123/640/2302/23495/3965/7356/79679/26279
GO:0031012	CC	GO:0031012	extracellular matrix	474	0.304202081455419	1.54044800776178	1.06501393249573e-05	0.000618900260622703	0.000527152614976872	2451	tags=26%, list=12%, signal=23%	1288/2201/3897/4312/7980/114794/4314/23767/170689/1755/5054/12/1301/2267/147372/7078/7042/64093/7045/1308/2202/2152/54507/4017/3918/51129/284217/2266/2335/1287/1404/8076/4148/3909/5104/168667/176/1000/2243/1464/285/9508/3371/1012/2312/7057/4326/6278/80070/22917/4322/4317/1289/8838/5270/50964/81792/1303/4811/3915/6281/5196/4588/304/55214/1299/7869/4583/11174/2244/140766/7448/1282/7422/8406/4015/78…
GO:0001912	BP	GO:0001912	positive regulation of leukocyte mediated cytotoxicity	47	-0.615738001124415	-2.12546815938447	1.20265953243124e-05	0.000692190401741255	0.000589578004010956	4107	tags=68%, list=20%, signal=54%	23705/10125/567/10666/11126/59067/3684/3106/3105/22914/5027/3134/3136/7409/3594/7305/3133/26228/3902/5788/259197/114836/56253/3592/4068/3593/563/909/911/910/913/4843
GO:0020037	MF	GO:0020037	heme binding	115	-0.474019677683643	-1.90146406175942	1.2174935564151e-05	0.000692190401741255	0.000589578004010956	2530	tags=30%, list=13%, signal=27%	1577/79747/2983/1589/1557/1536/53905/1558/1579/875/50506/284541/79152/1548/3620/4051/29785/1571/4151/1592/1593/169355/127003/11283/163720/1559/58157/1562/1553/260293/1572/199974/66002/1580/4843
GO:0032945	BP	GO:0032945	negative regulation of mononuclear cell proliferation	68	-0.545482210313531	-2.02272278888001	1.21779998765316e-05	0.000692190401741255	0.000589578004010956	2701	tags=40%, list=13%, signal=35%	695/1493/653499/4332/8654/3635/7305/2064/5777/284194/50943/6693/7940/3558/8764/3620/56253/654346/10457/3123/640/2302/23495/3965/7356/79679/26279
GO:0004497	MF	GO:0004497	monooxygenase activity	84	-0.520966177333908	-1.97733373548689	1.25286504137481e-05	0.000706960875158379	0.000602158857795779	2264	tags=35%, list=11%, signal=31%	1589/1645/1557/1646/1621/1558/1579/284541/1548/2326/10826/4051/9023/29785/1571/1592/1593/26002/11283/1559/1562/1553/2327/2328/1572/199974/66002/1580/4843
GO:0050866	BP	GO:0050866	negative regulation of cell activation	178	-0.424435606441073	-1.78018246532351	1.28696926607725e-05	0.000720620206339914	0.000613793288429136	4050	tags=43%, list=20%, signal=34%	11117/8651/861/26191/2213/10461/1840/23208/3659/10062/10385/5156/29/64115/84868/604/54900/135/3134/695/1493/653499/4345/114770/4332/8654/3635/928/4192/2294/114771/3718/7305/55024/2064/5777/30009/634/284194/3398/9750/729230/10875/50943/145581/3902/79626/8832/116449/6693/348/5788/7940/10077/3558/8764/5169/671/3620/374403/201633/1269/56253/8530/654346/972/10457/3123/640/2302/23495/3965/7356/79679/26…
GO:0016264	BP	GO:0016264	gap junction assembly	11	0.856877134501541	2.17027166442006	1.29558018348e-05	0.000720620206339914	0.000613793288429136	306	tags=36%, list=2%, signal=36%	3553/10804/2706/857
GO:0001525	BP	GO:0001525	angiogenesis	447	0.307378733690562	1.54852638107783	1.31562017792007e-05	0.000721100361619037	0.000614202264038114	1980	tags=19%, list=10%, signal=17%	255324/3552/2069/3576/3553/3569/8862/3678/5054/147372/3690/2303/7042/7045/11082/2152/4017/51129/8091/3099/2335/857/5743/168667/57343/7424/10769/1464/285/1012/28514/1232/306/2637/2028/7057/8038/6278/8838/5468/29775/51330/3688/5228/5196/57007/406992/2191/7857/407019/9982/6915/60675/8291/7046/7015/1282/7422/58504/8829/8434/154810/5797/388/79400/1284/6733/6464/27286/3953/7124/5154/7291/407018/5787/30…
GO:0042102	BP	GO:0042102	positive regulation of T cell proliferation	93	-0.509961952549463	-1.96427274793861	1.3174729229379e-05	0.000721100361619037	0.000614202264038114	3500	tags=46%, list=17%, signal=38%	3280/2056/3481/10673/3105/84868/10148/3594/23308/3718/126259/3133/6850/283234/729230/50943/54440/199/3071/5788/3558/920/64926/11151/940/160365/6352/115650/3485/3592/7535/916/923/3593/3109/3113/3115/959/3965/7412/3479/79679/6363
GO:0001910	BP	GO:0001910	regulation of leukocyte mediated cytotoxicity	70	-0.548276309585853	-2.04136306522107	1.33041999692552e-05	0.000721100361619037	0.000614202264038114	4107	tags=54%, list=20%, signal=43%	23705/10125/567/10666/11126/59067/2213/3684/3106/3105/22914/84868/5027/3134/3136/146850/7409/409/3594/7305/3133/634/26228/3902/5788/259197/114836/56253/3592/4068/3593/563/3965/909/911/910/913/4843
GO:0046906	MF	GO:0046906	tetrapyrrole binding	122	-0.470760972492559	-1.9057407410509	1.33348468053347e-05	0.000721100361619037	0.000614202264038114	2530	tags=30%, list=13%, signal=26%	1577/79747/2983/1589/1557/1536/53905/1558/1579/875/6948/50506/284541/79152/1548/3620/4051/29785/1571/4151/1592/1593/169355/127003/11283/163720/1559/58157/1562/1553/260293/1572/199974/66002/1580/4843
GO:0045061	BP	GO:0045061	thymic T cell selection	22	-0.729356715669679	-2.09098041328792	1.44351275130561e-05	0.00077521612375288	0.000660295741994673	2553	tags=59%, list=13%, signal=52%	9760/326/6794/1794/5788/940/917/7535/915/916/1236/972/8456
GO:0034660	BP	GO:0034660	ncRNA metabolic process	418	0.308242759592859	1.54016848779895	1.6457152660393e-05	0.000877752381962193	0.000747631715307399	7761	tags=50%, list=38%, signal=32%	3569/55636/55039/9188/9271/5822/54517/79727/23212/134637/10799/55127/55720/27161/7965/23160/54888/55124/64282/23560/23246/92935/84365/55157/55646/10885/80746/51119/57508/10940/51202/705/1662/4839/84154/87178/53918/100130758/57602/9221/90353/79650/83480/26156/134430/51018/1787/51067/92345/23223/83732/57510/11062/84916/27304/153443/27042/51095/9875/55699/11044/112970/22984/4603/10969/84135/84294/88…
GO:0042059	BP	GO:0042059	negative regulation of epidermal growth factor receptor signaling pathway	38	0.620185036538879	2.1605492646911	1.68342939469702e-05	0.000891759503163653	0.000759562378516716	2359	tags=26%, list=12%, signal=23%	255324/2069/374/7039/9052/1956/1839/54206/3672/867
GO:0072676	BP	GO:0072676	lymphocyte migration	102	-0.48855357641874	-1.91376821353772	1.77812092919597e-05	0.000935555924030337	0.00079686628555219	3679	tags=42%, list=18%, signal=35%	11240/64005/6359/81704/22914/6366/6846/1235/148823/6368/4345/326/6356/30009/2838/9750/6387/729230/6360/58494/199/6693/10563/8764/6370/1880/3627/131450/2529/3683/6367/6352/9023/56253/2833/7535/1236/347/6358/6361/9547/6376/6363
GO:0045785	BP	GO:0045785	positive regulation of cell adhesion	382	-0.356518053444469	-1.6289901411274	1.90872768919788e-05	0.000997534397032474	0.000849656882347992	3635	tags=32%, list=18%, signal=27%	5645/2199/10385/5212/3280/2056/3481/240/10673/7402/3717/2525/81704/3105/5345/64115/2013/22914/84868/3458/57091/604/6401/11078/6366/79625/57580/10148/4814/4739/29851/146850/7409/10562/151887/1493/11006/3594/23308/4192/2294/4653/375567/9308/3718/126259/2064/78986/10451/5777/3133/6850/283234/6387/729230/50943/5133/54518/6423/54440/199/10563/3071/5788/64094/4602/51176/3169/399/3558/920/8764/9840/6492…
GO:0031581	BP	GO:0031581	hemidesmosome assembly	12	0.828942163381992	2.15635722399228	1.94651043541672e-05	0.001010498450706	0.000860699105513037	2166	tags=75%, list=11%, signal=67%	3861/1308/3918/3909/3915/3655/3914/667/5339
GO:0001772	CC	GO:0001772	immunological synapse	35	-0.643932268654758	-2.07896544213816	2.01651479400772e-05	0.00103990733118796	0.000885748324645706	3174	tags=46%, list=16%, signal=39%	84868/388325/3001/10451/963/199920/399/11151/951/940/3932/56253/8631/7535/916/923
GO:0004222	MF	GO:0004222	metalloendopeptidase activity	91	0.476787976957749	1.95571769036034	2.0861888416946e-05	0.00106876003357078	0.000910323815202056	4028	tags=45%, list=20%, signal=36%	4311/4312/5069/4314/170689/7092/54507/9508/4326/8038/80070/388630/4322/4317/81792/11174/140766/339366/4321/57486/11173/79148/6868/9507/170690/4325/8754/79875/11093/11096/8747/649/9510/9719/10531/64066/51360/56999/4318/203102/8510
GO:0030545	MF	GO:0030545	receptor regulator activity	387	0.309897118983522	1.5508730206029	2.15308649197037e-05	0.00109582251718779	0.000933374474434489	2041	tags=24%, list=10%, signal=22%	255324/3552/2069/51083/3576/6374/56832/3553/3569/23767/10371/5744/8862/3623/8614/3641/2250/6781/7042/374/2202/2919/2920/6354/9965/9244/2256/650/3589/7031/1081/3624/7424/885/85480/1437/2921/1270/7039/8600/627/10468/8838/5473/1440/26525/56300/3547/6364/9048/5228/151176/5196/338376/4803/7857/284415/3084/7869/6696/145957/54437/10501/90226/2520/7422/23529/50604/27122/7837/10512/6355/22943/6348/7473/10…
GO:0002706	BP	GO:0002706	regulation of lymphocyte mediated immunity	140	-0.442241590223425	-1.81786431166454	2.26351477083757e-05	0.00114454477405923	0.000974873996653965	4591	tags=46%, list=23%, signal=36%	91543/3554/958/9466/7292/718/100528032/2207/23705/10125/567/10666/11126/149840/59067/2213/56941/3106/3105/22914/84868/604/5027/3134/3136/146850/7409/695/409/3594/5777/3133/30009/634/7133/7454/729230/50943/2208/54440/3902/4049/116449/5788/10225/3558/259197/2529/940/100141515/114836/56253/3592/4068/3593/722/563/2302/3965/909/911/910/55061/913
GO:0042737	BP	GO:0042737	drug catabolic process	22	-0.721439581093557	-2.06828291428315	2.4476754179641e-05	0.00122968054707655	0.00104738898530335	3558	tags=64%, list=18%, signal=52%	2329/1565/54905/1577/1557/1558/1548/29785/1571/1559/1562/1553/1572/1580
GO:0030546	MF	GO:0030546	signaling receptor activator activity	360	0.31528346851255	1.56389194055473	2.60773957691612e-05	0.00129524846803264	0.00110323691943707	1788	tags=23%, list=9%, signal=21%	255324/3552/2069/51083/3576/6374/56832/3553/3569/23767/10371/5744/8862/3623/8614/3641/2250/6781/7042/374/2202/2919/2920/6354/9965/9244/2256/650/3589/7031/1081/3624/7424/885/85480/1437/2921/1270/7039/8600/627/8838/5473/1440/26525/56300/6364/9048/5228/151176/5196/338376/4803/7857/284415/3084/7869/6696/145957/54437/10501/90226/2520/7422/23529/50604/10512/6355/22943/6348/7473/10135/5197/1839/83729/71…
GO:0003341	BP	GO:0003341	cilium movement	115	-0.463946722619959	-1.86105780237604	2.62336799696526e-05	0.00129524846803264	0.00110323691943707	3858	tags=35%, list=19%, signal=28%	1952/83894/164395/79925/115948/9148/51314/25809/83639/345895/1235/146279/56171/79582/9104/84223/480/83538/93233/8382/64518/84229/9368/122664/1770/284076/202500/79740/6865/200373/348807/51364/83659/200162/387885/6869/361/152015/3948/50487
GO:0048018	MF	GO:0048018	receptor ligand activity	358	0.316135612626632	1.56663961797346	2.62808858288374e-05	0.00129524846803264	0.00110323691943707	1788	tags=23%, list=9%, signal=21%	255324/3552/2069/51083/3576/6374/56832/3553/3569/23767/10371/5744/8862/3623/8614/3641/2250/6781/7042/374/2202/2919/2920/6354/9965/9244/2256/650/3589/7031/1081/3624/7424/885/85480/1437/2921/1270/7039/8600/627/8838/5473/1440/26525/56300/6364/9048/5228/151176/5196/338376/4803/7857/284415/3084/7869/6696/145957/54437/10501/90226/2520/7422/23529/50604/10512/6355/22943/6348/7473/10135/5197/1839/83729/71…
GO:0006721	BP	GO:0006721	terpenoid metabolic process	99	-0.488124545994674	-1.90739881001762	2.80879900183758e-05	0.00137560489479933	0.00117168106657257	4314	tags=45%, list=21%, signal=36%	57016/224/5959/1576/441282/124/54577/285440/2222/4035/4036/1565/57104/338328/340665/3991/54905/130/145226/1577/64220/195814/1645/1557/1558/1208/6770/125/344/348/8854/9249/59342/2719/5919/5947/29785/1571/1592/1559/1562/216/53630/131/126
GO:0050679	BP	GO:0050679	positive regulation of epithelial cell proliferation	171	0.389759087829739	1.75561692952148	2.88764963621781e-05	0.00140538298232675	0.00119704476038213	2432	tags=28%, list=12%, signal=25%	255324/8862/3690/374/5798/2152/3037/650/57343/7424/4609/1012/7039/1232/9241/6664/595/7051/27202/3915/5228/10413/1001/7857/407019/9982/8291/7046/7422/8829/858/4321/1956/3912/7291/407018/654/2138/3091/407010/2683/5155/6868/5365/6662/441478/5578/10765
GO:0001909	BP	GO:0001909	leukocyte mediated cytotoxicity	97	-0.493364791810202	-1.91492666850572	2.9531140875146e-05	0.00142453846572388	0.0012133605770111	4345	tags=49%, list=22%, signal=39%	100528032/6813/23705/10125/567/10666/11126/59067/2213/3684/3106/3105/2013/22914/84868/1512/5027/3134/3136/146850/7409/409/57823/3594/1511/7305/5777/3133/634/26228/3902/5788/11151/387836/259197/114836/56253/3592/3004/4068/3593/563/3965/909/911/910/913/4843
GO:0050673	BP	GO:0050673	epithelial cell proliferation	356	0.318706371647779	1.57726844871417	2.96359614032706e-05	0.00142453846572388	0.0012133605770111	2050	tags=21%, list=10%, signal=19%	255324/2069/3569/8862/2267/3690/7042/374/5798/2152/3037/4017/650/857/26257/168667/7498/57343/1021/7424/6591/4609/1012/7039/8600/1232/7057/4825/10468/9241/6664/83481/595/7051/5468/27202/6928/3915/5228/10413/5268/2191/1001/7857/407019/9982/60675/8291/7046/7422/55959/8829/135228/5797/949/858/55612/79400/4321/1956/3912/7124/7291/407018/654/2138/3091/1948/407010/2683/9788/5155/6868/54206/3664
GO:0045580	BP	GO:0045580	regulation of T cell differentiation	130	-0.447076338954528	-1.81535040716212	2.98683643435409e-05	0.00142690155302548	0.00121537335310721	2734	tags=38%, list=14%, signal=33%	10125/8651/861/6932/1840/3659/10385/64115/3458/604/146850/1493/11006/9760/3594/4192/9308/3718/3662/2064/6850/30009/729230/10875/50943/11005/54440/3902/3071/5788/4602/51176/4773/399/3558/9840/940/56253/3592/7535/939/914/257101/3593/972/8456/2302/3111/3965/6363
GO:0043370	BP	GO:0043370	regulation of CD4-positive, alpha-beta T cell differentiation	40	-0.60928379905727	-2.02274558162667	3.02130125238057e-05	0.00143456541782241	0.00122190110341784	3123	tags=45%, list=15%, signal=38%	7292/8651/861/3458/604/3594/9308/3718/3662/30009/50943/54440/3071/4602/3558/3593/3965/6363
GO:0006690	BP	GO:0006690	icosanoid metabolic process	97	-0.492836159272447	-1.91287485499736	3.04328378463954e-05	0.00143624550490837	0.00122333212931507	2310	tags=33%, list=11%, signal=29%	2879/1645/6850/1557/1646/5319/1558/2686/1579/284541/2053/2052/8605/1548/64174/4051/27306/29785/1571/3248/972/124975/11283/1559/1562/1553/1572/5730/50487/2938/246/66002
GO:0002292	BP	GO:0002292	T cell differentiation involved in immune response	61	-0.547158545496077	-1.99329200076973	3.12873948385635e-05	0.00146768038318009	0.00125010700620031	3123	tags=36%, list=15%, signal=31%	3458/604/5734/3594/3718/3662/30009/64218/10875/50943/6693/4602/51176/3558/8320/1880/114836/10538/3593/4063/3965/6363
GO:0002287	BP	GO:0002287	alpha-beta T cell activation involved in immune response	56	-0.561365449146859	-1.99507531000169	3.19534159556554e-05	0.00148107886932553	0.00126151926025429	3123	tags=38%, list=15%, signal=32%	3458/604/5734/3594/3718/3662/30009/64218/50943/6693/4602/51176/3558/8320/1880/114836/10538/3593/4063/3965/6363
GO:0002293	BP	GO:0002293	alpha-beta T cell differentiation involved in immune response	56	-0.561365449146859	-1.99507531000169	3.19534159556554e-05	0.00148107886932553	0.00126151926025429	3123	tags=38%, list=15%, signal=32%	3458/604/5734/3594/3718/3662/30009/64218/50943/6693/4602/51176/3558/8320/1880/114836/10538/3593/4063/3965/6363
GO:0045059	BP	GO:0045059	positive thymic T cell selection	14	-0.799407338441565	-2.03540265993176	3.38434516498901e-05	0.00155940211832955	0.0013282316340452	2553	tags=71%, list=13%, signal=62%	9760/6794/1794/5788/917/7535/915/916/972/8456
GO:0045066	BP	GO:0045066	regulatory T cell differentiation	32	-0.646216232730407	-2.03354607408245	3.43925623183417e-05	0.00157538166337016	0.00134184232302088	4017	tags=62%, list=20%, signal=50%	7292/8651/861/3659/10385/64115/3458/604/1493/11006/9760/4192/50943/3902/4773/3558/2529/940/3965/26279
GO:0042738	BP	GO:0042738	exogenous drug catabolic process	20	-0.728991115299393	-2.02915393119836	3.76583076304352e-05	0.00171157091223057	0.00145784246591347	2731	tags=55%, list=14%, signal=48%	54905/1557/1558/1548/29785/1571/1559/1562/1553/1572/1580
GO:0070664	BP	GO:0070664	negative regulation of leukocyte proliferation	73	-0.531048136456165	-1.97886379240497	3.78053418394321e-05	0.00171157091223057	0.00145784246591347	2701	tags=38%, list=13%, signal=33%	695/1493/653499/4332/8654/3635/7305/2064/5777/284194/50943/6693/7940/3558/8764/5169/3620/56253/654346/10457/3123/640/2302/23495/3965/7356/79679/26279
GO:0048703	BP	GO:0048703	embryonic viscerocranium morphogenesis	11	0.838559628698154	2.12387765738302	4.02355700521042e-05	0.00181106580344356	0.00154258793366784	1679	tags=55%, list=8%, signal=50%	3975/2303/25902/50515/3199/3340
GO:0019882	BP	GO:0019882	antigen processing and presentation	194	-0.406246522833961	-1.72165260552278	4.3582607226053e-05	0.00195044691074296	0.00166130676425505	4334	tags=28%, list=21%, signal=22%	3835/54842/3107/2207/5721/3693/567/10120/54209/2213/55080/5696/3106/5720/143471/3105/9363/1512/50856/6366/3134/3136/1509/3133/5698/1536/5699/7454/10875/3902/4689/3108/8722/1520/3127/3119/925/1236/3109/972/3123/3122/3118/3113/3120/563/3117/3111/3115/909/911/910/50489/913/6363
GO:0015711	BP	GO:0015711	organic anion transport	416	0.301096494545004	1.50484160155179	5.07377732408855e-05	0.002257685944153	0.00192299975453125	2806	tags=24%, list=14%, signal=21%	6511/6581/8140/3553/2352/760/55089/768/23657/6538/284111/6508/6566/366/11254/6542/885/2167/8600/50636/6545/7057/627/6556/771/56606/2171/8497/5468/57048/9123/10166/388662/6579/6804/3688/151176/123/8647/28231/4923/144195/28234/5321/1244/64116/51761/10650/201780/6513/51054/6541/949/6573/54407/3933/5565/80131/6567/6520/11182/6534/387700/81893/6529/114884/120103/9390/22999/10630/23250/57605/23169/8472…
GO:2000773	BP	GO:2000773	negative regulation of cellular senescence	20	0.71640443533752	2.12375915273175	5.1361377554685e-05	0.00227244913078598	0.00193557440174683	1658	tags=40%, list=8%, signal=37%	55532/8091/1021/10769/7015/693175/10135/7291
GO:0002819	BP	GO:0002819	regulation of adaptive immune response	148	-0.426009184872689	-1.76927732482821	5.2698266115292e-05	0.00231842597875581	0.00197473550277999	4591	tags=42%, list=23%, signal=33%	91543/3554/64092/958/9466/5588/7292/5585/718/2207/567/10666/11126/149840/2213/3659/56941/3106/10673/3105/84868/3665/604/5027/3134/3136/695/3594/3718/5777/3133/30009/634/7133/7454/729230/50943/2208/54440/4049/5788/3558/920/8764/2529/940/100141515/115650/8631/3592/962/3593/722/563/2302/909/911/910/55061/913/246/6363
GO:1903825	BP	GO:1903825	organic acid transmembrane transport	117	0.425274599297212	1.80571936445535	5.35830149951428e-05	0.00234410639195043	0.00199660897388761	2907	tags=35%, list=14%, signal=30%	6511/8140/55089/23657/284111/6566/366/11254/6542/6545/7057/9123/10166/3688/4923/6513/6541/6573/54407/5565/80131/6567/6520/6534/387700/81893/222962/120103/10630/23169/57393/6583/81034/9057/159963/253512/2348/6540/10165/9194/31
GO:0008237	MF	GO:0008237	metallopeptidase activity	163	0.382824788116953	1.7039765089557	5.77378662156559e-05	0.00251111164572145	0.00213885686396232	4028	tags=32%, list=20%, signal=26%	4311/4312/5069/206338/4314/170689/7092/51200/54507/9508/2028/4326/8038/9635/80070/388630/4322/4317/81792/11174/140766/1363/2346/339366/4321/57486/11173/79148/6868/9507/170690/4325/8754/79875/11093/11096/8532/8747/649/9510/9719/10531/290/254042/64066/51360/56999/4318/1358/1361/203102/8510
GO:0030669	CC	GO:0030669	clathrin-coated endocytic vesicle membrane	34	-0.637616385667347	-2.05385273703037	5.81366435682324e-05	0.00251111164572145	0.00213885686396232	587	tags=35%, list=3%, signal=34%	348/3127/3119/972/3123/3122/3118/3113/3120/3117/3115/50489
GO:0030216	BP	GO:0030216	keratinocyte differentiation	175	0.370436998948381	1.68141454407396	5.8367947589005e-05	0.00251111164572145	0.00213885686396232	2347	tags=26%, list=12%, signal=23%	23581/404203/2069/3861/3854/286887/3887/81537/730755/3853/5275/247/5318/9119/2312/3872/6278/353145/7051/4488/3889/10413/3857/56603/1001/7062/1829/6704/1594/3885/50604/135228/5046/1514/388697/6703/5045/2317/1041/84648/54206/3664/25932/9475/8754
GO:0019884	BP	GO:0019884	antigen processing and presentation of exogenous antigen	154	-0.424999056173369	-1.77250464073429	6.10300581121574e-05	0.00261121462922731	0.00222412027856972	4334	tags=29%, list=21%, signal=23%	3835/54842/3107/2207/5721/3693/567/10120/2213/5696/3106/5720/143471/3105/50856/3134/3136/1509/3133/5698/1536/5699/3902/4689/3108/8722/1520/3127/3119/3109/972/3123/3122/3118/3113/3120/3117/3111/3115/909/911/910/50489/913
GO:0019932	BP	GO:0019932	second-messenger-mediated signaling	356	-0.348957364361245	-1.58037115901414	6.42423969008475e-05	0.00273363685610327	0.00232839426443624	3112	tags=29%, list=15%, signal=25%	333/5341/56923/5025/4137/5027/11251/6401/5745/79625/135/10803/6444/84873/5734/29995/695/1235/10268/844/8549/845/8654/152/153/2946/2983/126306/58529/283383/7253/6850/9104/116/2903/84174/51778/2065/79849/729230/643/4935/4772/10266/4776/2826/6344/51196/358/933/348/111/1234/9368/5788/287/4773/8698/10663/920/1524/6343/3627/7852/266977/4881/4880/4283/374403/1269/5577/151/283455/1193/55273/2833/221188/1…
GO:0017144	BP	GO:0017144	drug metabolic process	38	-0.626512079683292	-2.04704810282325	6.47100536264544e-05	0.00273857167168044	0.00233259752803369	4293	tags=61%, list=21%, signal=48%	873/1576/590/124/54577/2329/1565/1800/54905/1577/1557/1558/1548/2326/29785/1571/1559/1562/1553/2327/1572/66002/1580
GO:0034329	BP	GO:0034329	cell junction assembly	361	0.308193031587259	1.53025703462345	6.68443631879207e-05	0.00280645105054664	0.00239041426256911	2574	tags=22%, list=13%, signal=20%	3861/3553/92737/23767/3678/2318/10804/2706/22941/1308/3918/6624/119/2335/3909/857/387804/90102/56125/91156/1000/84189/6615/57717/5318/6591/56123/347902/78999/7057/627/54751/1826/100132463/3915/10391/6281/29984/57622/3084/56122/56132/7422/87/9074/23284/8829/4038/56130/22943/9448/51208/3655/27286/7124/1812/23768/22998/3914/11141/1948/53942/6622/667/79953/10979/2824/10082/5339/23114/4641/9475/1016/5…
GO:0043588	BP	GO:0043588	skin development	276	0.334125546759595	1.60160216810098	6.70347881599686e-05	0.00280645105054664	0.00239041426256911	2050	tags=23%, list=10%, signal=21%	23581/404203/2069/51083/3861/3854/286887/3887/7042/81537/730755/3624/3853/5275/247/6615/5318/9119/2312/28514/3872/10468/6278/1289/3675/353145/7051/4488/3889/7976/3229/10413/3857/56603/1001/7062/1829/51761/6704/1594/3885/50604/135228/4038/55612/5046/1514/388697/22943/3655/60529/6703/1956/7124/5154/1896/5045/2317/1041/54888/84648/54206/3664
GO:0030888	BP	GO:0030888	regulation of B cell proliferation	60	-0.541295641336947	-1.97103999588809	6.79176783676037e-05	0.00282820834999214	0.00240894619416983	4828	tags=53%, list=24%, signal=41%	57162/4067/836/958/5585/59067/2213/10673/604/695/1493/4332/3635/7305/10451/7293/54440/933/115352/3071/5788/4773/3558/1880/596/22806/115650/51237/972/640/89780/23495
GO:0062023	CC	GO:0062023	collagen-containing extracellular matrix	364	0.311115114293648	1.54286195737915	6.86982747176109e-05	0.00284549715545764	0.00242367205484696	2128	tags=24%, list=11%, signal=22%	1288/2201/3897/170689/5054/12/1301/2267/7078/7042/64093/7045/1308/2202/2152/54507/4017/3918/51129/284217/2266/2335/1287/1404/8076/4148/3909/5104/176/1000/2243/1464/285/9508/3371/1012/2312/7057/6278/80070/22917/4317/1289/5270/50964/1303/4811/3915/6281/5196/304/55214/1299/7869/4583/2244/7448/1282/8406/7837/5046/653808/131578/1284/1514/388697/23671/3655/10631/27286/10085/253935/8985/83729/3912/8577/…
GO:0007204	BP	GO:0007204	positive regulation of cytosolic calcium ion concentration	250	-0.370840962371174	-1.61647567601205	6.94993944525358e-05	0.00286344859577723	0.00243896231938417	3757	tags=34%, list=19%, signal=28%	5731/817/22953/4035/5733/5156/2056/1907/728/8477/2859/3717/1237/56923/5025/5027/255231/6366/5745/10803/5734/1235/10268/844/5028/845/356/59341/2946/126306/56302/5777/84636/8398/116/79608/5020/5319/10874/2903/729230/643/2151/2826/51196/111/1234/10563/2841/5788/287/3558/8698/10663/920/6863/51738/1524/11151/27334/2856/3627/7852/596/3932/4283/286530/9290/930/1193/2833/1233/776/1043/338557/1236/10800/6…
GO:0042100	BP	GO:0042100	B cell proliferation	82	-0.492003738619029	-1.85727848133772	7.39483989751241e-05	0.00303071675168048	0.00258143413818425	2701	tags=37%, list=13%, signal=32%	695/1493/4332/3635/7305/10451/7293/54440/933/23228/115352/3071/5788/51176/4773/3558/1880/596/202309/22806/930/115650/51237/972/640/973/89780/23495/959/931
GO:0005604	CC	GO:0005604	basement membrane	87	0.457793793781478	1.88326097150311	7.85721204322718e-05	0.00319859264830575	0.00272442360438443	1892	tags=33%, list=9%, signal=30%	1288/7078/64093/7045/1308/4017/3918/284217/2335/1287/3909/176/3371/1289/4811/3915/304/55214/1299/7448/1282/1284/23671/3655/3912/8577/22795/3914/667
GO:0001935	BP	GO:0001935	endothelial cell proliferation	134	0.397403349412203	1.72931826548946	7.88660316520744e-05	0.00319859264830575	0.00272442360438443	2672	tags=28%, list=13%, signal=25%	8862/3690/2152/4017/650/857/168667/7498/7424/1012/1232/7057/5468/5228/7857/407019/9982/60675/8291/7046/7422/8829/5797/949/858/79400/7124/407018/654/3091/407010/5155/6868/5365/441478/5578/2321/51162
GO:1901185	BP	GO:1901185	negative regulation of ERBB signaling pathway	43	0.563025479861991	2.00698143286823	8.12992787021612e-05	0.00328019421374989	0.00279392830707563	2359	tags=26%, list=12%, signal=23%	255324/2069/374/7039/9052/1956/1839/54206/3672/5782/867
GO:0022408	BP	GO:0022408	negative regulation of cell-cell adhesion	160	-0.405803398701246	-1.6990577425552	8.2165196275254e-05	0.00329130436499973	0.00280339145591685	4017	tags=35%, list=20%, signal=28%	8651/861/26191/2213/1840/3659/10385/3717/7143/64115/84868/9314/604/54900/6366/135/1493/653499/4072/8654/928/4192/59341/3718/140706/2064/5777/80709/30009/634/284194/9750/6387/10875/50943/3902/79626/6693/445/3558/8764/6370/3620/201633/56253/654346/972/10457/3123/2302/3965/7356/394263/79679/26279/340533
GO:0002294	BP	GO:0002294	CD4-positive, alpha-beta T cell differentiation involved in immune response	55	-0.552264470367092	-1.95542022432775	8.24199757512453e-05	0.00329130436499973	0.00280339145591685	3123	tags=36%, list=15%, signal=31%	3458/604/5734/3594/3718/3662/30009/64218/50943/6693/4602/51176/3558/1880/114836/10538/3593/4063/3965/6363
GO:0060333	BP	GO:0060333	interferon-gamma-mediated signaling pathway	78	-0.511778060753061	-1.93122082721895	8.2975216222681e-05	0.00329657147309192	0.00280787775198235	4961	tags=56%, list=25%, signal=43%	3663/3661/10379/9111/10475/6772/7157/3107/83666/567/8651/817/3659/10062/3106/3717/3105/3458/3665/3134/3136/8638/10346/84166/4938/4939/3662/3660/3133/3055/3394/2634/4261/11074/3127/3119/3123/3122/3118/3113/3120/3117/3115/7412
GO:0033559	BP	GO:0033559	unsaturated fatty acid metabolic process	97	-0.478560038192962	-1.85746408099864	8.65385051092595e-05	0.00342068700145078	0.00291359401920088	2412	tags=32%, list=12%, signal=28%	2946/2879/1645/1557/1646/79966/1558/1579/284541/2053/2052/8605/1548/225/4051/27306/29785/1571/3248/972/11283/1559/1562/1553/1572/5730/219970/50487/2938/246/66002
GO:0048608	BP	GO:0048608	reproductive structure development	370	0.298819299994865	1.48054285579945	8.84026443357869e-05	0.00347672419920592	0.0029613240933535	2210	tags=19%, list=11%, signal=17%	2069/4311/3975/10371/3623/10409/2706/10272/8614/6781/7042/5798/1747/132625/3294/8061/1045/5104/5743/3624/247/6615/6665/1437/3371/10468/9241/595/5270/658/56956/55636/5468/5268/4188/80000/1299/6696/23414/2295/7046/1594/7422/6716/4920/100/8521/5806/2737/1956/654/8204/1588/7425/3091/329/22836/89884/10761/51665/22862/133/54583/8372/5155/3207/3976/6662/91181
GO:0019722	BP	GO:0019722	calcium-mediated signaling	187	-0.399552450360853	-1.68916730041318	8.94675908056331e-05	0.00350092527438927	0.00298193752798886	3110	tags=42%, list=15%, signal=36%	89/27040/7462/1240/1910/84502/120892/83988/481/79041/54209/3270/185/817/5164/22953/1907/1237/5341/56923/5025/4137/5027/11251/6401/10803/6444/29995/695/1235/844/845/2946/126306/58529/6850/9104/2903/84174/51778/2065/729230/643/4935/4772/4776/2826/51196/933/1234/5788/287/4773/10663/920/1524/7852/374403/283455/1193/55273/2833/1233/810/3208/7535/64805/916/1236/50852/2905/477/3357/2829/6403/7412/3479/5…
GO:0009410	BP	GO:0009410	response to xenobiotic stimulus	104	-0.453660914551887	-1.78486202492585	9.0748596904509e-05	0.00353329662047706	0.00300951004787006	4734	tags=46%, list=23%, signal=36%	2941/22952/10/8574/1545/4258/1728/200315/5447/2678/1576/54577/1565/116285/1800/1869/91703/26/54578/23491/54905/2947/6817/1577/2946/1645/1557/246181/2948/5111/1558/6770/2052/1548/2326/874/29785/1571/1592/218/1559/1562/1553/2327/2328/1572/7356/2938
GO:0031348	BP	GO:0031348	negative regulation of defense response	186	-0.398462004753591	-1.68297052103026	0.000100198993661435	0.00388183862508257	0.00330638313202777	4172	tags=35%, list=21%, signal=28%	5740/5624/406986/10906/114899/2213/23208/7105/10062/494327/3106/240/3105/29/84868/9314/56833/135/3134/5734/409/199713/9975/4345/4192/2853/2294/84166/89790/3133/79132/116/634/7133/4856/10875/50943/25939/197358/145581/313/11005/79626/348/5788/10225/3558/51738/2/5169/131450/225/1269/8530/5176/338557/116379/347/3593/3123/3670/3965/3479/55061/6376/284340
GO:0150115	BP	GO:0150115	cell-substrate junction organization	94	0.44135750235511	1.81911134984715	0.000106427702184286	0.00410273523222295	0.00349453335832823	2305	tags=26%, list=11%, signal=23%	3861/3678/1308/3918/2335/3909/90102/7057/3915/10391/6281/29984/7422/87/8829/9448/3655/22998/3914/667/10979/2824/5339/9475
GO:1903524	BP	GO:1903524	positive regulation of blood circulation	64	0.505838311904701	1.94372302386701	0.000107322467352788	0.00411684755308455	0.00350655362608203	2643	tags=36%, list=13%, signal=31%	8862/7042/1482/2266/857/5743/1113/1131/2243/2150/5144/6915/2244/3274/100/1956/55800/3269/133/9722/6262/147/81285
GO:1903555	BP	GO:1903555	regulation of tumor necrosis factor superfamily cytokine production	98	-0.473741873977372	-1.84745088439582	0.000113282193838097	0.00432415903635911	0.00368313262834802	3328	tags=32%, list=16%, signal=27%	3717/945/64115/23643/84868/3458/50856/409/64170/5777/3133/50943/4776/197358/54440/2841/5788/6504/5443/671/1191/914/3593/10457/3670/4057/3965/3479/23547/6376/6363
GO:1905039	BP	GO:1905039	carboxylic acid transmembrane transport	116	0.420908113411786	1.78700875483916	0.000114952781032247	0.00436652344340542	0.00371921680762101	2907	tags=34%, list=14%, signal=30%	6511/8140/55089/23657/284111/6566/366/11254/6542/6545/7057/9123/10166/3688/4923/6513/6541/6573/54407/5565/80131/6567/6520/6534/387700/81893/120103/10630/23169/57393/6583/81034/9057/159963/253512/2348/6540/10165/9194/31
GO:0031295	BP	GO:0031295	T cell costimulation	50	-0.560851323475939	-1.94698464281168	0.000116644600903056	0.00440927916132085	0.00375563428865689	5250	tags=62%, list=26%, signal=46%	1445/5295/6714/942/4067/5058/7292/100528032/11126/11148/10673/22914/6366/29851/7409/1493/23308/126259/5777/5133/8764/9402/940/3932/115650/921/916/151888/1236/959/6363
GO:0043256	CC	GO:0043256	laminin complex	11	0.813868151291769	2.06133985399197	0.000119782077893494	0.00450600502684367	0.0038380212194605	1826	tags=55%, list=9%, signal=50%	3918/284217/3909/3915/3912/3914
GO:0005201	MF	GO:0005201	extracellular matrix structural constituent	134	0.391133514174319	1.70203479992603	0.000122429042634138	0.00458343728361556	0.00390397468440135	1826	tags=30%, list=9%, signal=27%	1288/2201/7980/1301/7045/1308/2202/3918/284217/2266/2335/1287/1404/8076/4148/3909/176/131368/2243/3371/7057/1289/1303/4811/3915/4588/1299/2244/4584/7448/1282/8406/7837/1284/10631/27286/10085/3912/22795/3914
GO:0001228	MF	GO:0001228	DNA-binding transcription activator activity, RNA polymerase II-specific	423	-0.318689188640801	-1.46750631804587	0.000123673423134028	0.00460787055475923	0.00392478589356592	3397	tags=25%, list=17%, signal=21%	5990/5307/22809/4782/2122/5013/2104/1961/1959/7101/10736/1870/3174/1761/25925/7757/3727/9314/6776/7022/100271849/148327/5396/22797/55897/5079/6297/2115/2296/5083/3221/23598/3175/4303/3217/326/2103/2294/8538/7029/30812/57822/2297/6688/3662/4223/3660/346389/5080/80709/6495/79755/30012/26298/4772/5087/5241/4212/25833/1050/55840/4222/7161/5457/9464/4602/51176/4773/63976/3169/3215/11063/3214/1999/1215…
GO:0043536	BP	GO:0043536	positive regulation of blood vessel endothelial cell migration	54	0.51617482036859	1.92296085851457	0.000129101930007338	0.00478722251889116	0.00407755018033203	2417	tags=33%, list=12%, signal=29%	2303/5743/7424/10769/7057/406992/407019/9982/7422/8829/154810/27286/407018/3091/407010/5155/6868/5578
GO:0031294	BP	GO:0031294	lymphocyte costimulation	51	-0.557920059771728	-1.94989145985816	0.000129916091594536	0.00479458106751967	0.00408381787546605	5250	tags=61%, list=26%, signal=45%	1445/5295/6714/942/4067/5058/7292/100528032/11126/11148/10673/22914/6366/29851/7409/1493/23308/126259/5777/5133/8764/9402/940/3932/115650/921/916/151888/1236/959/6363
GO:0071706	BP	GO:0071706	tumor necrosis factor superfamily cytokine production	104	-0.44679585975617	-1.7578524783441	0.000138399481147284	0.00508356962119763	0.00432996589229907	3328	tags=30%, list=16%, signal=25%	3717/945/64115/23643/84868/3458/50856/409/64170/5777/3133/50943/4776/197358/54440/2841/5788/6504/5443/671/1191/914/3593/10457/3670/4057/3965/3479/23547/6376/6363
GO:0016101	BP	GO:0016101	diterpenoid metabolic process	89	-0.483418575988065	-1.84615933864778	0.000141618073732104	0.00517737061104176	0.00440986153983686	4314	tags=46%, list=21%, signal=36%	57016/224/5959/1576/441282/124/54577/285440/4035/4036/1565/57104/338328/340665/3991/54905/130/145226/1577/64220/195814/1645/1558/1208/6770/125/344/348/8854/9249/59342/2719/5919/5947/29785/1592/1562/216/53630/131/126
GO:0001523	BP	GO:0001523	retinoid metabolic process	85	-0.488962528634451	-1.85913334826236	0.000143934924398371	0.00523748250602857	0.00446106226578522	4133	tags=45%, list=20%, signal=36%	5959/1576/441282/124/54577/285440/4035/4036/1565/57104/338328/340665/3991/54905/130/145226/1577/64220/195814/1645/1558/1208/125/344/348/8854/9249/59342/2719/5919/5947/29785/1592/1562/216/53630/131/126
GO:0023023	MF	GO:0023023	MHC protein complex binding	24	-0.680357021262088	-1.9911817505328	0.000145929681958763	0.00524098043527547	0.00446404165142589	1121	tags=33%, list=6%, signal=32%	3108/925/3109/972/3123/3122/3111/931
GO:0000795	CC	GO:0000795	synaptonemal complex	30	-0.630861900161319	-1.97227745173677	0.000146050180358903	0.00524098043527547	0.00446404165142589	2816	tags=37%, list=14%, signal=32%	56159/644186/8468/9985/84072/256126/10734/285498/10388/27127/317761
GO:0099086	CC	GO:0099086	synaptonemal structure	30	-0.630861900161319	-1.97227745173677	0.000146050180358903	0.00524098043527547	0.00446404165142589	2816	tags=37%, list=14%, signal=32%	56159/644186/8468/9985/84072/256126/10734/285498/10388/27127/317761
GO:0032735	BP	GO:0032735	positive regulation of interleukin-12 production	31	-0.63304457865028	-1.98415893352895	0.00015749261138722	0.00562566497647837	0.00479169939329249	3123	tags=48%, list=15%, signal=41%	3458/388325/4192/6850/3394/3603/3620/4050/3605/1236/3593/3670/959/3965/6363
GO:0046635	BP	GO:0046635	positive regulation of alpha-beta T cell activation	55	-0.539630572765787	-1.91068698471656	0.000159772818917866	0.00564337466535709	0.00480678374435328	4448	tags=51%, list=22%, signal=40%	6469/5588/7292/8651/11126/861/26191/3105/3458/10148/3594/9308/3133/6850/729230/50943/54440/3071/5788/4602/64926/940/3592/7535/916/3593/3965/6363
GO:0032680	BP	GO:0032680	regulation of tumor necrosis factor production	96	-0.472549999784505	-1.83100899692538	0.000159877367795395	0.00564337466535709	0.00480678374435328	3328	tags=31%, list=16%, signal=26%	3717/945/64115/23643/84868/50856/409/64170/5777/3133/50943/4776/197358/54440/2841/5788/6504/5443/671/1191/914/3593/10457/3670/4057/3965/3479/23547/6376/6363
GO:0002705	BP	GO:0002705	positive regulation of leukocyte mediated immunity	122	-0.437099419877236	-1.76947160241269	0.000160162553106963	0.00564337466535709	0.00480678374435328	4591	tags=46%, list=23%, signal=36%	91543/3554/958/7292/718/100528032/2207/23705/10125/567/10666/11126/149840/59067/3684/56941/3106/3105/22914/388325/5027/3134/3136/7409/695/3594/7305/3133/6850/30009/57126/26228/50943/2208/54440/3902/4049/116449/5788/3558/259197/3689/940/100141515/114836/56253/3592/4068/3593/563/909/911/910/50487/913/4843
GO:0001706	BP	GO:0001706	endoderm formation	47	0.541731809853628	1.95666690844528	0.000163436511759993	0.00573279332015794	0.00488294670744293	1826	tags=36%, list=9%, signal=33%	3975/3678/1301/8091/2335/3909/3624/9241/4317/1289/1303/6928/7448/1284/22943/3912/3914
GO:0061458	BP	GO:0061458	reproductive system development	371	0.298658363948141	1.48366485418787	0.000165414306734207	0.00575320980542939	0.00490033659121621	2210	tags=19%, list=11%, signal=17%	2069/4311/3975/10371/3623/10409/2706/10272/8614/6781/7042/5798/1747/132625/3294/8061/1045/5104/5743/3624/247/6615/6665/1437/3371/10468/9241/595/5270/658/56956/55636/5468/5268/4188/80000/1299/6696/23414/2295/7046/1594/7422/6716/4920/100/8521/5806/2737/1956/654/8204/1588/7425/3091/329/22836/89884/10761/51665/22862/133/54583/8372/5155/3207/3976/6662/91181
GO:0001676	BP	GO:0001676	long-chain fatty acid metabolic process	98	-0.466458869048429	-1.81904935471031	0.000165844188200084	0.00575320980542939	0.00490033659121621	5615	tags=58%, list=28%, signal=42%	26061/1549/11001/51703/2876/23205/641371/8644/4056/5595/28976/2166/10965/23305/22952/158584/1545/28965/11000/873/5740/122970/1576/1374/6916/376497/1565/240/747/242/3991/2946/2879/1557/2948/1558/1579/284541/2053/2052/8605/1548/4051/27306/29785/1571/5354/3248/1559/1562/1553/1572/5730/219970/2938/246/66002
GO:0006865	BP	GO:0006865	amino acid transport	121	0.403880882879625	1.72681872728989	0.00016623503354586	0.00575320980542939	0.00490033659121621	2294	tags=27%, list=11%, signal=24%	6511/8140/55089/23657/6538/11254/6542/885/6545/627/6556/8497/10166/388662/6804/3688/4923/6541/54407/80131/6567/6520/6534/81893/6529/120103/22999/10630/6857/8500/57393/6583/9057
GO:0050909	BP	GO:0050909	sensory perception of taste	38	-0.608029258691278	-1.98665784879072	0.000174419704731119	0.00600976212717355	0.00511885682119599	2509	tags=61%, list=12%, signal=53%	6339/83756/22953/9311/1469/119395/9033/51308/285093/5330/51176/64108/29850/83597/1470/6337/338557/80835/6340/563/5304/5284/6338
GO:0019369	BP	GO:0019369	arachidonic acid metabolic process	47	-0.571974110815343	-1.97439943337948	0.000178852925606239	0.00613536445680963	0.00522583948177563	2310	tags=64%, list=11%, signal=57%	22952/158584/1545/873/5740/6916/1565/240/747/242/2879/1557/1558/1579/284541/2053/2052/8605/1548/4051/27306/29785/1571/1559/1562/1553/1572/5730/246/66002
GO:0002475	BP	GO:0002475	antigen processing and presentation via MHC class Ib	12	-0.796756992726193	-1.9694750195111	0.000185026616662087	0.00631229167636347	0.0053765384754302	2789	tags=67%, list=14%, signal=57%	3134/3136/3133/563/909/911/910/913
GO:0006874	BP	GO:0006874	cellular calcium ion homeostasis	361	-0.335379104945185	-1.51906730161052	0.000185631795799054	0.00631229167636347	0.0053765384754302	3521	tags=30%, list=17%, signal=25%	5731/817/22953/4035/5733/5156/6359/2056/1907/728/8477/2859/846/3717/1237/2805/57620/91689/56923/5025/5027/255231/6366/5745/10803/5734/1235/79054/10268/3741/844/5028/6368/845/309/356/59341/2946/6356/126306/56302/5777/84636/8398/9104/116/79608/5020/5319/10874/2903/6387/729230/643/2151/2826/51196/348/111/1234/10563/2841/5788/287/89885/3558/8698/10663/920/6863/51738/1524/11151/27334/2856/3627/7852/59…
GO:0023026	MF	GO:0023026	MHC class II protein complex binding	16	-0.739130559153902	-1.97584633628	0.00018886454427918	0.00639429654913903	0.00544638669795476	1121	tags=44%, list=6%, signal=41%	3108/3109/972/3123/3122/3111/931
GO:0042605	MF	GO:0042605	peptide antigen binding	28	-0.647654238468295	-1.99378787548839	0.00019398896919535	0.00653935975378438	0.00556994529459969	3498	tags=68%, list=17%, signal=56%	3106/3105/3134/3136/3133/28682/11136/6976/28664/28653/28577/28589/3127/3119/3123/3122/3113/3117/3115
GO:0030335	BP	GO:0030335	positive regulation of cell migration	467	0.280013528559701	1.41710213669266	0.000200650296652105	0.00673475801737045	0.00573637712887893	2477	tags=22%, list=12%, signal=20%	3576/3553/3569/10371/3678/5054/3929/147372/3690/2303/7042/57214/2152/3037/3918/6354/2335/650/857/1081/5743/6317/57343/85360/7424/6615/2358/10769/6591/1012/306/7057/6278/7130/7803/3675/22800/6364/5979/3688/5228/2150/57007/29984/406992/407019/9982/7869/8291/54437/7046/10501/10795/5031/7448/7015/7422/4920/8829/5328/154810/949/388/10512/6355/131578/3480/693175/9448/6348/3655/10631/27286/1956/1839/391…
GO:0046943	MF	GO:0046943	carboxylic acid transmembrane transporter activity	123	0.400962387045332	1.71415411374024	0.000202402967497686	0.0067501048929512	0.00574944893722811	3334	tags=37%, list=17%, signal=31%	6511/8140/55089/23657/6538/284111/6566/366/11254/6542/6545/9123/10166/6579/8647/28234/1244/201780/6541/6573/54407/6567/6520/6534/387700/81893/6529/120103/9390/6583/81034/9057/159963/253512/6540/948/10165/1811/9194/113235/10560/9122/65010/81539/345274
GO:1903672	BP	GO:1903672	positive regulation of sprouting angiogenesis	39	0.577238651895287	2.02203483543368	0.000202841215481004	0.0067501048929512	0.00574944893722811	1925	tags=33%, list=10%, signal=30%	3678/2303/5743/168667/10769/28514/407019/9982/7422/8829/27286/407018/407010
GO:0007044	BP	GO:0007044	cell-substrate junction assembly	91	0.445506798302721	1.82740666443784	0.000212809557985391	0.00705169373630741	0.00600632933870526	2305	tags=26%, list=11%, signal=23%	3861/3678/1308/3918/2335/3909/90102/7057/3915/10391/6281/29984/7422/87/8829/9448/3655/22998/3914/667/10979/2824/5339/9475
GO:0016709	MF	GO:0016709	oxidoreductase activity, acting on paired donors, with incorporation or reduction of molecular oxygen, NAD(P)H as one donor, and incorporation of one atom of oxygen	39	-0.594891128710823	-1.96407124446249	0.000214904757307119	0.00709094637775651	0.00603976304992042	2192	tags=44%, list=11%, signal=39%	1645/1557/1646/1579/284541/2326/10826/4051/9023/1571/1592/1593/1559/2327/2328/66002/4843
GO:0042273	BP	GO:0042273	ribosomal large subunit biogenesis	67	0.47887578052663	1.85696707287708	0.000219162160377189	0.00720091030741423	0.00613342559421128	7235	tags=58%, list=36%, signal=37%	23212/220717/51491/23560/23246/84365/51388/6123/4839/84154/26156/51018/220064/56342/9875/54475/10969/8886/55153/90441/84549/54663/23195/55027/4869/51154/55003/26155/55299/55759/51121/115416/51187/54680/22868/55794/65008/285855/84231
GO:0042093	BP	GO:0042093	T-helper cell differentiation	53	-0.533012521369418	-1.87490069275328	0.000227350439802674	0.00743856249892196	0.00633584750639828	3015	tags=34%, list=15%, signal=29%	604/5734/3594/3718/3662/30009/64218/50943/6693/4602/51176/3558/1880/114836/10538/3593/4063/6363
GO:0005342	MF	GO:0005342	organic acid transmembrane transporter activity	124	0.405011609754099	1.73396629441603	0.000229742705067486	0.00748538261238708	0.00637572686470041	3334	tags=37%, list=17%, signal=31%	6511/8140/55089/23657/6538/284111/6566/366/11254/6542/6545/9123/10166/6579/8647/28234/1244/201780/6541/6573/54407/6567/6520/6534/387700/81893/6529/222962/120103/9390/6583/81034/9057/159963/253512/6540/948/10165/1811/9194/113235/10560/9122/65010/81539/345274
GO:0090493	BP	GO:0090493	catecholamine uptake	16	0.719046363524538	1.993933596951	0.000231264464554905	0.00750356827287101	0.00639121662789673	1885	tags=44%, list=9%, signal=40%	6530/6581/5865/6580/1812/222962/6622
GO:0007176	BP	GO:0007176	regulation of epidermal growth factor-activated receptor activity	26	0.629404882260629	2.00733223584718	0.000235577088602549	0.00760363107491016	0.00647644581765952	2359	tags=38%, list=12%, signal=34%	255324/2069/374/7039/9052/6464/1839/6868/54206/867
GO:0090132	BP	GO:0090132	epithelium migration	267	0.31733022644231	1.51776324512416	0.000236301363827952	0.00760363107491016	0.00647644581765952	2417	tags=21%, list=12%, signal=18%	10371/147372/3690/6781/2303/7042/3037/4017/5801/5743/168667/7424/10769/285/1012/306/7057/6286/83481/3675/5468/29775/3688/406992/2191/7857/407019/9982/6915/7046/7422/8829/154810/5797/949/388/55612/54443/9448/27286/1839/7124/407018/5829/3091/1948/84830/407010/5155/6868/56413/6662/9475/8754/5578
GO:0036376	BP	GO:0036376	sodium ion export across plasma membrane	15	-0.743658254771146	-1.94187889814455	0.000245630834597286	0.00787130579839122	0.00670443963091835	4524	tags=73%, list=22%, signal=57%	483/481/8671/496/478/482/480/486/5348/477/479
GO:0010631	BP	GO:0010631	epithelial cell migration	265	0.319548180604145	1.52330175747078	0.000255974920447887	0.00816916682593317	0.00695814483926719	2417	tags=21%, list=12%, signal=19%	10371/147372/3690/6781/2303/7042/3037/4017/5801/5743/168667/7424/10769/285/1012/306/7057/6286/83481/3675/5468/29775/3688/406992/2191/7857/407019/9982/6915/7046/7422/8829/154810/5797/949/388/55612/54443/9448/27286/1839/7124/407018/5829/3091/1948/84830/407010/5155/6868/56413/6662/9475/8754/5578
GO:0015849	BP	GO:0015849	organic acid transport	278	0.319816822619629	1.5377896652709	0.000257750706876716	0.0081896282456004	0.00697557299622557	3334	tags=29%, list=17%, signal=24%	6511/8140/3553/2352/55089/23657/6538/284111/6566/366/11254/6542/885/2167/8600/6545/7057/627/6556/2171/8497/5468/9123/10166/388662/6579/6804/3688/151176/123/8647/4923/28234/5321/1244/201780/6513/6541/6573/54407/3933/5565/80131/6567/6520/6534/387700/81893/6529/222962/120103/9390/22999/10630/23169/6857/8500/57393/6583/81034/9057/159963/253512/2348/6540/948/2181/2182/10165/1811/9194/31/2744/113235/10…
GO:0090494	BP	GO:0090494	dopamine uptake	15	0.73566465868041	2.02621903188563	0.000258719474562437	0.0081896282456004	0.00697557299622557	1885	tags=47%, list=9%, signal=42%	6530/6581/5865/6580/1812/222962/6622
GO:0090344	BP	GO:0090344	negative regulation of cell aging	25	0.632989074220666	2.00790324168096	0.00026068298566149	0.00821837412690696	0.00700005750118494	1658	tags=32%, list=8%, signal=29%	55532/8091/1021/10769/7015/693175/10135/7291
GO:0050727	BP	GO:0050727	regulation of inflammatory response	317	-0.346408259989912	-1.5489489118512	0.000265548961907111	0.00831714240308379	0.00708418406951275	3123	tags=36%, list=15%, signal=31%	3554/27250/27293/6647/84818/4258/7292/1910/718/11274/2678/2207/64581/5740/120892/5624/406986/114899/54209/59067/2213/185/23208/10062/494327/5733/240/3717/747/29/3458/64922/9314/26090/118788/115362/604/84630/6401/63940/56833/135/5734/695/199713/81030/9975/4345/114770/112744/3818/4192/2853/2294/59341/89790/2879/51704/3133/80709/3055/116/7133/26228/100506742/4856/729230/50943/197358/145581/313/1050/…
GO:0046942	BP	GO:0046942	carboxylic acid transport	275	0.317905376897863	1.52473028900052	0.000266419001208521	0.00831714240308379	0.00708418406951275	3334	tags=29%, list=17%, signal=24%	6511/8140/3553/2352/55089/23657/6538/284111/6566/366/11254/6542/885/2167/8600/6545/7057/627/6556/2171/8497/5468/9123/10166/388662/6579/6804/3688/151176/123/8647/4923/28234/5321/1244/201780/6513/6541/6573/54407/3933/5565/80131/6567/6520/6534/387700/81893/6529/120103/9390/22999/10630/23169/6857/8500/57393/6583/81034/9057/159963/253512/2348/6540/948/2181/2182/10165/1811/9194/31/2744/113235/10560/912…
GO:0090049	BP	GO:0090049	regulation of cell migration involved in sprouting angiogenesis	43	0.540703104219505	1.92741026770008	0.000267020110539482	0.00831714240308379	0.00708418406951275	1925	tags=30%, list=10%, signal=27%	2303/5743/10769/7057/29775/407019/9982/6915/7422/8829/27286/407018/407010
GO:0002286	BP	GO:0002286	T cell activation involved in immune response	85	-0.478256019415938	-1.81842505843245	0.000270627698003081	0.00839592782609557	0.0071512901032393	3174	tags=36%, list=16%, signal=31%	84868/3458/604/5734/3594/4192/3718/3662/30009/634/64218/10875/50943/54518/6693/3936/4602/51176/3558/8320/1880/3683/114836/10538/3593/3109/972/4063/3965/911/6363
GO:0042060	BP	GO:0042060	wound healing	424	0.28334246808115	1.4190978962961	0.000271765496826565	0.0083977695388431	0.00715285879492141	2028	tags=19%, list=10%, signal=17%	3552/2069/7980/3569/3678/5054/23657/3690/2303/7042/4778/375033/2152/2266/3170/2335/7056/857/5104/90102/3853/51156/2243/3371/7057/7035/9241/83481/6556/1289/9066/5270/4488/51330/3688/2150/5196/7975/2191/1001/4628/3084/6915/5321/23414/8291/7046/2244/7448/7422/4015/5575/5328/55966/135228/949/23671/10544/10631/4321/5197/2737/1956/1839/2768/7124/5154/3156/5329/10630/3091/3053/667/84830/2683/5155/6279/6…
GO:0015293	MF	GO:0015293	symporter activity	117	0.402774201761483	1.71018249579366	0.000273972520284441	0.00843250598994049	0.00718244580949558	2637	tags=27%, list=13%, signal=24%	6511/6530/6581/55089/6538/284111/6566/11254/25769/85414/56606/23516/9123/6580/388662/84561/64116/201780/54407/6567/6528/6534/387700/6529/91749/120103/126321/6583/6574/159963/113655/6540
GO:0001664	MF	GO:0001664	G protein-coupled receptor binding	222	-0.36904839057773	-1.58491614674702	0.000276306552358157	0.00847086268981482	0.00721511639622356	3960	tags=36%, list=20%, signal=30%	434/440193/51192/185/5731/10868/7297/9495/6359/1907/3717/408/5370/333/1325/6366/135/5071/9351/6846/409/7472/5028/6368/81029/152/153/6356/4653/51704/9863/51308/116/5020/10874/65055/6387/727/285093/2219/729230/6360/7482/3640/9630/1759/10563/9368/3558/51816/6863/51738/6370/6343/64108/5443/3627/83597/84870/6367/4283/4693/54361/6352/5368/84432/2781/112609/170589/135138/150/6358/6361/54102/284654/84152…
GO:0002820	BP	GO:0002820	negative regulation of adaptive immune response	44	-0.554402534307187	-1.88894027724039	0.000278339857202858	0.00849973516877904	0.00723970873162108	4555	tags=45%, list=23%, signal=35%	64092/9466/7292/11126/2213/84868/604/3134/3718/5777/30009/634/50943/5788/3558/8764/722/2302/55061/246
GO:0002704	BP	GO:0002704	negative regulation of leukocyte mediated immunity	49	-0.546293819506352	-1.89423834156314	0.000281234205804621	0.00855457328359602	0.00728641747851528	3498	tags=47%, list=17%, signal=39%	3106/3105/29/84868/604/684/3134/409/2294/3718/5777/3133/30009/634/729230/50943/8832/5788/10225/722/2302/3965/55061
GO:0090130	BP	GO:0090130	tissue migration	271	0.319181790171205	1.53482854738469	0.000287525683838573	0.00871191634261077	0.00742043552679439	2417	tags=21%, list=12%, signal=18%	10371/147372/3690/6781/2303/7042/3037/4017/5801/5743/168667/7424/10769/70/285/1012/306/7057/6286/83481/3675/5468/29775/3688/406992/2191/7857/407019/9982/6915/7046/7422/8829/154810/5797/949/388/55612/54443/9448/27286/1839/7124/407018/5829/3091/1948/84830/407010/5155/6868/56413/6662/9475/8754/5578
GO:0015171	MF	GO:0015171	amino acid transmembrane transporter activity	60	0.485195036528081	1.82471597967428	0.000290895246779593	0.00877984994834377	0.00747829844944193	2779	tags=35%, list=14%, signal=30%	6511/8140/55089/23657/6538/11254/6542/6545/10166/6541/54407/6567/6520/6534/81893/6529/120103/6583/9057/6540/10165
GO:0001216	MF	GO:0001216	DNA-binding transcription activator activity	426	-0.318964241903631	-1.46971163985731	0.000293288673145055	0.00881791080224149	0.00751071704729524	3397	tags=25%, list=17%, signal=21%	5990/5307/22809/4782/2122/5013/2104/1961/1869/1959/7101/10736/1870/3174/1761/25925/7757/3727/9314/6776/7022/100271849/148327/5396/22797/55897/5079/6297/2115/2296/5083/3221/23598/3175/4303/3217/326/2103/2294/8538/7029/30812/57822/2297/6688/3662/4223/3660/346389/5080/80709/6495/79755/30012/26298/4772/5087/5241/4212/25833/1050/55840/4222/7161/5457/9464/4602/51176/4773/63976/3169/3215/11063/3214/1999…
GO:0001504	BP	GO:0001504	neurotransmitter uptake	35	0.563528431399393	1.91379978593544	0.000322349036963399	0.0096543536570538	0.0082231630846412	2082	tags=37%, list=10%, signal=33%	6511/6530/6581/5865/6538/3690/6580/3688/6529/1812/222962/6622/2824
GO:0045334	CC	GO:0045334	clathrin-coated endocytic vesicle	48	-0.539985924310438	-1.87485895777222	0.000327779098795696	0.00977937104337964	0.00832964751567526	587	tags=25%, list=3%, signal=24%	3127/3119/972/3123/3122/3118/3113/3120/3117/9362/3115/50489
GO:0036037	BP	GO:0036037	CD8-positive, alpha-beta T cell activation	22	-0.670131289063556	-1.92118804099405	0.000333875800102635	0.0098933014964558	0.00842668857396173	4017	tags=68%, list=20%, signal=55%	8651/861/26191/3659/3105/64115/50856/9760/3133/944/2841/3071/8320/596/56253
GO:0016705	MF	GO:0016705	oxidoreductase activity, acting on paired donors, with incorporation or reduction of molecular oxygen	139	-0.40741594380054	-1.67358464160547	0.000334702376781037	0.0098933014964558	0.00842668857396173	2264	tags=24%, list=11%, signal=22%	1589/1645/1557/1646/54681/1621/79966/1558/1579/284541/1548/2326/10826/4051/9023/29785/1571/8424/1592/1593/26002/11283/163720/1559/1562/1553/2327/123099/2328/1572/199974/66002/1580/4843
GO:0001913	BP	GO:0001913	T cell mediated cytotoxicity	39	-0.584364239169196	-1.92931604297353	0.000335409219861863	0.0098933014964558	0.00842668857396173	4068	tags=54%, list=20%, signal=43%	567/2213/3106/3105/2013/1512/5027/3134/3136/3594/3133/634/5788/3592/3004/3593/563/909/911/910/913
GO:0002822	BP	GO:0002822	regulation of adaptive immune response based on somatic recombination of immune receptors built from immunoglobulin superfamily domains	133	-0.414510370237142	-1.69292808351638	0.000336827471236789	0.00989764346611652	0.00843038687691364	4591	tags=41%, list=23%, signal=32%	91543/3554/958/9466/5588/7292/5585/718/2207/567/10666/149840/2213/56941/3106/10673/3105/84868/604/5027/3134/3136/695/3594/3718/5777/3133/30009/634/7133/7454/729230/50943/2208/54440/4049/5788/3558/920/2529/940/100141515/115650/3592/3593/722/563/2302/909/911/910/55061/913/6363
GO:0018126	BP	GO:0018126	protein hydroxylation	25	0.623238849552538	1.97697457558612	0.000339641826283584	0.00994282293710627	0.00846886880654081	3285	tags=52%, list=16%, signal=44%	5352/30001/55214/5033/112399/8974/8985/283208/54583/444/10609/5351/55239
GO:0002260	BP	GO:0002260	lymphocyte homeostasis	60	-0.512118873272049	-1.86479754275357	0.000341549811233533	0.0099612298879233	0.00848454705532226	2288	tags=32%, list=11%, signal=28%	3718/84636/55619/50943/3071/3558/11151/1831/778/596/27240/202309/115650/972/608/8456/30061/23495/3965
GO:2000352	BP	GO:2000352	negative regulation of endothelial cell apoptotic process	28	0.621057068334416	2.00312665712049	0.000351044669372242	0.0101999434343345	0.00868787298395324	1409	tags=29%, list=7%, signal=27%	5054/51129/2266/2243/7857/2244/7015/693175
GO:1904036	BP	GO:1904036	negative regulation of epithelial cell apoptotic process	39	0.561976243600757	1.96857146955749	0.000366138749725577	0.0105644438497328	0.00899833875584356	1409	tags=28%, list=7%, signal=26%	5054/51129/2266/5275/2243/3651/10413/7857/2244/7015/693175
GO:0071437	CC	GO:0071437	invadopodium	15	0.727616813239091	2.00405309336124	0.000366302791759066	0.0105644438497328	0.00899833875584356	1824	tags=53%, list=9%, signal=49%	6624/134265/3675/3688/4478/2191/5329/10630
GO:0050728	BP	GO:0050728	negative regulation of inflammatory response	125	-0.428043042305168	-1.73498525054997	0.000368571843499162	0.0105906603148634	0.00902066881292763	4172	tags=38%, list=21%, signal=31%	5740/5624/406986/114899/2213/23208/10062/494327/240/29/9314/56833/135/5734/199713/9975/4345/4192/2853/2294/89790/116/7133/4856/50943/197358/145581/313/79626/348/5788/3558/51738/5169/131450/225/1269/8530/5176/338557/116379/347/3593/3123/3670/3479/6376/284340
GO:0071466	BP	GO:0071466	cellular response to xenobiotic stimulus	97	-0.45850659245885	-1.77962942666348	0.000371544197075768	0.0106368186126066	0.00905998446507126	4734	tags=48%, list=23%, signal=37%	2941/22952/10/8574/1545/4258/1728/200315/5447/2678/1576/54577/1565/116285/1800/1869/91703/26/54578/23491/54905/2947/6817/1577/2946/1645/1557/246181/2948/5111/1558/6770/2052/1548/2326/874/29785/1571/1592/218/1559/1562/1553/2327/2328/1572/2938
GO:0019883	BP	GO:0019883	antigen processing and presentation of endogenous antigen	22	-0.667398492478981	-1.91335343275766	0.000374841670090231	0.0106597343587877	0.00907950311176137	5419	tags=77%, list=27%, signal=57%	3135/6890/6892/23457/3107/567/3106/3105/3134/3136/3133/972/563/909/911/910/913
GO:0046637	BP	GO:0046637	regulation of alpha-beta T cell differentiation	55	-0.524862019154822	-1.85839550126162	0.000376285294191312	0.0106597343587877	0.00907950311176137	3123	tags=33%, list=15%, signal=28%	3458/604/3594/9308/3718/3662/6850/30009/50943/54440/3071/4602/3558/7535/257101/3593/3965/6363
GO:0005871	CC	GO:0005871	kinesin complex	44	0.522972411723625	1.86935300620489	0.000376451386755699	0.0106597343587877	0.00907950311176137	4679	tags=52%, list=23%, signal=40%	113220/3801/26153/221458/374654/23046/9928/147700/3798/3797/64837/55083/9493/81930/81565/23095/10112/9585/10749/3800/547/90990/11127
GO:0043542	BP	GO:0043542	endothelial cell migration	191	0.34057474320695	1.55199882250904	0.000384953252055266	0.0108609817889651	0.00925091701449363	2027	tags=21%, list=10%, signal=19%	147372/3690/6781/2303/4017/5743/168667/7424/10769/285/1012/306/7057/6286/5468/29775/3688/406992/2191/7857/407019/9982/6915/7046/7422/8829/154810/5797/949/388/27286/7124/407018/5829/3091/1948/84830/407010/5155/6868
GO:0036336	BP	GO:0036336	dendritic cell migration	26	-0.651375116372813	-1.95788779193117	0.000394098389456232	0.0110788597786848	0.00943649611234551	3435	tags=58%, list=17%, signal=48%	240/81704/6366/56833/1235/2059/729230/1234/1880/7852/6352/3592/1236/3965/6363
GO:0002407	BP	GO:0002407	dendritic cell chemotaxis	21	-0.674805003166963	-1.90318195690855	0.000401852919396154	0.011256218285388	0.00958756245783857	2965	tags=57%, list=15%, signal=49%	6366/56833/1235/729230/1234/1880/7852/6352/3592/1236/3965/6363
GO:1903706	BP	GO:1903706	regulation of hemopoiesis	399	-0.323556930931734	-1.48275722661008	0.000414398672005497	0.0115660303186624	0.00985144701870077	4656	tags=32%, list=23%, signal=25%	9636/3958/7001/56834/6647/3065/6772/6469/5588/7292/4780/55170/57864/5721/81501/10125/567/57690/8651/861/54209/56998/2213/6932/537/2811/1840/3659/5696/54997/10385/3280/3106/4005/5720/143471/116151/64115/677/3458/3665/604/56833/3148/2296/146850/695/133522/1493/11006/9760/3594/114770/3635/150372/4192/114771/55365/9308/6688/3718/7305/3662/85477/10234/2064/28959/5777/6850/30009/54681/714/634/5698/5699…
GO:0003333	BP	GO:0003333	amino acid transmembrane transport	64	0.483317950927204	1.85718678667902	0.000421901642015059	0.0117194396606036	0.00998211449601743	2779	tags=38%, list=14%, signal=32%	6511/8140/55089/23657/11254/6542/6545/10166/3688/4923/6541/54407/80131/6567/6520/6534/81893/120103/10630/57393/6583/9057/6540/10165
GO:0045765	BP	GO:0045765	regulation of angiogenesis	271	0.315859465088576	1.51885270058661	0.000423789001666305	0.0117194396606036	0.00998211449601743	1980	tags=20%, list=10%, signal=18%	3552/3576/3553/3569/3678/5054/147372/2303/7042/2152/51129/8091/3099/5743/168667/57343/7424/10769/285/28514/1232/306/7057/8038/8838/5468/29775/51330/3688/5228/5196/406992/407019/9982/6915/60675/7015/7422/8829/8434/5797/388/1284/27286/7124/7291/407018/3091/27161/407010/133/54583/23251
GO:0008083	MF	GO:0008083	growth factor activity	125	0.383860808154329	1.65021440742962	0.000424410168780046	0.0117194396606036	0.00998211449601743	1788	tags=29%, list=9%, signal=26%	255324/2069/3569/3623/2250/7042/374/2202/2919/9965/2256/650/3589/7031/3624/7424/1437/1270/7039/627/8838/5473/1440/9048/5228/4803/3084/145957/7422/23529/22943/1839/83729/5154/654/7425
GO:0006953	BP	GO:0006953	acute-phase response	37	0.550515137311936	1.90393735383772	0.000431927292112096	0.0118848686349007	0.0101230197790527	543	tags=22%, list=3%, signal=21%	3552/3553/3569/12/3929/2335/5743/8600
GO:1901342	BP	GO:1901342	regulation of vasculature development	302	0.302945922861958	1.47027086347716	0.000435897258856771	0.0119369588863309	0.0101673880141357	1999	tags=20%, list=10%, signal=18%	3552/3576/3553/3569/3678/5054/147372/2303/7042/2152/51129/8091/3099/5743/168667/7498/57343/7424/10769/8710/285/28514/1232/306/7057/8038/8838/5468/29775/51330/3688/5228/5196/406992/1491/407019/9982/6915/60675/7015/7422/8829/8434/5797/388/1284/27286/51666/7124/7291/407018/3091/1948/27161/407010/133/54583/23251/5155
GO:0002685	BP	GO:0002685	regulation of leukocyte migration	191	-0.371927315985026	-1.58197853104941	0.000436886256915925	0.0119369588863309	0.0101673880141357	3492	tags=34%, list=17%, signal=28%	1907/4681/728/81704/29/22914/5025/6401/63940/6366/56833/7060/9353/6846/5734/1235/1436/148823/4345/326/928/4192/59341/23604/55512/26228/9750/6387/727/4856/729230/58494/199/3674/6693/10563/2841/3071/399/8764/1524/6370/3627/2277/131450/2529/245937/5919/6352/2833/3592/64805/1236/347/972/57118/3965/6403/146433/9547/5764/6376/284340/6363
GO:0035987	BP	GO:0035987	endodermal cell differentiation	40	0.53842577894843	1.89590633438113	0.000453382761152255	0.0123443760877364	0.0105144084579329	1826	tags=38%, list=9%, signal=34%	3678/1301/8091/2335/3909/3624/4317/1289/1303/6928/7448/1284/22943/3912/3914
GO:0002698	BP	GO:0002698	negative regulation of immune effector process	111	-0.424754944497023	-1.69448624597699	0.000461879121084563	0.0125318909961167	0.0106741255894144	3284	tags=32%, list=16%, signal=27%	3105/29/84868/604/56833/684/3134/409/114770/2294/114771/3718/7043/5777/3133/79132/30009/634/729230/10875/50943/11005/8832/933/115352/5788/10225/3558/2/5169/722/2302/3965/124626/55061
GO:0032640	BP	GO:0032640	tumor necrosis factor production	102	-0.445301717145861	-1.74434148646389	0.000471751772532994	0.0127523856752019	0.0108619334706896	3328	tags=29%, list=16%, signal=25%	3717/945/64115/23643/84868/50856/409/64170/5777/3133/50943/4776/197358/54440/2841/5788/6504/5443/671/1191/914/3593/10457/3670/4057/3965/3479/23547/6376/6363
GO:0050819	BP	GO:0050819	negative regulation of coagulation	48	0.510496711975272	1.84312187120408	0.000473281040212322	0.0127523856752019	0.0108619334706896	2160	tags=35%, list=11%, signal=32%	5054/2266/7056/2243/7057/7035/5270/2191/2244/7448/5328/10544/5154/5329/84830/5155/114897
GO:0006720	BP	GO:0006720	isoprenoid metabolic process	115	-0.425856463571761	-1.70826402166807	0.000478453987236631	0.0128473144779712	0.010942789740755	4314	tags=41%, list=21%, signal=32%	57016/224/5959/1576/441282/124/54577/10654/285440/2222/4035/4036/1565/57104/338328/10577/340665/3991/54905/130/145226/1577/64220/195814/1645/1557/1558/1208/6770/125/344/348/8854/9249/59342/2719/5919/5947/29785/1571/1592/1559/1562/216/53630/131/126
GO:1902105	BP	GO:1902105	regulation of leukocyte differentiation	247	-0.359957522827348	-1.56932314803051	0.000481042653447158	0.0128724369154399	0.0109641879521452	4069	tags=35%, list=20%, signal=28%	10125/8651/861/54209/56998/2213/6932/537/1840/3659/54997/10385/3106/64115/677/3458/3665/604/56833/146850/695/133522/1493/11006/9760/3594/114770/3635/150372/4192/114771/55365/9308/3718/7305/3662/10234/2064/28959/5777/6850/30009/714/634/3398/729230/10875/2124/50943/11005/54440/3902/2323/5457/115352/3071/5788/4602/51176/4773/399/3558/920/9840/9770/940/22806/9290/56253/3592/3605/7535/939/914/257101/3…
GO:0045143	BP	GO:0045143	homologous chromosome segregation	45	-0.553999702746358	-1.89645940924807	0.000485680030705705	0.0129520219147443	0.0110319750305575	3024	tags=29%, list=15%, signal=25%	11144/56159/644186/10744/9985/84072/256126/10734/283129/285498/10388/150365/317761
GO:0055074	BP	GO:0055074	calcium ion homeostasis	371	-0.328563892852788	-1.49383742291344	0.000488047603199422	0.0129707395430508	0.0110479179010582	4203	tags=33%, list=21%, signal=27%	51393/8805/79085/117/9709/481/79041/160335/3270/1201/185/5731/817/22953/4035/5733/5156/6359/2056/1907/728/8477/2859/846/3717/1237/2805/57620/91689/56923/5025/5027/255231/6366/5745/10803/6444/5734/1235/79054/10268/3741/844/5028/6368/845/309/356/59341/2946/6356/126306/56302/5777/84636/8398/9104/116/79608/5020/5319/10874/2903/6387/729230/643/2151/2826/51196/348/111/1234/10563/2841/5788/287/89885/355…
GO:0051480	BP	GO:0051480	regulation of cytosolic calcium ion concentration	280	-0.34345248468782	-1.51949613361955	0.00049755664215143	0.0131423880654142	0.0111941207275519	3972	tags=34%, list=20%, signal=27%	79041/3270/1201/185/5731/817/22953/4035/5733/5156/2056/1907/728/8477/2859/3717/1237/2805/56923/5025/5027/255231/6366/5745/10803/5734/1235/10268/3741/844/5028/845/356/59341/2946/126306/56302/5777/84636/8398/116/79608/5020/5319/10874/2903/729230/643/2151/2826/51196/111/1234/10563/2841/5788/287/3558/8698/10663/920/6863/51738/1524/11151/27334/2856/3627/7852/596/3932/4283/286530/9256/9290/930/1193/283…
GO:0015296	MF	GO:0015296	anion:cation symporter activity	20	0.671633735290138	1.99103777454118	0.000497881659085293	0.0131423880654142	0.0111941207275519	1587	tags=40%, list=8%, signal=37%	6530/6581/23516/6580/84561/64116/6528/6529
GO:0010453	BP	GO:0010453	regulation of cell fate commitment	25	-0.628387580935863	-1.8676941297183	0.000507277737890119	0.0133451748140215	0.0113668457554966	3500	tags=48%, list=17%, signal=40%	3280/9573/55897/3594/30009/8543/6423/25928/3593/367/89780/5081
GO:0045622	BP	GO:0045622	regulation of T-helper cell differentiation	29	-0.608249948972406	-1.88441728084408	0.000524809390844332	0.0137599014360431	0.0117200920493005	3015	tags=34%, list=15%, signal=29%	604/3594/3718/3662/30009/50943/4602/3558/3593/6363
GO:0043535	BP	GO:0043535	regulation of blood vessel endothelial cell migration	91	0.428632473755908	1.75819054191803	0.00052664814044041	0.0137617754013741	0.0117216882123455	2027	tags=24%, list=10%, signal=22%	2303/5743/7424/10769/285/7057/5468/29775/406992/407019/9982/6915/7422/8829/154810/27286/7124/407018/3091/407010/5155/6868
GO:0002699	BP	GO:0002699	positive regulation of immune effector process	194	-0.377378948602103	-1.59931325835817	0.000529020907829306	0.0137631535438452	0.0117228620548105	4591	tags=39%, list=23%, signal=31%	91543/3554/51744/958/7292/718/100528032/6813/2207/23705/10125/567/10666/11126/149840/59067/26191/3684/56941/3106/3105/729/22914/3458/388325/5027/3134/3136/7409/695/3594/2294/7305/51704/7293/3133/6850/79132/30009/57126/26228/729230/50943/2208/54440/3902/4049/8832/116449/5788/4602/3558/8764/5169/259197/3689/940/100141515/114836/56253/51237/3592/4068/3593/3109/972/640/563/3965/909/911/910/50487/913/…
GO:0010595	BP	GO:0010595	positive regulation of endothelial cell migration	95	0.416843626326676	1.71627598679142	0.000530347949265511	0.0137631535438452	0.0117228620548105	2417	tags=25%, list=12%, signal=22%	147372/3690/2303/5743/7424/10769/306/7057/406992/407019/9982/7422/8829/154810/949/388/27286/407018/3091/407010/5155/6868/9475/5578
GO:0050840	MF	GO:0050840	extracellular matrix binding	54	0.489343985604708	1.82300510124734	0.000532003238307104	0.0137631535438452	0.0117228620548105	1458	tags=31%, list=7%, signal=29%	170689/1755/1301/3690/64093/7045/55901/7057/57211/3675/4811/3688/6696/7448/7422/131578/3655
GO:0007129	BP	GO:0007129	homologous chromosome pairing at meiosis	33	-0.591004073162386	-1.8802788033449	0.000538288887702032	0.0138367208287306	0.0117855235029815	3024	tags=33%, list=15%, signal=28%	11144/56159/644186/9985/84072/256126/10734/283129/285498/10388/317761
GO:0001818	BP	GO:0001818	negative regulation of cytokine production	235	-0.354902290575107	-1.5438312912007	0.000538416049303126	0.0138367208287306	0.0117855235029815	4171	tags=35%, list=21%, signal=28%	81031/2260/406986/114899/54209/8288/26191/2213/10461/23208/494327/10385/9246/9641/945/408/64115/84868/3458/9314/50856/604/284297/684/3134/5734/695/409/199713/653499/4345/114770/84166/114771/9308/3718/7305/7043/5777/7293/79132/30009/634/10365/284194/51191/50943/197358/8832/9252/2841/3071/5788/7318/10225/51176/51738/1524/6504/5443/671/3620/131450/225/5802/201633/3592/654346/338557/1236/347/3593/104…
GO:0001914	BP	GO:0001914	regulation of T cell mediated cytotoxicity	31	-0.608046082958924	-1.90580585979038	0.000540177620641337	0.0138367208287306	0.0117855235029815	4068	tags=58%, list=20%, signal=46%	567/2213/3106/3105/5027/3134/3136/3594/3133/634/5788/3592/3593/563/909/911/910/913
GO:0009913	BP	GO:0009913	epidermal cell differentiation	222	0.325305142165163	1.52892761020365	0.000542997734160323	0.013863355265267	0.0118082095701267	2050	tags=21%, list=10%, signal=19%	23581/404203/2069/3861/3854/286887/3887/81537/730755/3853/5275/84189/247/5318/9119/5308/2312/28514/3872/6278/353145/8609/7051/4488/3889/10413/3857/56603/10083/1001/7062/1829/6704/1594/3885/50604/135228/5046/1514/388697/6703/5045/2317/1041/84648/54206/3664
GO:1990776	BP	GO:1990776	response to angiotensin	22	0.639826161488703	1.95496519288647	0.000565099004811697	0.014380476962316	0.012248671583483	325	tags=23%, list=2%, signal=22%	760/55532/815/857/5743
GO:0008509	MF	GO:0008509	anion transmembrane transporter activity	282	0.307028144094002	1.4794150530761	0.000572720018157029	0.0145269406559895	0.0123734230564287	3265	tags=28%, list=16%, signal=24%	6511/6530/6581/8140/55089/23657/6538/284111/6508/6566/366/11254/2556/25769/6542/144453/50636/6545/9635/56606/23516/2569/9123/10166/6580/6579/84561/8647/28231/144195/28234/1244/64116/201780/6513/6541/6573/54407/80131/6567/6520/11182/6528/6534/387700/81893/6529/120103/9390/23169/113278/2570/56172/6583/25932/63982/6553/81034/9057/6521/159963/253512/80727/84912/6540/948/219855/10165/1811/9194/196527/…
GO:0005506	MF	GO:0005506	iron ion binding	131	-0.407832959498851	-1.65945963405543	0.000585845423466859	0.0148116178978456	0.0126158988833379	2911	tags=30%, list=14%, signal=26%	2512/340665/54905/4241/1577/1589/1557/54681/79966/3934/1558/1579/1036/55586/284541/79152/1548/10826/4051/9023/23498/7018/29785/1571/8424/1592/1593/11283/163720/1559/1562/4057/1553/260293/1572/199974/246/66002/1580
GO:0055067	BP	GO:0055067	monovalent inorganic cation homeostasis	136	-0.402794089204054	-1.64651155255941	0.00059386769145713	0.0149658502051025	0.012747267327104	4151	tags=32%, list=21%, signal=26%	120892/27035/481/8671/1201/185/537/496/84286/5164/478/3766/284525/482/79641/56833/135/3741/356/3778/1080/480/5020/50617/5166/1579/155066/6863/6332/285195/6559/596/4881/3757/6337/7021/6340/477/389015/479/7380/730/6338/66002
GO:0045907	BP	GO:0045907	positive regulation of vasoconstriction	28	0.607363258764451	1.95895932309321	0.000596170164955577	0.0149754099177712	0.0127554098790665	1752	tags=36%, list=9%, signal=33%	2266/857/5743/1131/2243/6915/2244/3274/1956/3269
GO:1901611	MF	GO:1901611	phosphatidylglycerol binding	14	0.722523874661894	1.96027544354002	0.000608530952863878	0.0152367541155981	0.0129780116229321	1638	tags=36%, list=8%, signal=33%	4311/1687/4833/84069/6121
GO:0050777	BP	GO:0050777	negative regulation of immune response	135	-0.407087497714038	-1.66676650501191	0.000619058569107026	0.0154125426314791	0.0131277407177887	3284	tags=41%, list=16%, signal=34%	4067/9111/3958/64092/9466/7292/3428/10906/11126/2213/10062/3106/3105/29/84868/604/56833/684/3134/409/1493/114770/3635/2294/84166/114771/3718/7043/5777/3133/79132/30009/116/634/729230/10875/50943/25939/197358/5133/11005/8832/5788/10225/3558/8764/2/5169/3593/722/3123/2302/3965/55061/246
GO:0045589	BP	GO:0045589	regulation of regulatory T cell differentiation	29	-0.604588592545299	-1.87307404385043	0.000619510189245276	0.0154125426314791	0.0131277407177887	4432	tags=62%, list=22%, signal=49%	8784/7292/8651/861/3659/10385/64115/3458/604/1493/11006/4192/50943/3902/4773/3558/940/3965
GO:0001938	BP	GO:0001938	positive regulation of endothelial cell proliferation	84	0.436712447755413	1.7730276878595	0.000626203926414296	0.0155294585190705	0.0132273246407525	2417	tags=30%, list=12%, signal=26%	8862/3690/2152/650/7424/1012/1232/5228/7857/407019/9982/8291/7046/7422/8829/858/407018/654/3091/407010/5155/6868/5365/441478/5578
GO:0005788	CC	GO:0005788	endoplasmic reticulum lumen	260	0.31132335712413	1.4848548380354	0.000629213896086303	0.0155456031613272	0.0132410759524339	3261	tags=27%, list=16%, signal=23%	1288/3569/340075/1301/10272/8614/1308/54507/2266/2335/1287/4148/5743/1000/51156/2243/84141/3371/3484/7057/1289/1303/60681/11098/3915/30001/7857/55214/1299/6696/5033/7448/1282/1284/8974/81567/7473/11167/8985/3912/283208/5154/255738/55033/11173/5329/7425/3053/10418/5155/813/54863/85301/1114/493869/3895/1758/871/10130/51148/11093/11096/1305/10525/1075/7476/50509/5768/338
GO:0002042	BP	GO:0002042	cell migration involved in sprouting angiogenesis	57	0.472110930497228	1.77844743759729	0.000630847643377346	0.0155456031613272	0.0132410759524339	1925	tags=28%, list=10%, signal=25%	2303/5743/10769/7057/29775/3688/407019/9982/6915/7422/8829/27286/407018/1948/84830/407010
GO:0001667	BP	GO:0001667	ameboidal-type cell migration	362	0.291612187212554	1.44796514318236	0.00063806804451836	0.015673930166134	0.0133503793740999	2027	tags=18%, list=10%, signal=17%	10371/147372/3690/6781/2303/7042/3037/4017/5801/2335/5743/168667/85360/7424/10769/285/1012/5308/306/2637/7057/6286/83481/3675/5468/29775/5979/3688/130399/406992/2191/7857/407019/9982/6915/7869/54437/7046/10501/7422/8829/154810/5797/949/388/10512/55612/54443/9448/27286/1839/2768/7124/7291/407018/3036/5829/2241/3091/1948/84830/27161/407010/5155/10505/6868
GO:0071711	BP	GO:0071711	basement membrane organization	29	0.580770902326271	1.89710409462249	0.00064011782251706	0.0156748348551583	0.0133511499492883	1826	tags=45%, list=9%, signal=41%	857/90102/4811/3688/1282/7837/858/55612/8985/3912/22795/23768/3914
GO:0006067	BP	GO:0006067	ethanol metabolic process	19	-0.684867187094268	-1.89038617750019	0.00064756842343926	0.0158075715151145	0.0134642093254934	2932	tags=47%, list=15%, signal=41%	6783/130/6817/125/217/84532/216/131/126
GO:0061045	BP	GO:0061045	negative regulation of wound healing	63	0.466817932244239	1.79273676556719	0.000655790716917025	0.0159222247857761	0.0135618660487013	2160	tags=35%, list=11%, signal=31%	5054/2266/7056/90102/2243/7057/7035/83481/5270/2191/2244/7448/5328/55966/135228/7124/5154/3156/5329/84830/5155/114897
GO:0120254	BP	GO:0120254	olefinic compound metabolic process	99	-0.441165381088635	-1.72390085648062	0.000656354713783756	0.0159222247857761	0.0135618660487013	2412	tags=29%, list=12%, signal=26%	2946/2879/195814/1645/1557/1646/1558/1579/6770/8854/284541/2053/2052/8605/1548/54361/4051/27306/29785/1571/1559/1562/1553/1572/5730/2938/53630/246/66002
GO:0032655	BP	GO:0032655	regulation of interleukin-12 production	50	-0.522316786095916	-1.81321273329424	0.000685014463602677	0.0165648477701964	0.0141092246591833	3123	tags=48%, list=15%, signal=41%	958/7292/1240/64581/3106/3458/388325/409/4192/3718/6850/3394/3603/6504/3620/201633/4050/3605/1236/3593/3670/959/3965/6363
GO:0016614	MF	GO:0016614	oxidoreductase activity, acting on CH-OH group of donors	115	-0.420156305655227	-1.6853986303459	0.000687099759827075	0.0165648477701964	0.0141092246591833	4623	tags=43%, list=23%, signal=34%	8574/127281/51181/3421/57016/873/284273/3420/224/3028/5959/441282/124/160287/83592/137872/51171/100288072/3418/56898/197257/622/3291/3033/130/51170/145226/10327/195814/55349/1645/8514/345275/1646/2819/26227/125/8630/55586/284541/130752/9249/874/27294/3248/157739/218/3948/131/126
GO:0002495	BP	GO:0002495	antigen processing and presentation of peptide antigen via MHC class II	86	-0.443647778421903	-1.68439525424411	0.000695118513490306	0.0167064440263858	0.0142298302582925	1121	tags=17%, list=6%, signal=17%	3108/8722/1520/3127/3119/3109/972/3123/3122/3118/3113/3120/3117/3111/3115
GO:0043383	BP	GO:0043383	negative T cell selection	12	-0.763514481872561	-1.88730404980547	0.000713265983873352	0.0170898529736055	0.0145564015040842	2481	tags=75%, list=12%, signal=66%	326/1794/5788/387357/940/7535/916/1236/972
GO:0032633	BP	GO:0032633	interleukin-4 production	32	-0.58418201992315	-1.83833366138897	0.000720443397390183	0.0172088734217097	0.014657778001148	2295	tags=47%, list=11%, signal=42%	9308/3662/3133/6850/50943/54440/51176/3702/940/160365/916/3123/959/3965/7356
GO:0016616	MF	GO:0016616	oxidoreductase activity, acting on the CH-OH group of donors, NAD or NADP as acceptor	108	-0.425231423618375	-1.69131699069904	0.000732578922878618	0.0174452356955835	0.0148591012169907	4623	tags=44%, list=23%, signal=34%	8574/127281/51181/3421/57016/873/284273/3420/3028/5959/441282/124/160287/83592/137872/51171/100288072/3418/56898/197257/622/3291/3033/130/51170/145226/10327/195814/1645/8514/345275/1646/2819/26227/125/8630/55586/284541/130752/9249/874/27294/3248/157739/218/3948/131/126
GO:0032814	BP	GO:0032814	regulation of natural killer cell activation	30	-0.601101630565485	-1.87923726549877	0.000740448565814284	0.0175788810426702	0.0149729345737991	4069	tags=47%, list=20%, signal=37%	10125/26191/84868/3134/9760/114770/114771/7305/3133/116449/2323/3592/257101/3593
GO:0006069	BP	GO:0006069	ethanol oxidation	12	-0.762722267743492	-1.88534580412761	0.00075597602579146	0.0178541567421937	0.0152074025714332	1705	tags=58%, list=8%, signal=53%	130/125/217/84532/216/131/126
GO:0002712	BP	GO:0002712	regulation of B cell mediated immunity	53	-0.505351373373447	-1.77760109197326	0.000758922034373459	0.0178541567421937	0.0152074025714332	4466	tags=45%, list=22%, signal=35%	958/9466/7292/718/2207/10666/149840/2213/56941/604/695/5777/3133/30009/50943/2208/4049/5788/3558/940/100141515/722/2302/55061
GO:0002889	BP	GO:0002889	regulation of immunoglobulin mediated immune response	53	-0.505351373373447	-1.77760109197326	0.000758922034373459	0.0178541567421937	0.0152074025714332	4466	tags=45%, list=22%, signal=35%	958/9466/7292/718/2207/10666/149840/2213/56941/604/695/5777/3133/30009/50943/2208/4049/5788/3558/940/100141515/722/2302/55061
GO:0038127	BP	GO:0038127	ERBB signaling pathway	120	0.389055757614307	1.66095569817285	0.000772414902227355	0.018116851938688	0.0154311550378394	2417	tags=23%, list=12%, signal=21%	255324/2069/55532/374/2202/5801/79628/1012/7039/9052/84985/3084/53358/145957/5753/222584/6464/1956/1839/5329/2241/6868/54206/3672/5782/6662/867/5578
GO:0006805	BP	GO:0006805	xenobiotic metabolic process	92	-0.45336424462028	-1.74816541584433	0.000775299998434425	0.0181299131766032	0.0154422800383604	4734	tags=48%, list=23%, signal=37%	2941/22952/10/8574/1545/4258/1728/5447/2678/1576/54577/1565/116285/1800/91703/26/54578/23491/54905/2947/6817/1577/2946/1645/1557/246181/2948/1558/6770/2052/1548/2326/874/29785/1571/1592/218/1559/1562/1553/2327/2328/1572/2938
GO:0050891	BP	GO:0050891	multicellular organismal water homeostasis	54	-0.500487447275044	-1.76161192981962	0.000781624118274172	0.0182230748772484	0.0155216311668628	2433	tags=37%, list=12%, signal=33%	59341/1080/57822/125981/3925/1579/358/111/79152/1364/5577/359/360/6337/7021/108/6340/361/6338/66002
GO:0098656	BP	GO:0098656	anion transmembrane transport	250	0.309325275017687	1.46634547505492	0.000788152146019544	0.0183204201822513	0.0156045457095653	3190	tags=28%, list=16%, signal=24%	6511/8140/55089/23657/284111/6508/6566/366/11254/2556/25769/6542/144453/50636/6545/7057/9635/2569/9123/10166/3688/84561/4923/64116/6513/6541/6573/54407/5565/80131/6567/6520/6528/6534/387700/81893/6529/120103/10630/5621/23169/57393/2570/56172/285966/6583/25932/63982/6553/81034/9057/6521/6574/159963/253512/2348/80727/84912/6540/219855/10165/1811/9194/196527/31/9629/113235/7416/65010
GO:0040017	BP	GO:0040017	positive regulation of locomotion	499	0.269964289087761	1.37563531994309	0.000793888358219089	0.0183988352543216	0.0156713362942935	2477	tags=22%, list=12%, signal=20%	3576/3553/3569/10371/3678/5054/3929/147372/3690/2303/7042/57214/2152/3037/3918/6354/2335/650/857/1081/5743/6317/57343/85360/7424/6615/2358/10769/6591/1012/306/7057/6278/7130/7803/1826/3675/22800/6364/5979/9048/3688/5228/2150/57007/29984/406992/7857/407019/9982/7869/8291/54437/7046/10501/10795/5031/7448/7015/7422/4920/8829/5328/154810/949/388/11149/10512/6355/131578/3480/693175/9448/6348/3655/1063…
GO:0046598	BP	GO:0046598	positive regulation of viral entry into host cell	10	-0.794758277145945	-1.88752018476457	0.000800774352445525	0.0184486091198027	0.0157137315314832	1358	tags=50%, list=7%, signal=47%	920/972/3123/7113/3965
GO:0075294	BP	GO:0075294	positive regulation by symbiont of entry into host	10	-0.794758277145945	-1.88752018476457	0.000800774352445525	0.0184486091198027	0.0157137315314832	1358	tags=50%, list=7%, signal=47%	920/972/3123/7113/3965
GO:0008395	MF	GO:0008395	steroid hydroxylase activity	32	-0.581011447471639	-1.82835634290825	0.000808010260487411	0.0185604008802816	0.0158089509434286	2731	tags=44%, list=14%, signal=38%	54905/1577/1589/1557/1558/1548/9023/29785/1571/1593/1559/1562/1553/1572
GO:0008514	MF	GO:0008514	organic anion transmembrane transporter activity	185	0.349615000791607	1.59395874742891	0.000812234125425211	0.0186025503961356	0.0158448520876293	3334	tags=32%, list=17%, signal=27%	6511/6581/8140/55089/23657/6538/284111/6508/6566/366/11254/6542/6545/56606/9123/10166/6579/8647/28231/144195/28234/1244/64116/201780/6513/6541/6573/54407/6567/6520/11182/6534/387700/81893/6529/120103/9390/23169/113278/6583/81034/9057/6521/159963/253512/84912/6540/948/219855/10165/1811/9194/113235/10560/9122/65010/85320/81539/345274
GO:0016042	BP	GO:0016042	lipid catabolic process	274	-0.33750217641351	-1.48665343174398	0.000815688669943587	0.0186268846711165	0.0158655789761214	4987	tags=36%, list=25%, signal=28%	5106/2166/285848/7941/5828/154791/5660/5294/158584/5320/1891/1545/27293/2639/4258/283927/57016/224/55289/5337/1576/1384/2173/6609/1374/11057/22876/345557/4035/57104/255189/747/1632/54677/51171/284161/9651/27163/26090/427/56898/6783/340665/3990/55268/3991/23491/3033/54905/32/51170/5050/35/79887/63874/125981/23007/55512/8398/133121/374569/5319/5330/2517/6653/1208/1579/313/51196/344/8630/348/340654/…
GO:0006691	BP	GO:0006691	leukotriene metabolic process	24	-0.641122868726653	-1.87635626026115	0.000841635827177478	0.0191632110708509	0.016322398728979	5233	tags=67%, list=26%, signal=49%	4056/241/2687/4258/2678/240/1800/6850/5319/2686/1579/64174/4051/124975/246/66002
GO:0007507	BP	GO:0007507	heart development	476	0.268914233341456	1.36098828392631	0.000852214083852118	0.0193474958336922	0.0164793645614614	1999	tags=16%, list=10%, signal=15%	64208/7054/23767/8862/1301/10409/2303/7042/3037/1482/2335/650/57158/176/5138/6615/5318/1852/6591/70/27063/5308/28514/57211/9241/6664/8701/1289/3675/84700/55636/5468/4488/9645/3688/10413/80206/80000/2300/4628/3084/23414/2274/1829/4734/11174/7046/407975/7422/1363/4015/8829/11149/10512/693175/22943/150094/4703/6464/115701/2737/1956/7291/3340/7798/23768/91807/2138/80114/4633/3091/56950/1948/407010/13…
GO:0005154	MF	GO:0005154	epidermal growth factor receptor binding	29	0.573732785066776	1.87411389139788	0.000866037135907387	0.0195915342184295	0.0166872259582874	2819	tags=45%, list=14%, signal=39%	255324/2069/3678/374/2202/7039/222584/6464/1839/2241/867/84894/7410
GO:0030551	MF	GO:0030551	cyclic nucleotide binding	25	0.597012295328338	1.89378138096467	0.000873138294157273	0.0195915342184295	0.0166872259582874	2567	tags=40%, list=13%, signal=35%	1258/64208/5138/5144/5575/6573/11149/610/54714/11069
GO:0050839	MF	GO:0050839	cell adhesion molecule binding	457	0.267893357683188	1.34889462302668	0.000874621948213732	0.0195915342184295	0.0166872259582874	3264	tags=23%, list=16%, signal=20%	3553/57451/3678/3690/3381/7045/11082/6624/2266/55243/2335/1002/3909/90102/1000/5817/84665/5318/2243/84978/1012/9052/7057/6286/4430/1826/1289/8838/3675/1013/81624/3688/2194/4478/151963/2191/3939/1001/3084/6696/1829/2244/7448/1363/87/114793/9689/5797/55612/54443/800/6520/3655/10631/10397/10085/1956/3912/5787/10606/5829/25945/2317/5962/667/84033/6868/10979/8727/5365/3672/5339/8851/28969/140885/5214/…
GO:0034308	BP	GO:0034308	primary alcohol metabolic process	76	-0.467074386344632	-1.75329833494155	0.000878607875035463	0.0195915342184295	0.0166872259582874	4623	tags=46%, list=23%, signal=36%	8574/1545/57016/224/5959/1576/441282/124/1565/57104/284161/27163/6783/3991/130/6817/145226/1577/10327/195814/1645/1646/2819/1558/125/217/8854/9249/54361/84532/216/3479/53630/131/126
GO:2000147	BP	GO:2000147	positive regulation of cell motility	486	0.269201269939511	1.36984958421616	0.000878670728242884	0.0195915342184295	0.0166872259582874	2477	tags=22%, list=12%, signal=20%	3576/3553/3569/10371/3678/5054/3929/147372/3690/2303/7042/57214/2152/3037/3918/6354/2335/650/857/1081/5743/6317/57343/85360/7424/6615/2358/10769/6591/1012/306/7057/6278/7130/7803/3675/22800/6364/5979/3688/5228/2150/57007/29984/406992/407019/9982/7869/8291/54437/7046/10501/10795/5031/7448/7015/7422/4920/8829/5328/154810/949/388/10512/6355/131578/3480/693175/9448/6348/3655/10631/27286/284119/1956/1…
GO:0010634	BP	GO:0010634	positive regulation of epithelial cell migration	136	0.362122999753104	1.5821403133966	0.00087954345896403	0.0195915342184295	0.0166872259582874	2417	tags=23%, list=12%, signal=20%	147372/3690/2303/7042/3037/5743/7424/10769/306/7057/3675/406992/407019/9982/7422/8829/154810/949/388/9448/27286/1839/407018/3091/407010/5155/6868/6662/9475/8754/5578
GO:0098810	BP	GO:0098810	neurotransmitter reuptake	28	0.595463969220459	1.92057994493029	0.000880574929555713	0.0195915342184295	0.0166872259582874	2082	tags=43%, list=10%, signal=38%	6530/6581/5865/6538/3690/6580/3688/6529/1812/222962/6622/2824
GO:1905517	BP	GO:1905517	macrophage migration	50	-0.518270547449761	-1.79916629322098	0.000883383734561897	0.0195980317408362	0.0166927602683296	4429	tags=56%, list=22%, signal=44%	3958/1240/1910/11117/54209/51192/57509/1907/728/5025/255231/56833/1436/4345/928/4192/59341/26228/727/729230/1524/131450/5919/6352/64805/146433/6376/284340
GO:1904385	BP	GO:1904385	cellular response to angiotensin	19	0.654890370241969	1.91530969292311	0.000892688531753715	0.0197481977180857	0.0168206651871416	306	tags=21%, list=2%, signal=21%	760/55532/815/857
GO:0098644	CC	GO:0098644	complex of collagen trimers	17	0.683843569277845	1.93645767607713	0.000896567582844659	0.0197778237042815	0.0168458993275807	3359	tags=53%, list=17%, signal=44%	1288/1301/1287/1289/1282/1284/85301/50509/1290
GO:0060193	BP	GO:0060193	positive regulation of lipase activity	58	-0.504596759733255	-1.8107275487173	0.000904227658698589	0.0198904541759489	0.0169418331176325	4182	tags=45%, list=21%, signal=36%	117/2260/185/10062/5156/338328/728/56923/6401/5319/64788/5330/344/4916/8698/3702/2263/3815/9290/6352/2261/4908/3208/64805/3357/4915
GO:2000319	BP	GO:2000319	regulation of T-helper 17 cell differentiation	13	-0.73218689359021	-1.83878565302075	0.000918526882187247	0.0201480812157524	0.0171612687462175	2534	tags=38%, list=13%, signal=34%	3594/30009/50943/3558/3593
GO:0051272	BP	GO:0051272	positive regulation of cellular component movement	499	0.268555343749241	1.36845587047558	0.000928532756187794	0.0203103499225684	0.017299482249377	2477	tags=22%, list=12%, signal=20%	3576/3553/3569/10371/3678/5054/3929/147372/3690/2303/7042/57214/2152/3037/3918/6354/2335/650/857/1081/5743/6317/57343/85360/7424/6615/2358/10769/6591/1012/306/7057/6278/7130/7803/1826/3675/9638/22800/6364/5979/3688/5228/2150/57007/29984/406992/407019/9982/7869/8291/54437/7046/10501/10795/5031/7448/7015/7422/4920/8829/5328/154810/949/388/10512/6355/131578/3480/693175/9448/6348/3655/10631/27286/284…
GO:1901612	MF	GO:1901612	cardiolipin binding	11	0.763477994564044	1.93371323763293	0.000933029893061644	0.0203515511968376	0.017334575722192	1638	tags=45%, list=8%, signal=42%	4311/1687/4833/84069/6121
GO:0055075	BP	GO:0055075	potassium ion homeostasis	26	-0.624317829070855	-1.87655964297413	0.000952007740008313	0.0207074979649294	0.0176377558653113	4021	tags=58%, list=20%, signal=46%	483/481/496/478/3766/482/3741/3778/480/6559/3757/7021/477/479/7380
GO:0050818	BP	GO:0050818	regulation of coagulation	76	0.444527727699005	1.77056571139533	0.000958819568775837	0.0207975709806614	0.0177144761848895	2939	tags=37%, list=15%, signal=32%	5054/2152/2266/3170/7056/857/2243/7057/7035/5270/2150/2191/6915/5321/2244/7448/5328/10544/5154/5329/10630/84830/5155/114897/5578/948/196527/84959
GO:0140101	MF	GO:0140101	catalytic activity, acting on a tRNA	91	0.41688643683899	1.71000993900807	0.00096492975585073	0.0208719666911379	0.0177778432503376	9030	tags=77%, list=45%, signal=43%	55039/10799/54888/92935/55157/51651/80746/10940/83480/1787/51067/11062/51095/55699/10785/79828/80324/4234/54938/10056/129450/80755/285605/57570/81627/112487/79587/60487/51251/91801/93587/55798/54931/55006/23438/79731/339175/55152/123263/60528/23395/9836/124454/25917/150962/25973/131965/92675/55621/55253/10352/127253/54920/158234/80745/115708/56986/57038/10248/3396/8846/54482/6894/54802/51605/8022…
GO:0042058	BP	GO:0042058	regulation of epidermal growth factor receptor signaling pathway	71	0.442183269565018	1.73385748190232	0.000971642947419311	0.0209589574281279	0.0178519382174926	2642	tags=25%, list=13%, signal=22%	255324/2069/374/1012/7039/9052/5753/6464/1956/1839/5329/2241/6868/54206/3672/5782/867/8527
GO:0030889	BP	GO:0030889	negative regulation of B cell proliferation	17	-0.686030559068592	-1.85657899702968	0.000978250962189839	0.0210432050899787	0.0179236967512596	4741	tags=65%, list=23%, signal=50%	4067/836/5585/2213/695/1493/4332/3635/7305/640/23495
GO:0046641	BP	GO:0046641	positive regulation of alpha-beta T cell proliferation	20	-0.65871627264915	-1.83354321628653	0.000986438399683117	0.0211608700229544	0.0180239186788555	3284	tags=70%, list=16%, signal=59%	7292/26191/3105/10148/3133/6850/729230/5788/64926/940/7535/916/3593/3965
GO:0001936	BP	GO:0001936	regulation of endothelial cell proliferation	121	0.374474933568092	1.60109169707532	0.00104660034757332	0.0223897717213007	0.019070644274319	2672	tags=27%, list=13%, signal=24%	8862/3690/2152/650/857/7498/7424/1012/1232/7057/5468/5228/7857/407019/9982/8291/7046/7422/8829/5797/858/7124/407018/654/3091/407010/5155/6868/5365/441478/5578/2321/51162
GO:0001819	BP	GO:0001819	positive regulation of cytokine production	375	-0.316635172989942	-1.44159502462394	0.00105342879957057	0.0224741097596055	0.0191424797868613	4855	tags=39%, list=24%, signal=30%	7098/5434/57162/25865/93978/84282/54941/10084/55601/1545/22900/91543/3554/6647/51744/84818/6772/958/9466/5588/7292/3428/718/100528032/29997/79792/2207/64581/23705/10125/567/26137/10666/27035/11126/861/114899/54209/59067/8288/26191/11148/27179/7105/3659/728/84265/3717/192683/3105/5345/55655/23643/22914/84868/3458/388325/3665/5435/115362/5027/255231/63940/55801/10148/3148/3134/10855/5734/81030/3594…
GO:0050678	BP	GO:0050678	regulation of epithelial cell proliferation	307	0.294851637734515	1.43786066779201	0.00105763332208606	0.0225021603253665	0.0191663720519536	2234	tags=21%, list=11%, signal=19%	255324/2069/8862/3690/7042/374/5798/2152/3037/650/857/26257/7498/57343/1021/7424/6591/4609/1012/7039/1232/7057/9241/6664/83481/595/7051/5468/27202/3915/5228/10413/5268/1001/7857/407019/9982/8291/7046/7422/55959/8829/135228/5797/858/4321/1956/3912/7124/7291/407018/654/2138/3091/1948/407010/2683/9788/5155/6868/54206/5365/6662/441478
GO:0090287	BP	GO:0090287	regulation of cellular response to growth factor stimulus	242	0.30716146046048	1.45110880663481	0.00106388425697435	0.0225734787712786	0.0192271180358393	1512	tags=17%, list=7%, signal=16%	2201/3553/8862/3678/147372/3690/10272/857/168667/7498/7424/9508/28514/7057/10468/9241/6664/3675/50964/81792/4488/56937/81848/9982/4734/7046/407975/7448/55959/283149/4015/135228/27122/858/55612/2887/1745/5046/399473/22943/50515/11167
GO:0007492	BP	GO:0007492	endoderm development	65	0.447127659216469	1.7211516853504	0.00108467079097331	0.0229519876339922	0.0195495156004657	1826	tags=28%, list=9%, signal=25%	3975/3678/1301/8091/2335/3909/3624/9241/4317/1289/1303/6928/3915/7448/1284/22943/3912/3914
GO:0045499	MF	GO:0045499	chemorepellent activity	25	0.587464003092822	1.86349326429249	0.00111676455783603	0.0235598782381937	0.0200672906637727	3461	tags=52%, list=17%, signal=43%	23767/10371/3084/7869/54437/10501/10512/23768/10505/57715/223117/8482/9723
GO:0002507	BP	GO:0002507	tolerance induction	24	-0.637164350673038	-1.86477097685672	0.00111944971723792	0.0235598782381937	0.0200672906637727	3498	tags=54%, list=17%, signal=45%	3106/84868/29851/326/3133/50943/5133/3620/1233/916/640/2302/3965
GO:0032816	BP	GO:0032816	positive regulation of natural killer cell activation	16	-0.69443525069132	-1.85636668497755	0.00112775075713352	0.0236322143708704	0.0201289034694605	2789	tags=50%, list=14%, signal=43%	10125/3134/9760/7305/3133/2323/3592/3593
GO:0019886	BP	GO:0019886	antigen processing and presentation of exogenous peptide antigen via MHC class II	84	-0.451978127836967	-1.7154887183807	0.0011289564332816	0.0236322143708704	0.0201289034694605	1121	tags=18%, list=6%, signal=17%	3108/8722/1520/3127/3119/3109/972/3123/3122/3118/3113/3120/3117/3111/3115
GO:0035313	BP	GO:0035313	wound healing, spreading of epidermal cells	15	0.695189897607935	1.91474061542455	0.00114859826435136	0.0239487700011085	0.0203985319360857	3350	tags=67%, list=17%, signal=56%	3678/90102/1289/4488/4321/1839/6868/7476/84962/23122
GO:0010632	BP	GO:0010632	regulation of epithelial cell migration	210	0.322838318496191	1.50151960169804	0.0011502298677815	0.0239487700011085	0.0203985319360857	2417	tags=20%, list=12%, signal=18%	10371/147372/3690/6781/2303/7042/3037/5801/5743/168667/7424/10769/285/306/7057/83481/3675/5468/29775/406992/407019/9982/6915/7422/8829/154810/5797/949/388/9448/27286/1839/7124/407018/3091/407010/5155/6868/6662/9475/8754/5578
GO:0048592	BP	GO:0048592	eye morphogenesis	140	0.357494084520049	1.55483580007616	0.00116529610357658	0.0241290959450682	0.0205521258169655	2469	tags=26%, list=12%, signal=23%	2201/7054/3975/2792/2202/8076/91156/1270/5308/28514/627/6664/1826/1289/220/24147/10083/2295/51761/2195/7422/5797/2737/6121/7291/85407/25945/23418/3091/6101/5309/8412/6662/197021/23363/5818
GO:2001236	BP	GO:2001236	regulation of extrinsic apoptotic signaling pathway	140	0.357736724569686	1.55589110547014	0.00116529610357658	0.0241290959450682	0.0205521258169655	2373	tags=22%, list=12%, signal=20%	3552/3553/5054/7078/50486/2266/857/3624/2243/6591/1437/7057/658/5979/51330/10413/5196/7857/7046/2070/2244/7015/8406/8829/3655/7124/2138/8795/8772/8797/5519
GO:0097048	BP	GO:0097048	dendritic cell apoptotic process	10	-0.785956547311784	-1.8666164166623	0.00117128525327286	0.0241290959450682	0.0205521258169655	1830	tags=60%, list=9%, signal=55%	6366/6387/1236/640/3965/6363
GO:2000668	BP	GO:2000668	regulation of dendritic cell apoptotic process	10	-0.785956547311784	-1.8666164166623	0.00117128525327286	0.0241290959450682	0.0205521258169655	1830	tags=60%, list=9%, signal=55%	6366/6387/1236/640/3965/6363
GO:0030195	BP	GO:0030195	negative regulation of blood coagulation	45	0.510966427408781	1.83064830972009	0.00122609405086181	0.0251915418840658	0.0214570715580622	2160	tags=36%, list=11%, signal=32%	5054/2266/7056/2243/7057/7035/5270/2191/2244/7448/5328/5154/5329/84830/5155/114897
GO:0032615	BP	GO:0032615	interleukin-12 production	52	-0.509254721172167	-1.7938326743768	0.00127725464659786	0.0261736366659409	0.0222935776404796	3123	tags=37%, list=15%, signal=31%	3458/388325/409/4192/3718/6850/3394/3603/6504/3620/201633/4050/3605/1236/3593/3670/959/3965/6363
GO:0003007	BP	GO:0003007	heart morphogenesis	216	0.305288838838104	1.4245434923025	0.00128123896391284	0.0261863722099456	0.0223044252289399	1827	tags=19%, list=9%, signal=17%	7054/1301/2303/7042/3037/1482/650/6615/5318/6591/70/27063/5308/28514/57211/9241/6664/8701/1289/55636/4488/9645/10413/3084/23414/2274/4734/7046/407975/7422/1363/8829/10512/22943/115701/7291/23768/2138/4633/3091
GO:0032040	CC	GO:0032040	small-subunit processome	37	0.52424532448169	1.81308412467849	0.00129054960995536	0.0262667665081763	0.0223729016333591	7496	tags=65%, list=37%, signal=41%	5822/55127/10885/134430/84916/27042/22984/84294/8602/10813/65083/25879/27340/5591/9136/51118/9724/92856/55813/79954/10436/55272/51602/57050
GO:0016072	BP	GO:0016072	rRNA metabolic process	220	0.31145061919615	1.45666912937295	0.00129663009707873	0.0262667665081763	0.0223729016333591	7195	tags=48%, list=36%, signal=31%	55636/9188/5822/23212/10799/55127/55720/23160/64282/23560/23246/84365/55646/10885/51119/51202/705/1662/4839/84154/53918/100130758/57602/9221/26156/134430/51018/92345/23223/83732/84916/153443/27042/9875/22984/10969/84135/84294/8886/29081/22894/8602/64216/51575/54512/55164/51010/10813/84549/55781/79922/54663/28987/23195/84128/55226/23076/10360/54853/65083/51154/25879/10200/161424/27340/84881/11056/…
GO:0044319	BP	GO:0044319	wound healing, spreading of cells	30	0.566244038118781	1.85301488859116	0.00130203825249211	0.0262667665081763	0.0223729016333591	3350	tags=47%, list=17%, signal=39%	3678/90102/1289/4488/23671/4321/1839/10630/6868/2316/7476/84962/960/23122
GO:0090504	BP	GO:0090504	epiboly	30	0.566244038118781	1.85301488859116	0.00130203825249211	0.0262667665081763	0.0223729016333591	3350	tags=47%, list=17%, signal=39%	3678/90102/1289/4488/23671/4321/1839/10630/6868/2316/7476/84962/960/23122
GO:0090505	BP	GO:0090505	epiboly involved in wound healing	30	0.566244038118781	1.85301488859116	0.00130203825249211	0.0262667665081763	0.0223729016333591	3350	tags=47%, list=17%, signal=39%	3678/90102/1289/4488/23671/4321/1839/10630/6868/2316/7476/84962/960/23122
GO:0030656	BP	GO:0030656	regulation of vitamin metabolic process	12	0.734275913988542	1.91009848633201	0.00132231497294336	0.0265413713659277	0.0226067982368334	1596	tags=42%, list=8%, signal=38%	3553/6615/6591/1594/7124
GO:1905521	BP	GO:1905521	regulation of macrophage migration	39	-0.556442294161654	-1.83712994936406	0.00132246720045973	0.0265413713659277	0.0226067982368334	4050	tags=54%, list=20%, signal=43%	11117/54209/57509/728/5025/56833/1436/4345/928/4192/59341/26228/727/1524/131450/5919/6352/64805/146433/6376/284340
GO:0030193	BP	GO:0030193	regulation of blood coagulation	73	0.44402170222122	1.75050590423139	0.00134480797199306	0.0269203590691772	0.022929603657227	2939	tags=37%, list=15%, signal=32%	5054/2152/2266/3170/7056/857/2243/7057/7035/5270/2150/2191/6915/5321/2244/7448/5328/5154/5329/10630/84830/5155/114897/5578/948/196527/84959
GO:0015893	BP	GO:0015893	drug transport	10	0.769867443387666	1.85198313725125	0.00135118647890283	0.0269786900287598	0.0229792874590195	1260	tags=50%, list=6%, signal=47%	6581/6580/8647/1244/6573
GO:0048762	BP	GO:0048762	mesenchymal cell differentiation	197	0.322620674491416	1.48471435151502	0.00136068501166157	0.0270988598102523	0.0230816429088156	1409	tags=17%, list=7%, signal=16%	3553/3569/10371/2303/7042/3037/4017/8091/3170/2335/650/90102/6317/6615/6591/5308/2637/9241/6664/4488/5979/3084/7869/2295/54437/7046/10501/254268/359845/283149/8829/10512/399473/693175
GO:0019957	MF	GO:0019957	C-C chemokine binding	22	-0.63230639845746	-1.8127485028464	0.0013652741481799	0.0271208923262166	0.0231004092580064	3277	tags=68%, list=16%, signal=57%	1237/10803/1235/729230/643/2826/1234/10663/1524/7852/2833/1233/1236/2829/2532
GO:0042501	BP	GO:0042501	serine phosphorylation of STAT protein	13	0.724710876353265	1.94429997389935	0.00138108347535525	0.0273651323730059	0.0233084424218921	2389	tags=54%, list=12%, signal=48%	56832/5979/338376/3439/3976/8851/11009
GO:0004896	MF	GO:0004896	cytokine receptor activity	88	-0.448007835848881	-1.70782055471449	0.00141340173994005	0.0279344145911502	0.023793332523009	2909	tags=42%, list=14%, signal=36%	10803/10148/1235/3568/2676/2675/26280/3581/3594/53832/1439/64109/50615/3587/729230/643/2826/3563/1234/10663/920/1524/55540/7852/2674/1438/3561/2833/1233/5618/1236/116379/3593/2322/972/400935/2829
GO:0019731	BP	GO:0019731	antibacterial humoral response	33	-0.571017974139943	-1.81669305146951	0.00141847790916416	0.0279637657687629	0.0238183325933202	2330	tags=45%, list=12%, signal=40%	1511/3133/8398/5319/11005/6039/7018/820/4057/10406/28912/3507/3512/3494/3493
GO:0060485	BP	GO:0060485	mesenchyme development	241	0.316374801139018	1.49582864887994	0.00143679261023083	0.0282532930703724	0.0240649394924627	1409	tags=17%, list=7%, signal=16%	3553/3569/10371/10409/2303/7042/3037/4017/1482/8091/3170/2335/650/90102/6317/6615/6591/70/4609/5308/2637/9241/6664/4488/5979/10413/3084/7869/23414/4734/2295/54437/7046/10501/254268/359845/283149/8829/10512/399473/693175
GO:0031424	BP	GO:0031424	keratinization	108	0.38030645206047	1.58594663048895	0.00144954750841867	0.0283299060074581	0.0241301950961445	1986	tags=26%, list=10%, signal=24%	23581/404203/3861/3854/286887/3887/730755/3853/5318/9119/2312/3872/353145/7051/3889/3857/56603/1001/7062/1829/6704/3885/5046/388697/6703/5045/1041/84648
GO:0005391	MF	GO:0005391	sodium:potassium-exchanging ATPase activity	11	-0.764086145230585	-1.84002334454303	0.00145160299177806	0.0283299060074581	0.0241301950961445	4524	tags=82%, list=22%, signal=64%	483/481/496/478/482/480/486/477/479
GO:0008556	MF	GO:0008556	potassium transmembrane transporter activity, phosphorylative mechanism	11	-0.764086145230585	-1.84002334454303	0.00145160299177806	0.0283299060074581	0.0241301950961445	4524	tags=82%, list=22%, signal=64%	483/481/496/478/482/480/486/477/479
GO:0001916	BP	GO:0001916	positive regulation of T cell mediated cytotoxicity	24	-0.629214719615386	-1.84150501532361	0.00151165961490915	0.0294282335532438	0.0250657032461646	3498	tags=62%, list=17%, signal=52%	3106/3105/5027/3134/3136/3594/3133/5788/3592/3593/563/909/911/910/913
GO:0150079	BP	GO:0150079	negative regulation of neuroinflammatory response	12	-0.74118538415466	-1.83210955441339	0.00151941828472266	0.0295055116786418	0.0251315254286323	2527	tags=58%, list=13%, signal=51%	4345/7133/5788/131450/8530/3479/6376
GO:0032673	BP	GO:0032673	regulation of interleukin-4 production	29	-0.58034744460736	-1.79797261859109	0.00153064487778265	0.0295127891292622	0.0251377240479721	2295	tags=62%, list=11%, signal=55%	5588/7292/2207/8288/84868/9308/3662/3133/6850/50943/54440/51176/940/916/3123/959/3965/7356
GO:0019915	BP	GO:0019915	lipid storage	70	0.433884588449675	1.68915271518608	0.00153203130847661	0.0295127891292622	0.0251377240479721	2664	tags=26%, list=13%, signal=22%	3553/3569/3690/857/5468/134429/130399/123/8291/2583/949/29923/7124/8204/6713/1401/948/4232
GO:0005747	CC	GO:0005747	mitochondrial respiratory chain complex I	35	-0.555574749211996	-1.79369905867472	0.00153874308289206	0.0295127891292622	0.0251377240479721	8280	tags=80%, list=41%, signal=47%	4723/55101/4712/4708/4728/4697/55967/4718/4715/4698/4716/4704/4700/4695/4717/90871/4722/4696/4711/51079/4707/4713/4710/4694/54539/126328/56964/374291
GO:0030964	CC	GO:0030964	NADH dehydrogenase complex	35	-0.555574749211996	-1.79369905867472	0.00153874308289206	0.0295127891292622	0.0251377240479721	8280	tags=80%, list=41%, signal=47%	4723/55101/4712/4708/4728/4697/55967/4718/4715/4698/4716/4704/4700/4695/4717/90871/4722/4696/4711/51079/4707/4713/4710/4694/54539/126328/56964/374291
GO:0045271	CC	GO:0045271	respiratory chain complex I	35	-0.555574749211996	-1.79369905867472	0.00153874308289206	0.0295127891292622	0.0251377240479721	8280	tags=80%, list=41%, signal=47%	4723/55101/4712/4708/4728/4697/55967/4718/4715/4698/4716/4704/4700/4695/4717/90871/4722/4696/4711/51079/4707/4713/4710/4694/54539/126328/56964/374291
GO:0002065	BP	GO:0002065	columnar/cuboidal epithelial cell differentiation	94	0.401626279514279	1.65535403740227	0.00154770012071629	0.0296116482555719	0.0252219279985345	1095	tags=18%, list=5%, signal=17%	5054/1747/6098/650/1045/133396/1021/1000/84189/28514/4825/3651/6664/2194/10413/10083/5753
GO:0043372	BP	GO:0043372	positive regulation of CD4-positive, alpha-beta T cell differentiation	24	-0.627253639811227	-1.83576557824081	0.00156068594325415	0.0297454101106684	0.025335860591853	3123	tags=42%, list=15%, signal=35%	3458/3594/9308/50943/54440/3071/4602/3593/3965/6363
GO:0019955	MF	GO:0019955	cytokine binding	123	-0.400290864718304	-1.62331994474502	0.00156233115901674	0.0297454101106684	0.025335860591853	2909	tags=36%, list=14%, signal=31%	10803/10148/1235/199713/3568/64388/1436/3594/112744/117166/7043/53832/124857/64109/3587/7133/729230/643/2826/3563/1234/10663/920/8764/1524/25928/2/1311/7852/1438/3815/3561/147138/2833/3592/1233/8200/5618/1236/116379/3593/972/2829/2532
GO:0001666	BP	GO:0001666	response to hypoxia	304	0.286182919127091	1.39043254100535	0.00157209408682048	0.0298370906149234	0.0254139501009959	2316	tags=18%, list=11%, signal=16%	7054/768/2792/8614/6781/7042/6326/4017/51129/664/3099/650/857/5743/7424/27063/285/4609/3751/7057/205/5352/5228/54541/406992/3939/30001/7015/7422/3777/112399/6513/5328/100/1789/5163/29923/10631/10397/84069/5664/7291/132864/6547/3091/329/133/54583/6868/3329/5230/3709/9475/1543
GO:0042552	BP	GO:0042552	myelination	124	-0.396024059461805	-1.60418191148485	0.00157480984239547	0.0298370906149234	0.0254139501009959	3709	tags=29%, list=18%, signal=24%	8893/114569/3400/3766/1959/6900/26011/163175/745/928/4653/2064/349149/7133/58494/50846/4916/287/79152/7852/443/225/1191/8530/7368/5354/51090/53616/6285/5915/5803/4118/5764/3792/8537/4915
GO:0030552	MF	GO:0030552	cAMP binding	17	0.666336150912023	1.88688146273555	0.00161230906063605	0.0304734239203227	0.0259559514334894	1483	tags=41%, list=7%, signal=38%	1258/64208/5138/5144/5575/11149/610
GO:0042910	MF	GO:0042910	xenobiotic transmembrane transporter activity	26	0.581656932408322	1.85505188080783	0.00165622923914099	0.0312277411263703	0.0265984463765194	3115	tags=50%, list=15%, signal=42%	6581/8140/6580/8647/1244/6513/6573/146802/222962/6583/6540/6584/113235
GO:0010518	BP	GO:0010518	positive regulation of phospholipase activity	49	-0.51518957837863	-1.78638640543362	0.0016766113620945	0.031535682793792	0.0268607378402173	4182	tags=47%, list=21%, signal=37%	117/2260/185/5156/728/56923/6401/5319/5330/344/4916/8698/3702/2263/3815/9290/6352/2261/4908/3208/64805/3357/4915
GO:0030007	BP	GO:0030007	cellular potassium ion homeostasis	14	-0.712769219786454	-1.81480991743095	0.00170311358295308	0.0319569770372424	0.0272195781513946	4524	tags=64%, list=22%, signal=50%	483/481/496/478/482/3778/480/477/479
GO:0032768	BP	GO:0032768	regulation of monooxygenase activity	53	0.461406664808718	1.70701129837257	0.0017243599528952	0.0322778628682571	0.0274928948967426	2815	tags=32%, list=14%, signal=28%	3552/3553/857/1001/407019/7015/1594/4883/949/1956/7124/3091/6622/9722/114757/10392/573971
GO:0098657	BP	GO:0098657	import into cell	197	0.319400564405294	1.46989526508834	0.00173056958742917	0.0323164157729279	0.0275257326022749	2284	tags=24%, list=11%, signal=21%	6511/6530/6581/8140/23657/5865/6538/3690/3768/11254/25769/6542/7057/23516/6580/3688/406992/84561/4923/57181/64116/6513/6541/6573/79400/6567/6520/610/6543/6529/1812/3772/222962/25800/120103/6547/1948/6622/5621/3763/7779/57393/2824/6583/59283/6553/6515
GO:0002861	BP	GO:0002861	regulation of inflammatory response to antigenic stimulus	23	-0.614789684484597	-1.77849442748134	0.00176989400599563	0.0329716857049951	0.0280838633386513	2701	tags=57%, list=13%, signal=49%	718/2207/2213/695/3133/116/4049/2529/940/1236/3593/3123/26279
GO:1903975	BP	GO:1903975	regulation of glial cell migration	16	-0.68077384024864	-1.81984695590223	0.00177744633058146	0.0330259767905523	0.028130106149557	3964	tags=75%, list=20%, signal=60%	54209/4035/482/5025/3418/26228/729230/1524/7074/1880/64805/6376
GO:0002040	BP	GO:0002040	sprouting angiogenesis	115	0.378980925338253	1.60589773457632	0.00178129064492513	0.0330259767905523	0.028130106149557	1925	tags=23%, list=10%, signal=21%	3678/147372/2303/11082/4017/5743/168667/7424/10769/1012/28514/7057/29775/3688/5228/407019/9982/6915/7422/8829/8434/27286/407018/1948/84830/407010
GO:0007173	BP	GO:0007173	epidermal growth factor receptor signaling pathway	98	0.396821761699142	1.63624159809134	0.00180216000563421	0.0332867900441434	0.0283522556579654	2359	tags=23%, list=12%, signal=21%	255324/2069/55532/374/2202/1012/7039/9052/84985/53358/5753/222584/6464/1956/1839/5329/2241/6868/54206/3672/5782/6662/867
GO:0002708	BP	GO:0002708	positive regulation of lymphocyte mediated immunity	96	-0.432147784942962	-1.6744608667713	0.00180390720413876	0.0332867900441434	0.0283522556579654	4591	tags=49%, list=23%, signal=38%	91543/3554/958/7292/718/100528032/2207/23705/10125/567/10666/11126/149840/59067/56941/3106/3105/22914/5027/3134/3136/7409/695/3594/3133/30009/50943/2208/54440/3902/4049/116449/5788/3558/259197/940/100141515/114836/56253/3592/4068/3593/563/909/911/910/913
GO:1900046	BP	GO:1900046	regulation of hemostasis	74	0.431913275272387	1.71019761454655	0.00186842040465607	0.0342374950904218	0.0291620253140859	2939	tags=36%, list=15%, signal=31%	5054/2152/2266/3170/7056/857/2243/7057/7035/5270/2150/2191/6915/5321/2244/7448/5328/5154/5329/10630/84830/5155/114897/5578/948/196527/84959
GO:0007162	BP	GO:0007162	negative regulation of cell adhesion	248	-0.338276974222383	-1.47413106315467	0.00186996296289626	0.0342374950904218	0.0291620253140859	4056	tags=32%, list=20%, signal=26%	6904/8651/861/55920/26191/2213/1840/8573/9404/3659/4035/10385/397/3717/7143/64115/84868/4070/9314/604/10154/54900/6366/135/54828/4241/1493/653499/4072/8654/928/4192/59341/4653/3718/168002/140706/2064/5777/80709/30009/634/10507/284194/9750/6387/2065/10875/58494/50943/27299/1029/3902/79626/6693/5788/2192/445/3558/8764/6370/3620/2651/201633/56253/53616/654346/347/972/10457/3123/2302/3965/7356/11170/…
GO:0048247	BP	GO:0048247	lymphocyte chemotaxis	53	-0.48558046158119	-1.70805582853286	0.00187798280231806	0.0342374950904218	0.0291620253140859	3679	tags=42%, list=18%, signal=34%	11240/6359/22914/6366/6846/6368/6356/729230/6360/10563/6370/1880/3627/6367/6352/9023/2833/6358/6361/9547/6376/6363
GO:0031225	CC	GO:0031225	anchored component of membrane	130	-0.389305226970733	-1.58077120329005	0.00187873932062802	0.0342374950904218	0.0291620253140859	3577	tags=37%, list=18%, signal=31%	66004/9230/338328/1800/5067/154064/256710/6900/23627/4061/420/7512/83639/684/80820/4241/2676/2675/8581/284348/133121/57126/27076/146183/25837/2350/64174/2674/2719/171169/762/6997/55600/258010/152330/962/56963/8875/1043/914/4680/146760/83546/2572/8000/1087/1048/137797
GO:0030104	BP	GO:0030104	water homeostasis	61	-0.473565280151872	-1.72519262019965	0.00188180915611924	0.0342374950904218	0.0291620253140859	2433	tags=36%, list=12%, signal=32%	59341/1080/57822/125981/3925/1579/6344/358/111/79152/6343/1364/5577/359/360/6337/7021/108/6340/361/6338/66002
GO:0045123	BP	GO:0045123	cellular extravasation	61	-0.473989460796598	-1.72673790518692	0.00188180915611924	0.0342374950904218	0.0291620253140859	3216	tags=38%, list=16%, signal=32%	29/6401/6366/5734/50512/4192/57126/9750/6387/729230/58494/6693/6402/6404/1524/6370/3689/2529/3683/120425/6403/7412/6376
GO:0030425	CC	GO:0030425	dendrite	500	0.257244566083641	1.30925429122369	0.00188863079618626	0.0342448130914719	0.0291682584725372	2674	tags=19%, list=13%, signal=17%	4311/3897/3352/10381/7054/57451/92737/10371/815/22941/664/55243/387804/23762/23242/1131/885/10642/54550/10769/9758/3363/306/3751/627/57537/881/23034/1826/9066/55450/9638/658/26278/7976/5979/3688/9610/8777/9456/26232/4803/30001/4628/4923/85442/4734/339451/3274/4920/100/56896/54407/4038/23046/9532/7804/6543/2898/1812/11346/5664/66000/26115/8898/23426/3269/25945/6547/11141/6853/3798/5621/27161/79953…
GO:0010594	BP	GO:0010594	regulation of endothelial cell migration	150	0.337720151392201	1.48878059704883	0.00189283917205061	0.0342448130914719	0.0291682584725372	2027	tags=20%, list=10%, signal=18%	147372/3690/6781/2303/5743/168667/7424/10769/285/306/7057/5468/29775/406992/407019/9982/6915/7422/8829/154810/5797/949/388/27286/7124/407018/3091/407010/5155/6868
GO:0043616	BP	GO:0043616	keratinocyte proliferation	39	0.525068571307763	1.83928594990948	0.00189863890604285	0.0342448130914719	0.0291682584725372	2050	tags=36%, list=10%, signal=32%	2069/374/3037/6591/1012/10468/83481/7051/10413/1001/135228/55612/1948/3664
GO:0009755	BP	GO:0009755	hormone-mediated signaling pathway	153	-0.375745189490504	-1.56347306703147	0.00189980213888736	0.0342448130914719	0.0291682584725372	5354	tags=35%, list=27%, signal=26%	7067/153222/6751/3275/8648/8289/2852/6714/9420/112398/25959/9063/23558/10013/5058/3065/861/434/376497/11057/11240/57658/6943/8611/3717/2104/7101/6753/409/133522/9975/8549/2103/7253/5241/190/85315/51176/3169/51738/81606/1393/1394/5618/6755/55885/5915/2642/367/4246/158800/3670/655/4306
GO:1900047	BP	GO:1900047	negative regulation of hemostasis	46	0.48970114752319	1.7661741486879	0.00190546661930533	0.0342675948372531	0.0291876629834517	2160	tags=35%, list=11%, signal=31%	5054/2266/7056/2243/7057/7035/5270/2191/2244/7448/5328/5154/5329/84830/5155/114897
GO:1903556	BP	GO:1903556	negative regulation of tumor necrosis factor superfamily cytokine production	46	-0.525384807892603	-1.79924574105001	0.00191878597617514	0.0344276184250594	0.0293239641908308	3319	tags=39%, list=16%, signal=33%	945/64115/84868/50856/409/5777/50943/197358/2841/6504/5443/671/10457/4057/3965/3479/23547/6376
GO:0043029	BP	GO:0043029	T cell homeostasis	37	-0.53318103545901	-1.73724322358929	0.00199787572071282	0.0357642718096339	0.0304624680368094	2288	tags=32%, list=11%, signal=29%	3718/84636/50943/3071/3558/11151/1831/778/596/27240/8456/3965
GO:0042730	BP	GO:0042730	fibrinolysis	23	0.608525064693761	1.89569434071375	0.00200872059640752	0.0358759341381316	0.0305575772041618	3956	tags=57%, list=20%, signal=45%	5054/2266/7056/2243/7057/2191/2244/5328/5329/5055/302/2147/1361
GO:0002923	BP	GO:0002923	regulation of humoral immune response mediated by circulating immunoglobulin	11	-0.753977034497326	-1.81567923117587	0.00203034886425783	0.0361792370846126	0.0308159176049345	2135	tags=64%, list=11%, signal=57%	5777/2208/4049/5788/722/2302/55061
GO:0060326	BP	GO:0060326	cell chemotaxis	259	-0.32925880761965	-1.44518489846293	0.00204888903731082	0.0364262532729209	0.0310263153667279	3521	tags=34%, list=17%, signal=29%	5156/6359/1907/4681/728/240/1800/1237/22914/8817/5025/63940/6366/56833/10803/7060/9353/57580/3148/6846/7409/1235/409/1436/6368/4192/59341/6356/23604/10451/6850/5319/26228/2246/9750/6387/727/4856/729230/6360/643/2826/3315/5587/199/3603/1234/3219/10563/2841/3071/64094/51176/51411/10663/1524/6370/11151/7074/1880/3627/3689/7852/2277/245937/5919/6367/3815/4283/1269/6352/9023/2833/3592/1233/1236/972/12…
GO:0042493	BP	GO:0042493	response to drug	330	0.279657494684239	1.38071678883243	0.002057841641761	0.0365020794177515	0.0310909008146171	2571	tags=22%, list=13%, signal=20%	6530/51083/6581/3553/7054/768/6538/7042/8091/4837/8061/5743/3624/5138/7424/107/70/27063/4609/1373/7057/4825/627/3651/205/595/3675/5468/6928/7976/6580/27290/5979/5228/6281/3939/123/1001/8647/6915/1244/4502/3777/4015/5395/4862/100/5797/6573/10512/1789/1956/7804/2768/1812/7037/5621/1848/8412/6868/3329/4860/5471/5139/9759/1503/1543/8754/4982/94274/5198/9447/4131
GO:0045060	BP	GO:0045060	negative thymic T cell selection	11	-0.753040299049622	-1.81342344483268	0.00206447157806991	0.0365364549509782	0.0311201804148769	2481	tags=73%, list=12%, signal=64%	326/1794/5788/940/7535/916/1236/972
GO:0032103	BP	GO:0032103	positive regulation of response to external stimulus	440	-0.300973936882845	-1.38749110834926	0.00207960848168204	0.0365771975739952	0.0311548832282878	3492	tags=27%, list=17%, signal=23%	1907/728/5720/9641/143471/846/3717/5345/23643/22914/8817/84868/3458/50856/388325/3665/5025/115362/84630/63940/6366/7060/9353/3148/6846/3134/5734/7409/695/1235/81030/3384/1436/112744/4332/3818/64170/4192/59341/84166/51704/23604/3133/6850/79132/3055/5698/3385/5699/26228/9750/6387/2219/729230/1690/3315/5587/1050/3902/199/4049/3603/116449/9252/10563/3071/64094/4916/3558/6863/51738/149628/2255/55540/2…
GO:0007530	BP	GO:0007530	sex determination	18	-0.656890982329831	-1.79516839923085	0.00208201688403744	0.0365771975739952	0.0311548832282878	3597	tags=56%, list=18%, signal=46%	51804/6943/1761/2254/190/50846/7490/54361/367/268
GO:0003014	BP	GO:0003014	renal system process	100	-0.414404002586021	-1.62460677972028	0.00208519685304916	0.0365771975739952	0.0311548832282878	2441	tags=27%, list=12%, signal=24%	3778/57156/56302/5020/3784/1579/358/111/9368/6863/1364/596/4881/2934/56670/6565/5577/359/360/7021/108/361/28912/3512/3494/66002/3493
GO:0043090	BP	GO:0043090	amino acid import	35	0.510696830872287	1.73437830487845	0.00208556256874969	0.0365771975739952	0.0311548832282878	2195	tags=40%, list=11%, signal=36%	6511/8140/23657/11254/6542/3688/4923/6541/6567/6520/6529/120103/57393/6583
GO:0009112	BP	GO:0009112	nucleobase metabolic process	29	0.552264002701879	1.8039855244844	0.00212983158553919	0.0370810813156861	0.0315840697208084	2287	tags=24%, list=11%, signal=21%	978/7498/1373/100/10606/5471/1503
GO:0002478	BP	GO:0002478	antigen processing and presentation of exogenous peptide antigen	147	-0.378935339119209	-1.57318213489381	0.00213165057398393	0.0370810813156861	0.0315840697208084	4334	tags=27%, list=21%, signal=22%	3835/54842/3107/2207/5721/3693/567/10120/2213/5696/3106/5720/143471/3105/50856/3134/3136/1509/3133/5698/1536/5699/3902/4689/3108/8722/1520/3127/3119/3109/972/3123/3122/3118/3113/3120/3117/3111/3115/50489
GO:0030676	MF	GO:0030676	Rac guanyl-nucleotide exchange factor activity	16	-0.67654047632365	-1.80853031299288	0.00213618774710462	0.0370810813156861	0.0315840697208084	2891	tags=50%, list=14%, signal=43%	57580/7409/54869/2059/221178/10451/1794/7074
GO:0061041	BP	GO:0061041	regulation of wound healing	122	0.363867168639404	1.55147550374209	0.00213755668612837	0.0370810813156861	0.0315840697208084	2160	tags=27%, list=11%, signal=24%	5054/2303/2152/2266/3170/7056/857/90102/2243/7057/7035/83481/5270/51330/3688/2150/2191/6915/5321/2244/7448/5328/55966/135228/1839/7124/5154/3156/5329/10630/84830/5155/114897
GO:0005126	MF	GO:0005126	cytokine receptor binding	212	0.322013989044458	1.50114989887134	0.00214542459255566	0.0370810813156861	0.0315840697208084	2096	tags=23%, list=10%, signal=21%	3552/3576/6374/56832/3553/3569/3678/3690/7042/2919/2920/6354/9244/3589/7424/85480/1437/2921/1270/8600/627/5473/1440/26525/56300/6364/5228/5196/9180/338376/4803/7046/7422/23529/50604/7837/6355/6348/6464/5197/7124/8744/1896/3557/7032/6868/3439/8772/3976
GO:2000107	BP	GO:2000107	negative regulation of leukocyte apoptotic process	45	-0.514224534419806	-1.76030050545557	0.00215029812598803	0.0370810813156861	0.0315840697208084	3293	tags=51%, list=16%, signal=43%	5588/57864/2207/10461/81704/3665/604/6366/171558/3718/84941/6387/1234/3558/1831/3620/6352/939/1236/3059/972/5304/6363
GO:0050855	BP	GO:0050855	regulation of B cell receptor signaling pathway	24	-0.615182776312942	-1.80043812168517	0.00215141903228896	0.0370810813156861	0.0315840697208084	4174	tags=67%, list=21%, signal=53%	4067/5583/861/26191/2213/9404/5079/148823/150372/26228/933/23228/115352/930/5579/640
GO:0005518	MF	GO:0005518	collagen binding	60	0.449000649376773	1.68859653978449	0.00215238843645693	0.0370810813156861	0.0315840697208084	3214	tags=45%, list=16%, signal=38%	147372/7045/26577/2335/7057/57211/4322/3675/4811/3688/7448/4015/131578/1514/4321/5154/22795/5155/3672/114897/8754/285613/871/10609/51144/960/50509
GO:0048002	BP	GO:0048002	antigen processing and presentation of peptide antigen	161	-0.36401922350927	-1.52346100398676	0.00217201179918312	0.0373365471969954	0.0318016645675678	4334	tags=27%, list=21%, signal=21%	3835/54842/3107/2207/5721/3693/567/10120/54209/2213/55080/5696/3106/5720/143471/3105/50856/3134/3136/1509/3133/5698/1536/5699/3902/4689/3108/8722/1520/3127/3119/3109/972/3123/3122/3118/3113/3120/563/3117/3111/3115/50489
GO:0050912	BP	GO:0050912	detection of chemical stimulus involved in sensory perception of taste	21	-0.62750045896001	-1.76976688945656	0.00221457995800754	0.0379844364163099	0.0323535087303629	2413	tags=48%, list=12%, signal=42%	9033/285093/64108/83597/1470/338557/80835/563/5304/5284
GO:0001776	BP	GO:0001776	leukocyte homeostasis	80	-0.441182672656381	-1.66591433839474	0.00226158644093188	0.0386832937714247	0.0329487653584243	2288	tags=29%, list=11%, signal=26%	3718/84636/55619/729230/50943/3071/3558/11151/1831/1880/778/596/27240/202309/115650/2322/972/608/159296/8456/30061/23495/3965
GO:0002009	BP	GO:0002009	morphogenesis of an epithelium	474	0.263430584008061	1.33398534414108	0.00226526030047126	0.0386832937714247	0.0329487653584243	2583	tags=19%, list=13%, signal=17%	760/3975/768/23767/10371/3678/2303/7042/374/1482/284217/650/3909/90102/3853/23242/7424/6615/6591/4609/3371/28514/2637/3872/10468/3651/9241/6664/3237/1289/220/81792/4488/6928/7976/25902/9645/5979/5228/10413/5268/4478/80000/2295/1282/7422/4920/8829/55966/388/10512/8521/22943/84133/23671/4321/2737/1956/1839/8985/7124/5154/7291/7798/85407/4919/2138/10630/3091/7052/1948/133/9788/9096/6868/10082/3207/3…
GO:0030490	BP	GO:0030490	maturation of SSU-rRNA	47	0.483345164754951	1.74578171713523	0.00227028363906564	0.0386842422262673	0.0329495732114537	5591	tags=49%, list=28%, signal=35%	5822/23212/10799/55127/55720/10885/705/83732/84916/153443/27042/84294/8602/55781/28987/55226/25879/161424/27340/11056/57647/25926/9790
GO:0006882	BP	GO:0006882	cellular zinc ion homeostasis	32	0.552234563002578	1.83387724608016	0.00238387739324819	0.0405311206576936	0.0345226648008661	4782	tags=59%, list=24%, signal=45%	55532/4489/23516/57181/64116/4502/25800/6279/7779/4496/4493/6280/55630/7782/4501/4504/326343/4499/4495
GO:0002707	BP	GO:0002707	negative regulation of lymphocyte mediated immunity	39	-0.541845989988797	-1.78893931427515	0.00239709138253308	0.040666994762059	0.0346383965172364	3870	tags=46%, list=19%, signal=37%	2213/3106/3105/84868/604/3134/409/5777/3133/30009/634/50943/5788/10225/722/2302/3965/55061
GO:0002385	BP	GO:0002385	mucosal immune response	17	-0.664064870153667	-1.79713406975107	0.0024211339852657	0.0409855877027479	0.0349097602772522	1958	tags=35%, list=10%, signal=32%	5319/100141515/820/4057/5284/4843
GO:0016485	BP	GO:0016485	protein processing	189	0.318944855542439	1.45316559970774	0.00249676337132554	0.0421741786822385	0.0359221509366873	2932	tags=23%, list=15%, signal=20%	4311/5054/5122/147372/2152/2266/1081/143458/2243/9508/2028/7057/59082/5270/4803/2244/1363/5328/5046/6447/196446/2619/1514/9532/2737/5664/255738/5045/329/5621/8767/10418/444/8772/7850/5230/4325/79444/83943/9159/2395/11093/8532
GO:2000516	BP	GO:2000516	positive regulation of CD4-positive, alpha-beta T cell activation	30	-0.565829150189169	-1.76896413330415	0.00251126451288316	0.042303097671613	0.036031958585339	4446	tags=47%, list=22%, signal=36%	5588/7292/8651/11126/3458/3594/9308/50943/54440/3071/4602/3593/3965/6363
GO:0060065	BP	GO:0060065	uterus development	21	0.604365847154494	1.82551179089631	0.00252005952635662	0.042303097671613	0.036031958585339	3534	tags=43%, list=18%, signal=35%	3975/7042/80000/1588/3207/10765/3205/7476/5950
GO:0002020	MF	GO:0002020	protease binding	116	0.369546109036782	1.5689460742692	0.00252182216144325	0.042303097671613	0.036031958585339	2602	tags=26%, list=13%, signal=23%	5054/147372/3690/7078/2152/54507/2335/5104/6317/5275/6318/59082/3675/24145/3688/2191/304/7124/5045/5621/8767/3329/440068/8772/9507/8851/8797/5269/3949/970
GO:0050858	BP	GO:0050858	negative regulation of antigen receptor-mediated signaling pathway	27	-0.595052037478137	-1.81152806390966	0.00253445452442892	0.042303097671613	0.036031958585339	4654	tags=59%, list=23%, signal=46%	3958/79037/11126/26191/2213/9404/10385/11006/5777/634/84174/933/23228/115352/53347/4068
GO:0005372	MF	GO:0005372	water transmembrane transporter activity	14	-0.699484913463308	-1.78098621939211	0.00253749162596239	0.042303097671613	0.036031958585339	1935	tags=64%, list=10%, signal=58%	6523/6563/363/358/364/359/360/361/362
GO:0061687	BP	GO:0061687	detoxification of inorganic compound	14	0.681901789194116	1.85006389289039	0.00253816375017145	0.042303097671613	0.036031958585339	4782	tags=79%, list=24%, signal=60%	4489/1244/4502/7779/4496/4493/4501/4504/326343/4499/4495
GO:0015294	MF	GO:0015294	solute:cation symporter activity	80	0.420060874039284	1.68635840913322	0.0025424232323507	0.042303097671613	0.036031958585339	1587	tags=20%, list=8%, signal=19%	6511/6530/6581/6538/284111/85414/56606/23516/6580/84561/64116/201780/54407/6528/6534/6529
GO:0002504	BP	GO:0002504	antigen processing and presentation of peptide or polysaccharide antigen via MHC class II	87	-0.430391133832146	-1.6340894263989	0.00257294342371187	0.0427107277224781	0.0363791603251485	1121	tags=17%, list=6%, signal=16%	3108/8722/1520/3127/3119/3109/972/3123/3122/3118/3113/3120/3117/3111/3115
GO:2000106	BP	GO:2000106	regulation of leukocyte apoptotic process	77	-0.443555269603824	-1.66670165904793	0.00257789161802552	0.0427107277224781	0.0363791603251485	4741	tags=45%, list=23%, signal=35%	4067/3958/155038/5588/7157/57864/2207/10461/5291/81704/3665/604/5027/6366/695/171558/3718/84941/6387/5133/1029/1234/3558/1831/3620/6352/917/939/1236/3059/972/640/5304/3965/6363
GO:0007281	BP	GO:0007281	germ cell development	199	-0.348049477161952	-1.48474554512026	0.00262634751705109	0.0434211637267024	0.0369842791483717	3443	tags=27%, list=17%, signal=23%	79925/146849/5990/494551/9148/1761/11144/25809/10522/3148/4948/1235/8549/8654/4192/349152/1080/56165/56853/79582/1618/89765/6595/10361/84223/8382/9576/58494/50846/9985/85315/56163/130026/84072/11063/347688/596/4880/3815/7490/51087/6691/54361/135138/268/152015/5764/3479/50487/150365/29118/317761/124626/6954
GO:0036293	BP	GO:0036293	response to decreased oxygen levels	314	0.285212673746839	1.39618597493574	0.0026418724111029	0.0435852975958862	0.037124081316591	2633	tags=19%, list=13%, signal=17%	7054/768/2792/8614/6781/7042/6326/4017/51129/664/3099/650/857/5743/7424/27063/285/4609/3751/7057/205/5352/5228/54541/406992/3939/30001/7015/7422/3777/112399/6513/5328/100/1789/5163/29923/10631/10397/10135/84069/5664/7291/132864/6547/3091/329/133/54583/6868/3329/5230/3709/9475/1543/867/406900/6262/10891/114757
GO:0070268	BP	GO:0070268	cornification	86	0.392210566372772	1.6055046969367	0.00268236931147351	0.0441598516457594	0.0376134617371638	1986	tags=28%, list=10%, signal=25%	23581/404203/3861/3854/286887/3887/3853/5318/9119/2312/3872/7051/3889/3857/56603/7062/1829/6704/3885/5046/6703/5045/1041/84648
GO:0070482	BP	GO:0070482	response to oxygen levels	333	0.281281414558466	1.38734536626802	0.00272755393821053	0.0448089926515726	0.0381663721178426	2424	tags=18%, list=12%, signal=16%	7054/768/2792/8614/6781/7042/6326/4017/51129/664/3099/650/857/5743/7424/27063/285/4609/3751/7057/205/5352/5468/5228/54541/406992/3939/30001/7015/7422/3777/112399/6513/5328/100/1789/5163/29923/10631/10397/10135/84069/5664/7291/132864/6547/10630/3091/329/133/54583/6868/3329/5230/3709/9475/1543/867/406900
GO:0006836	BP	GO:0006836	neurotransmitter transport	182	0.321489153893643	1.45848923035955	0.00273691875756635	0.0448681818214088	0.0382167869062062	2082	tags=19%, list=10%, signal=17%	6511/6530/6581/7054/5865/815/6538/3690/91683/9751/107/9066/8497/6580/388662/6804/3688/79772/27345/140730/9783/23025/8224/6534/6529/1812/222962/55784/22999/6853/6622/6857/8500/7779/2824
GO:0032720	BP	GO:0032720	negative regulation of tumor necrosis factor production	45	-0.507255076594484	-1.73644256148074	0.00277811250682464	0.0454478195181585	0.0387104973584742	3319	tags=42%, list=16%, signal=35%	54209/26191/945/64115/84868/50856/409/5777/50943/197358/2841/6504/5443/671/10457/3965/3479/23547/6376
GO:0055008	BP	GO:0055008	cardiac muscle tissue morphogenesis	55	0.448174501095369	1.67544351712852	0.00283320675378899	0.0462515456038187	0.039395076659434	1042	tags=24%, list=5%, signal=22%	1301/2303/7042/1482/650/5318/70/27063/9241/55636/3084/23414/7046
GO:0007272	BP	GO:0007272	ensheathment of neurons	125	-0.392991039580629	-1.59290909997922	0.00284506104330669	0.0462515456038187	0.039395076659434	3709	tags=29%, list=18%, signal=24%	8893/114569/3400/3766/1959/6900/26011/163175/745/928/4653/2064/349149/7133/58494/50846/4916/287/79152/7852/443/225/1191/8530/7368/5354/51090/53616/6285/5915/5803/4118/5764/3792/8537/4915
GO:0008366	BP	GO:0008366	axon ensheathment	125	-0.392991039580629	-1.59290909997922	0.00284506104330669	0.0462515456038187	0.039395076659434	3709	tags=29%, list=18%, signal=24%	8893/114569/3400/3766/1959/6900/26011/163175/745/928/4653/2064/349149/7133/58494/50846/4916/287/79152/7852/443/225/1191/8530/7368/5354/51090/53616/6285/5915/5803/4118/5764/3792/8537/4915
GO:0002062	BP	GO:0002062	chondrocyte differentiation	90	0.39374384534519	1.61923578813004	0.00286896436595089	0.0465429698284574	0.0396432992760012	2190	tags=27%, list=11%, signal=24%	5744/1301/7045/2202/4017/8091/650/176/6591/658/81792/23516/4488/7046/55959/359845/50515/2737/399979/654/11173/3207/85301/6662
GO:1904816	BP	GO:1904816	positive regulation of protein localization to chromosome, telomeric region	11	0.724496877168633	1.83498308003582	0.00289162401836364	0.0468130482972924	0.0398733404961358	5569	tags=100%, list=28%, signal=72%	22948/54552/6950/908/10576/10575/26354/7203/1736/10574/10694
GO:0042573	BP	GO:0042573	retinoic acid metabolic process	28	-0.584406937079955	-1.79908259113224	0.00291360270297052	0.0470710046639657	0.0400930566311799	2910	tags=61%, list=14%, signal=52%	1576/124/54577/340665/54905/130/1577/1558/125/8854/59342/5947/29785/1592/1562/131/126
GO:0097191	BP	GO:0097191	extrinsic apoptotic signaling pathway	198	0.306556115238846	1.41094662632625	0.00295573237486553	0.0476527701927078	0.040588579479193	1596	tags=16%, list=8%, signal=15%	3552/3553/5054/7078/7042/50486/81537/2266/857/3624/2243/6591/1437/7057/658/5979/51330/10413/5196/4803/7857/7046/2070/2244/7015/8406/8829/10962/3655/597/7124
GO:0045095	CC	GO:0045095	keratin filament	41	0.508066138230743	1.79951342372499	0.00297134876430443	0.0478055636934682	0.0407187224094872	761	tags=24%, list=4%, signal=24%	23581/3861/3854/286887/3887/730755/3853/9119/83481/3889
GO:1901184	BP	GO:1901184	regulation of ERBB signaling pathway	78	0.417218026778378	1.66642454093888	0.00300131257603611	0.0481880845970993	0.0410445372579566	2359	tags=23%, list=12%, signal=20%	255324/2069/374/79628/1012/7039/9052/5753/6464/1956/1839/5329/2241/6868/54206/3672/5782/867
GO:0043534	BP	GO:0043534	blood vessel endothelial cell migration	113	0.368256709450233	1.55619907241177	0.00301301257339933	0.0482397865130021	0.0410885747255447	2027	tags=23%, list=10%, signal=21%	2303/5743/7424/10769/285/7057/5468/29775/3688/406992/407019/9982/6915/7422/8829/154810/949/27286/7124/407018/3091/1948/84830/407010/5155/6868
GO:0045840	BP	GO:0045840	positive regulation of mitotic nuclear division	47	0.475952924997206	1.71908188033373	0.0030196770333851	0.0482397865130021	0.0410885747255447	542	tags=11%, list=3%, signal=10%	255324/3552/2069/3553/7039
GO:0016866	MF	GO:0016866	intramolecular transferase activity	22	0.593543325607532	1.81354969814452	0.00302311748020355	0.0482397865130021	0.0410885747255447	6698	tags=82%, list=33%, signal=55%	5373/54517/5236/441531/5223/55276/5238/83480/4047/80324/84881/1736/113000/27079/126789/150962/142940/83448
GO:0006400	BP	GO:0006400	tRNA modification	77	0.412616298327936	1.64266961685961	0.003032527831945	0.0482909902399912	0.0411321878572498	8611	tags=69%, list=43%, signal=40%	55039/54517/134637/54888/90353/83480/1787/11062/27304/112970/10785/79828/80324/4234/129450/285605/57570/81627/55226/60487/91801/93587/55798/54931/285381/55006/339175/54522/6741/123263/126789/9836/25917/54974/150962/142940/51504/131965/55621/25821/55253/348180/127253/55250/54920/158234/80745/115708/56986/8846/54482/6894/54802
GO:0002713	BP	GO:0002713	negative regulation of B cell mediated immunity	12	-0.722325048977316	-1.78548936867233	0.00305384277435592	0.0484323292951315	0.0412525743835709	3870	tags=58%, list=19%, signal=47%	2213/604/5777/50943/722/2302/55061
GO:0002890	BP	GO:0002890	negative regulation of immunoglobulin mediated immune response	12	-0.722325048977316	-1.78548936867233	0.00305384277435592	0.0484323292951315	0.0412525743835709	3870	tags=58%, list=19%, signal=47%	2213/604/5777/50943/722/2302/55061
GO:0002687	BP	GO:0002687	positive regulation of leukocyte migration	128	-0.385822253755695	-1.56809309540316	0.00308130775936852	0.0486669443116795	0.041452409360796	3029	tags=32%, list=15%, signal=27%	5025/6401/63940/6366/7060/6846/1235/1436/4192/59341/23604/9750/6387/729230/58494/199/3674/6693/10563/3071/8764/1524/3627/2277/2529/245937/5919/6352/3592/64805/1236/972/57118/3965/6403/146433/9547/5764/6376/284340/6363
GO:0004033	MF	GO:0004033	aldo-keto reductase (NADP) activity	23	-0.597805012463742	-1.72936031657476	0.00309314896083575	0.0486669443116795	0.041452409360796	5284	tags=61%, list=26%, signal=45%	8644/22977/8574/57016/441282/83592/145226/10327/1645/8514/1646/55586/9249/218
GO:1905523	BP	GO:1905523	positive regulation of macrophage migration	23	-0.598260546792514	-1.73067810912348	0.00309314896083575	0.0486669443116795	0.041452409360796	3456	tags=57%, list=17%, signal=47%	54209/728/5025/1436/4192/59341/1524/5919/6352/64805/146433/6376/284340
GO:0070003	MF	GO:0070003	threonine-type peptidase activity	21	-0.617124253992459	-1.74050242641502	0.00309363521693609	0.0486669443116795	0.041452409360796	4491	tags=43%, list=22%, signal=33%	2687/2678/5696/143471/5698/5699/2686/124975/80150
GO:0001779	BP	GO:0001779	natural killer cell differentiation	19	-0.645894912124448	-1.78281400687064	0.00310948279109259	0.0488176259964476	0.0415807535370849	4069	tags=47%, list=20%, signal=38%	10125/10461/9760/114770/114771/3398/2323/5788/257101
GO:0007286	BP	GO:0007286	spermatid development	111	-0.388148709924236	-1.54845201658374	0.00316865413123537	0.0495605367721582	0.0422135329734942	3443	tags=29%, list=17%, signal=24%	79925/146849/5990/9148/11144/25809/3148/4948/1235/349152/1080/79582/89765/6595/84223/8382/9576/58494/50846/9985/56163/130026/11063/3815/6691/135138/152015/50487/150365/29118/124626/6954
GO:0042635	BP	GO:0042635	positive regulation of hair cycle	12	0.707683841165965	1.84092356573449	0.00316953220913507	0.0495605367721582	0.0422135329734942	1596	tags=58%, list=8%, signal=54%	51083/7042/3872/10468/4488/7015/7124
