# Supplementary material for: CircRNA-Based Cervical Cancer Prognosis Model, Immunological Validation and Drug Prediction
Source: Curr Oncol. 2022 Oct 25;29(11):7994–8018. doi: 10.3390/curroncol29110633 (PMC9689098; doi:10.3390/curroncol29110633)
Supplement: Supplementary file 1 [file curroncol-29-00633-s001.zip › Supplementary Table S5.xls]

id	TCGA.MY.A5BF	TCGA.HM.A3JJ	TCGA.UC.A7PD	TCGA.DS.A1OC	TCGA.VS.A8QC	TCGA.MY.A913	TCGA.JW.A5VK	TCGA.VS.A8EB	TCGA.C5.A3HF	TCGA.C5.A2LS	TCGA.C5.A8YT	TCGA.C5.A901	TCGA.EK.A2RN	TCGA.MA.AA41	TCGA.C5.A8XH	TCGA.EK.A2RE	TCGA.EK.A2PI	TCGA.EX.A8YF	TCGA.JW.A5VJ	TCGA.C5.A1MK	TCGA.UC.A7PG	TCGA.VS.A9U6	TCGA.EK.A3GM	TCGA.VS.A9V1	TCGA.C5.A1ML	TCGA.C5.A3HL	TCGA.FU.A3HY	TCGA.EA.A439	TCGA.C5.A1M7	TCGA.EA.A50E	TCGA.VS.A9V5	TCGA.EA.A5ZF	TCGA.C5.A1M6	TCGA.EX.A449	TCGA.LP.A4AW	TCGA.ZJ.AAXN	TCGA.EK.A2GZ	TCGA.BI.A0VS	TCGA.DG.A2KH	TCGA.EK.A2RB	TCGA.EK.A2IP	TCGA.EA.A3HS	TCGA.DR.A0ZM	TCGA.DS.A7WI	TCGA.Q1.A73Q	TCGA.VS.A9UI	TCGA.VS.A8Q9	TCGA.C5.A2LT	TCGA.VS.A94Y
MOGAT2	5.589026163	0	1.617977042	3.726096521	6.716303561	0.804402861	0	1.219894885	7.442182585	8.169031463	1.227247902	5.186382288	7.483988491	3.154159799	5.061492516	0	0	7.299656271	6.699153789	1.942207826	1.456791202	4.680580711	9.105719172	0	0.88185869	6.944539117	2.345707701	2.011691374	4.097876616	2.120588734	6.894088409	3.353883596	1.661653108	1.994272565	1.736970883	2.197917391	3.911888497	5.418990909	8.040477151	3.212614628	4.861851625	4.32685761	5.224885722	4.531397551	0	4.99063486	0	2.817004663	5.84683932
IGHV5-78	5.162100135	0.819308464	3.125120755	6.449962067	2.870901763	3.32799181	0	0	4.62111039	1.269760189	1.620461309	5.228240692	0	1.657737434	1.812470587	0.945517958	0	6.827809041	2.89854045	1.942207826	0	2.229807862	3.73392654	2.901895254	1.895791306	3.661665162	0	2.011691374	5.392597395	0	4.198216876	2.852341304	1.990420469	1.638196531	3.303951	0.12539185	0.780625549	3.329520909	1.205741496	0	1.28765489	2.725804211	1.455782023	1.305841028	2.231270813	3.086515346	0.902545763	2.349180792	0
AC020656.2	0	0.819308464	0	1.957328772	1.33651067	2.100257427	0	1.219894885	3.028948034	3.726855118	1.938781151	2.414709734	2.707698766	1.657737434	0	0.945517958	0	3.081714267	1.629852399	1.942207826	2.553864327	1.880106154	6.910261207	2.901895254	1.895791306	0	0	2.500785271	3.298693853	0.742859502	2.639250269	7.036831143	1.990420469	2.882680833	0.751879702	0.12539185	0	2.095248315	0	0	0	1.187585732	3.362901248	0	1.443242838	2.265957855	2.248479084	2.018842741	2.182383767
CALML5	4.718384893	0.819308464	7.833800635	4.671883192	14.9000519	6.181439939	13.75621977	5.178380659	5.716131217	6.69465168	1.938781151	15.51061132	9.456286482	9.725527408	14.18652706	10.02051903	8.804682608	3.324141128	14.38197458	14.66151758	14.003453	11.84977844	4.42769044	4.809944468	13.18740447	9.706652692	12.35439948	11.51696138	11.19734897	12.24520724	1.689330399	13.41434811	9.914228192	0.591190752	13.72208743	3.981235934	14.68238377	9.758550381	3.928711326	8.485244387	13.5269999	12.15161499	14.51673569	7.143885368	13.19826106	15.49073189	9.960139545	0.969193686	4.593632095
ATP13A5	0	0	1.617977042	2.523474205	7.78750553	1.371610502	2.272967573	0	1.17084639	5.527554146	1.227247902	9.93547252	0	1.00042615	2.598779714	4.60028564	4.185364491	0	7.85958968	0	6.634731688	1.028477962	2.506483734	0	5.364232368	8.225820407	3.188516472	10.55333784	4.97678473	10.41989941	4.326112599	7.430275783	10.30049065	0.591190752	5.162540715	0.828712853	1.350246742	4.304864663	4.487584133	3.606294434	2.436518519	7.114027007	4.91079818	4.126589248	5.24478716	0	0.902545763	0	1.459925998
MCF2L-AS1	4.718384893	2.720479685	0.945562515	2.75676378	4.92229323	5.856160069	8.311109986	3.729870659	7.024649132	5.806024228	5.180098135	5.917678938	0	3.332709228	2.792980522	2.002191276	4.737544138	6.938219147	6.46918484	2.51353484	0	6.331544475	7.314915296	7.175148983	5.438809528	5.911381628	0.97416222	5.484966233	0.697789146	2.64673303	6.455887358	7.236120533	6.962675054	7.782733617	3.778472987	1.430170973	4.299238768	1.925718033	7.719146069	5.725640473	2.898574075	5.92555595	1.455782023	0	6.427419745	3.615220691	0.902545763	1.596437938	0
IGKJ5	2.356750791	0	1.617977042	2.523474205	2.709513738	4.64708004	3.464799707	0	3.583338571	0	0.65180192	3.14180788	0	0	1.812470587	0	0	5.023464771	3.036084685	0	1.456791202	2.063438869	0.45939614	4.809944468	1.47253067	2.810195091	1.598447272	1.28765489	5.191352583	1.777235618	2.253819949	0	0.697005447	1.197522801	2.744521268	0	0	2.634573614	0	0	0	1.567276924	1.455782023	2.487244712	3.238156077	2.745199888	1.51760555	2.018842741	0
HK2P1	0	0.819308464	4.036115411	3.825900736	2.532821339	2.100257427	1.854864854	1.950112028	2.557166005	0.755014498	0	3.476557796	0	0	0	3.429484037	0	2.77829606	4.256273515	4.169110973	3.936978504	1.028477962	2.313409271	2.553039768	0	4.618729217	4.316986435	1.58433813	1.957328772	2.40708491	0.761816771	1.348413004	3.217634807	0.591190752	0.751879702	2.197917391	4.915344336	2.253779371	1.205741496	0	0.732538245	2.07430497	0	0	3.735405408	3.986970065	1.51760555	1.596437938	2.646771879
POPDC3	4.003260191	4.443901729	7.589542773	5.75794321	3.269377331	5.941636188	5.331223497	4.648002404	0.673745494	2.771988917	4.872913268	2.414709734	1.938781151	3.778305408	9.542104001	8.27448376	6.803266067	2.389909557	2.429106126	4.775019752	1.456791202	5.462031832	2.313409271	4.722289087	7.137975695	3.435938414	4.002540069	7.776470391	2.208398385	7.360739841	7.458668833	4.712614092	5.354065183	1.197522801	2.063438869	6.769914368	8.625422581	6.810522862	6.538000228	0.980832599	8.900798597	4.775019752	0	3.849261054	6.476118851	0	4.038559921	3.545723453	9.243180661
LINC01615	3.645717998	3.405560442	8.0662572	5.277646523	5.538285148	5.856160069	7.739838704	9.513101952	2.696551597	2.208049808	4.567169881	5.427967678	3.226807674	8.029355465	5.968598129	8.57905218	4.770912638	2.946359505	3.274004873	5.029113572	5.084939769	5.078692534	2.669318029	3.602426861	6.65030455	2.993629723	7.606919961	5.918394592	5.533333272	3.867727564	2.253819949	4.074776929	3.217634807	1.197522801	5.162540715	9.02094903	5.887358993	7.756314535	1.205741496	3.82868593	9.323156081	5.116411565	7.110824511	4.777198466	3.634065203	5.372936365	5.082283341	8.98533572	5.210218818
IGKV1-12	6.246269895	2.720479685	3.29566137	2.947022179	5.843556395	3.984003724	1.229583343	0	5.913668868	0.755014498	0	5.824566209	1.365825141	1.657737434	1.812470587	0	0	7.855367394	4.071279692	0	1.456791202	5.273736766	0	3.770053195	0.88185869	5.029421706	0	3.026226253	7.793047576	3.445371383	1.689330399	3.449988771	2.238009335	3.318545997	4.058924269	0	1.78077569	6.087847514	2.924424167	0	0.732538245	4.985581908	2.462047468	3.698831139	7.158954938	3.086515346	1.929078746	7.983694576	0
AC005790.1	3.645717998	2.720479685	0.945562515	0	2.709513738	2.361403998	3.619584355	0	2.811990241	4.630591156	4.847051139	2.059241835	0	1.657737434	0.827145455	3.565464058	3.815151334	0	1.965121112	1.50543249	0.761816771	1.381547571	0	1.34470097	3.282132886	4.718773834	5.906040045	1.28765489	1.257325114	0	3.518923757	3.353883596	6.870525471	0	2.063438869	0.828712853	2.096390664	0.88185869	2.665877368	1.624940046	6.060870513	0.670610698	3.053486914	0	3.837421858	0	1.51760555	0.969193686	0
LINC02551	0	2.720479685	4.036115411	3.519190097	4.92229323	6.383412589	0	2.727551521	1.817241203	1.655861625	1.620461309	1.598447272	3.949206803	4.105013459	5.666890304	5.250929973	3.042075862	2.946359505	3.591144676	3.76781963	2.26665501	1.880106154	0.45939614	2.091104339	1.895791306	3.661665162	5.072971336	1.28765489	1.632695317	4.866802117	2.002191276	0	0	2.492875216	2.323439592	6.316859937	5.826378223	3.762308871	1.59156072	3.82868593	6.781305917	2.26665501	2.183392946	2.826213809	0	0	1.51760555	5.153229125	6.148875902
SLC31A1P1	0	0	0	1.547448324	0	0	2.61223621	4.262720089	0	1.655861625	1.227247902	5.052668342	7.23073494	1.00042615	3.238518075	0.945517958	2.815099364	1.431472031	1.227706336	2.261787846	3.341001675	2.229807862	3.572667396	0	2.839377652	3.303951	0.97416222	1.28765489	1.257325114	1.777235618	2.253819949	3.003386431	3.217634807	0	2.905737449	1.430170973	2.581777738	2.523474205	1.205741496	4.024315427	1.28765489	1.860018009	1.874801766	2.02795039	0	5.650975466	3.253233914	1.596437938	0
MSNP1	2.356750791	3.904662894	3.936384845	3.621811986	2.061998645	3.908629029	1.229583343	2.407071732	1.17084639	0	2.748316567	3.14180788	1.365825141	2.73118956	3.701036035	2.985783765	1.78077569	2.77829606	2.595927193	1.942207826	2.997948639	2.635821042	2.10361288	0	0.88185869	3.558243788	4.379812923	2.193240735	2.77795838	3.445371383	0.761816771	2.298773829	3.776634077	1.994272565	2.063438869	5.075802213	2.927593859	4.376958761	2.148488727	0	0.732538245	2.436794724	2.687349856	0	2.504798256	3.373450116	1.51760555	2.602590809	3.273198015
AKR7A2P1	0	3.405560442	4.536986245	2.523474205	1.33651067	2.578889987	1.854864854	2.407071732	1.817241203	0	2.181686612	3.320097619	1.365825141	3.994099414	2.962620409	2.323439592	1.498506996	0	0	0	1.456791202	1.381547571	0	1.34470097	1.895791306	2.993629723	0	2.500785271	3.403959187	0.742859502	0.761816771	2.059108665	1.661653108	1.197522801	1.736970883	3.928711326	1.78077569	1.719001415	1.205741496	0.980832599	2.606812932	2.582010707	2.687349856	0	3.075610219	3.615220691	4.419286506	3.006114847	4.28760627
IGKV1-33	2.966819895	0	2.931602203	3.621811986	2.532821339	3.984003724	2.272967573	0	3.216369918	0	0	4.146239546	0	0	0.827145455	0	0	6.80533555	3.387771914	0	1.456791202	2.840050908	0	4.310050034	0	3.435938414	0	1.28765489	5.139799661	3.036763305	2.002191276	3.449988771	0	0.591190752	1.321279311	0	2.096390664	2.253779371	0.673745494	0	0.732538245	2.582010707	1.874801766	2.826213809	4.092185991	2.265957855	0	2.817004663	0
AL356740.3	3.923703976	0	0	0	2.532821339	2.100257427	4.581459607	1.219894885	2.247974494	3.894299963	3.336624164	5.592302567	0	3.648750798	4.432950587	2.796576545	3.042075862	0.863773291	4.012025141	1.50543249	3.832988006	4.019566386	1.857707772	5.69303735	2.839377652	4.01627827	2.021444857	3.804179777	0.697789146	0	2.253819949	3.545869001	3.930881613	3.050403512	5.599174471	1.157066969	3.761451196	0.88185869	2.924424167	4.024315427	6.170281976	2.725804211	0	2.02795039	4.810999773	1.485879563	3.10349243	2.602590809	1.459925998
C14orf39	3.645717998	0	2.703665192	4.2147949	4.992973621	0.804402861	0	6.862131379	2.41570884	8.439515876	0.65180192	0	8.901848195	0	6.785583022	0.945517958	2.020747702	0	4.754043983	1.942207826	3.936978504	4.063555708	0	0	8.326041838	6.463510095	6.317860732	2.940005845	5.61312835	4.457074157	3.518923757	2.059108665	4.351034803	4.544241557	4.923266497	1.157066969	1.350246742	4.043092945	6.961955414	6.536095589	8.062140091	5.748964698	3.053486914	0	2.231270813	4.900378767	1.929078746	2.018842741	3.273198015
ENHO	5.669519848	4.174261908	4.793147893	3.105978421	3.48489893	2.938996666	6.249696969	4.169966724	3.370236507	3.894299963	6.105576233	7.842213036	4.093384672	2.100257427	1.812470587	4.709913091	7.071492262	2.586684113	3.763097394	5.527951255	2.26665501	2.745808925	1.141964299	5.410276226	6.756483785	7.163717128	6.362369236	7.075003528	2.208398385	3.194743791	5.880824742	5.725398659	6.572353864	4.170362465	3.697280846	1.157066969	6.090025081	6.510882769	5.995651385	6.868601868	4.464407897	7.192983503	2.687349856	2.02795039	2.504798256	6.748407814	0.902545763	2.817004663	0
AL035425.4	7.1915054	5.09768977	4.603041252	0	3.758750002	2.361403998	4.834226419	1.219894885	2.247974494	1.655861625	2.181686612	0	0	0	0.827145455	2.002191276	7.062025949	0	1.629852399	1.50543249	0	1.880106154	2.313409271	1.34470097	4.539226086	2.017009003	2.824520009	13.98576093	0.697789146	0	0	3.545869001	5.170926832	0	5.026168344	0.12539185	0.780625549	1.212559932	3.417992143	0	1.28765489	1.187585732	0	3.53291655	4.175098556	0	0	2.018842741	1.459925998
AC008514.1	3.530810407	2.539484676	2.085843409	4.467352074	0.751879702	1.371610502	0	0	6.696201137	6.041528814	4.603189546	2.691555555	0	1.657737434	4.526147689	0	0.538416575	8.378463867	2.429106126	5.029113572	0	1.880106154	5.019707733	2.091104339	1.47253067	3.844255474	5.072971336	2.736270975	0.697789146	3.194743791	5.242617751	5.152037736	5.196054089	4.645304863	3.303951	1.157066969	2.096390664	2.397837405	5.476530113	5.559604454	2.898574075	5.835057003	4.252098015	3.334605806	2.231270813	1.485879563	1.51760555	0.969193686	1.459925998
AL929236.1	0	0.819308464	3.449296749	2.75676378	3.668433198	1.371610502	2.272967573	3.576522034	1.540127881	3.286453521	0.65180192	2.414709734	1.938781151	3.892681777	2.135643731	2.796576545	1.78077569	2.138312431	3.036084685	2.261787846	2.553864327	2.063438869	1.141964299	0	3.004222922	0.969193686	1.598447272	2.360543085	3.833775238	1.777235618	0.761816771	0	1.268415008	2.263554367	1.736970883	2.601765733	2.096390664	4.172658258	1.59156072	1.624940046	1.672903583	2.26665501	4.180060863	2.826213809	3.075610219	1.485879563	4.038559921	1.596437938	2.994102601
AC008750.2	0	0.819308464	1.617977042	0.923765958	3.377075127	0	2.272967573	2.407071732	2.046953232	2.771988917	3.336624164	0	2.358998547	0	0	0	2.020747702	0	0	1.50543249	1.927019091	2.063438869	2.956064826	2.553039768	3.403875398	2.017009003	3.015760075	1.82008412	0.697789146	0	1.321279311	3.247962333	0.697005447	3.441246085	1.321279311	0.828712853	1.78077569	2.634573614	3.858813377	2.625634423	1.990400006	1.567276924	0	0	0.819308464	2.265957855	2.923123729	0	3.699773781
IGKV2D-29	7.209433095	3.978956473	6.975799645	7.567494261	7.188487633	6.367810117	9.57987955	1.219894885	6.971953931	1.967866218	0	4.64708004	1.365825141	1.657737434	0	0	0	10.55781262	7.257012238	1.50543249	3.176236781	5.734689575	5.539207918	3.182896902	4.04591454	5.505867121	0	5.943561582	9.140797127	6.962675054	3.856116651	2.298773829	2.625634423	0.591190752	7.474286624	1.876786738	3.345410733	6.715298657	3.330124812	0.980832599	1.28765489	5.38623316	4.649249854	5.717633361	5.048778315	5.156571851	1.929078746	4.613290818	2.182383767
IGKV2-29	2.966819895	4.11327144	2.931602203	0.923765958	2.312108213	8.705315695	6.944857412	1.219894885	7.252656084	0	0	0.933703027	0	0	0.827145455	0	0	5.500209058	8.57905218	0	0.761816771	0.429615576	0	0	0	2.334588244	0	6.586232278	10.67226625	7.86805119	1.321279311	0	0.697005447	0	4.354994554	0.12539185	4.051844587	9.346418102	1.205741496	0	0	0.670610698	6.99912042	5.783645833	2.727551521	5.845106114	3.253233914	2.018842741	1.459925998
LINC02041	1.34470097	0	0	4.961841623	4.518785583	0	7.133337888	6.482681429	1.17084639	4.038453718	1.938781151	3.73392654	0	3.994099414	5.061492516	0	3.136271394	3.804199789	0	0	0	5.609887641	4.986094426	0	5.924266994	6.026758953	4.67210045	2.011691374	3.769067947	3.194743791	1.689330399	6.066515353	0	0	4.697611059	3.661992355	6.046884285	4.654560521	1.911557453	2.839574409	0.732538245	6.740649203	4.594953777	2.02795039	1.894828282	0	5.412462495	5.555062049	6.699412371
TRBV7-6	2.356750791	0.819308464	1.617977042	3.621811986	2.709513738	0.804402861	1.229583343	3.729870659	3.983383194	0	2.181686612	1.598447272	0	2.73118956	2.135643731	0	0.538416575	3.42928728	0	2.261787846	1.927019091	1.638239414	0	1.34470097	1.47253067	0.969193686	0	2.621308312	2.77795838	1.325907751	0	0	0	0.591190752	1.321279311	1.157066969	1.350246742	2.523474205	0.673745494	0	1.672903583	2.07430497	3.212614628	3.334605806	2.231270813	1.485879563	1.929078746	2.817004663	0
SOX2	5.189276516	4.043092945	4.305525671	9.595940321	12.13081496	1.371610502	12.29890233	0	10.05525781	13.47044067	4.259742848	9.951976148	11.7230408	7.773554731	4.312787033	10.52215211	13.62785254	5.944380832	9.895432447	11.5432049	10.25195023	11.06548896	2.10361288	10.47534701	13.13269863	12.46681148	11.48518402	13.74462706	10.72678533	7.237180527	5.353835776	14.17331004	13.09104648	7.120313871	13.00690365	1.652652583	12.46530654	4.453446844	10.67840393	10.97030669	10.93379482	8.984922813	10.81089423	8.585788606	15.78205974	10.85345157	3.397655067	4.509506947	7.410581393
CRHR1	4.846421195	7.238578547	0.945562515	1.547448324	3.145564474	1.371610502	1.854864854	0	2.922390732	0.755014498	6.440354039	5.266185817	4.093384672	2.73118956	6.174987473	2.323439592	4.035224764	0	6.810871191	3.859848095	1.927019091	4.294862939	0	0	5.746019486	1.597102513	2.602242232	5.742418624	1.632695317	1.777235618	2.462580149	7.632449246	1.661653108	3.050403512	5.497632713	0.12539185	7.046634068	5.298009279	1.59156072	2.056250361	1.28765489	1.860018009	2.183392946	3.53291655	0.819308464	1.485879563	0	0	2.646771879
LINC00525	0	0.819308464	0	1.547448324	1.33651067	5.285522311	2.61223621	5.756265844	3.441558109	1.269760189	0.65180192	0.933703027	0	0	3.602443154	2.796576545	0	4.175098556	1.227706336	1.50543249	0.761816771	3.358002706	3.068524974	0	2.839377652	2.810195091	3.484378739	2.360543085	1.632695317	0.742859502	1.689330399	2.516991277	2.796043865	0	2.905737449	0.12539185	0.780625549	3.329520909	1.911557453	0	3.144986341	1.860018009	0.886871781	0	2.727551521	0	2.923123729	6.229515236	4.28760627
LEFTY2	11.69350747	10.00887055	0	0.923765958	2.532821339	0	4.581459607	2.727551521	5.964545415	3.894299963	7.633894034	2.929831164	1.938781151	1.00042615	2.792980522	3.565464058	6.686742175	1.431472031	4.256273515	3.569757879	0.761816771	4.063555708	8.605557246	3.182896902	4.04591454	4.991201811	6.776788438	7.292819503	4.219170064	6.377076587	4.494836272	5.524070688	3.930881613	3.74678383	7.886361486	0	0	2.838414692	2.512106377	3.039397419	4.963806784	4.668247903	3.607595017	0	6.163268178	3.986970065	1.929078746	2.349180792	2.182383767
TH	5.015553052	4.043092945	7.515303027	4.277523214	3.48489893	10.10779902	4.346566016	8.402135913	4.59027664	3.649940748	7.003327391	2.929831164	4.544241557	7.222725823	6.282377041	9.445542048	4.231970903	4.294604931	4.626024367	3.668552146	4.294733935	5.826711648	2.10361288	4.809944468	4.625813592	2.334588244	8.494925321	0.219435737	0	2.857796531	5.270245196	3.545869001	1.661653108	3.318545997	4.125126318	5.542644178	6.48618246	5.126078673	6.327877989	5.404549819	8.740372208	3.58338457	2.183392946	7.290291485	0	1.485879563	8.916290119	3.165680806	6.148875902
CCDC185	0	0	0	1.547448324	3.98014858	0	3.464799707	1.950112028	2.557166005	4.290979715	2.181686612	3.958559965	2.998843317	2.963566078	3.371591087	2.002191276	2.221220888	2.586684113	3.591144676	6.286439665	1.927019091	4.330519671	0	0	2.454934453	3.303951	4.67210045	2.839180895	0	2.120588734	0.761816771	0.807537657	2.625634423	1.994272565	3.051887595	0.12539185	4.545726999	0	2.924424167	4.860545972	2.898574075	0.670610698	4.102403286	0	2.727551521	7.766217241	0.902545763	0	1.459925998
CYP2A6	4.608876929	6.285559882	0.945562515	1.547448324	0	2.100257427	0	2.407071732	3.652922882	9.356817668	3.336624164	2.929831164	0	3.499541618	2.598779714	0	1.78077569	4.030163472	1.965121112	1.50543249	2.26665501	2.229807862	0	0	2.19874195	2.017009003	2.021444857	2.193240735	0	4.335196032	2.937258321	2.298773829	8.671652355	3.441246085	4.405457233	4.627661082	1.78077569	1.719001415	5.207628658	2.056250361	0	2.963566078	0	1.305841028	5.357707716	0	1.929078746	2.018842741	0
IPO8P1	1.749396825	1.804084384	1.617977042	1.957328772	1.73928112	3.441558109	0	1.219894885	2.811990241	0.755014498	2.401218276	3.73392654	1.938781151	0	0.827145455	2.323439592	1.498506996	2.77829606	0.658071513	2.261787846	2.26665501	2.376613595	2.10361288	2.553039768	0.88185869	0.969193686	2.602242232	1.28765489	1.632695317	2.40708491	0.761816771	1.348413004	2.625634423	1.197522801	1.736970883	3.16730341	1.78077569	2.095248315	2.799419462	2.056250361	1.28765489	2.843152367	0	0	3.386123562	1.485879563	1.51760555	2.018842741	1.459925998
AC131157.1	0	0	0	0	5.119718796	4.136331058	0	1.219894885	0	7.763954569	0	0	0	6.593432548	6.221821115	4.810180814	5.592837787	0	7.341916725	0	1.927019091	0.429615576	0	0	4.163020417	5.231667779	7.723531018	0.923765958	0	0	1.321279311	2.699548741	0.697005447	0	0	0	4.299238768	5.693491118	0	7.334381172	0.732538245	6.555095432	0	2.487244712	5.323270087	3.615220691	0	0.969193686	0
FGL1	2.356750791	4.759833957	4.215687644	2.262632342	1.73928112	5.815500796	0	1.950112028	3.928878904	0.755014498	6.660288558	0	1.938781151	5.584081135	4.312787033	3.148862715	0	5.062450362	0	1.942207826	0	0.429615576	1.141964299	5.173219801	1.47253067	0.969193686	0.97416222	2.500785271	3.403959187	0.742859502	2.793779542	2.059108665	4.950099857	1.994272565	1.321279311	7.955433926	1.350246742	0.88185869	0	0	0	0.670610698	4.534238469	4.238130067	4.392713577	0	10.74386282	0	6.183598585
PAEP	8.654863745	6.056370481	5.144193415	3.726096521	1.33651067	3.908629029	1.854864854	0	12.76018746	1.655861625	16.46677183	4.054408194	2.707698766	0	2.39274697	7.517228697	0	2.389909557	3.036084685	1.942207826	1.456791202	4.109440108	5.150340301	5.355506766	5.410683052	2.017009003	0	1.28765489	0.697789146	3.194743791	4.198216876	0	1.268415008	4.016604121	0.751879702	7.80247521	3.214898178	1.212559932	0	2.625634423	5.914646823	1.860018009	0.886871781	2.02795039	2.231270813	2.265957855	3.526932368	6.080297904	9.511899289
LINC00520	0	0	7.415818121	4.917012914	7.017613005	9.098002153	6.856775513	1.950112028	1.540127881	0	0.65180192	8.778842148	5.288686806	5.861402651	8.058499296	9.048140867	6.210277737	0	5.809741208	5.244083783	5.568088131	2.945279103	1.141964299	1.34470097	4.282594688	5.505867121	7.680315808	0	4.595619753	9.675878891	2.002191276	1.739785709	1.268415008	1.197522801	2.063438869	6.979055002	6.12060722	5.948017542	0	7.901282212	6.65030455	8.092747367	3.212614628	4.851049663	5.941636188	4.637252382	3.10349243	6.514545526	6.358709674
AP001636.3	2.966819895	3.043735772	0	1.547448324	0.751879702	0.804402861	1.229583343	1.950112028	2.696551597	1.967866218	2.181686612	0.933703027	4.631660719	1.00042615	2.135643731	0.945517958	5.522775102	0	1.965121112	0	0.761816771	2.063438869	4.882795591	1.34470097	1.47253067	5.603147102	0	3.578859112	0.697789146	2.120588734	4.648188151	6.55098523	5.656945065	2.263554367	1.736970883	1.652652583	2.096390664	1.719001415	5.765510281	0	2.606812932	1.187585732	3.053486914	2.487244712	2.727551521	4.900378767	1.51760555	0.969193686	0
AC136621.1	1.749396825	2.330658296	8.763853667	5.844245435	0	4.389456664	2.887498697	6.399348181	1.540127881	1.655861625	1.620461309	2.059241835	2.707698766	2.73118956	2.598779714	6.132712214	2.221220888	0	3.036084685	3.569757879	4.630463526	4.818657771	0	0	1.895791306	3.661665162	3.60733699	0	6.451570887	3.3299688	0	4.500115161	4.532287118	0	2.323439592	4.786080834	3.345410733	2.740289204	0	2.056250361	2.898574075	3.895124164	0	7.499459129	1.894828282	0	7.054715688	6.473208147	4.593632095
FAM3B	8.824959797	1.804084384	4.998289104	5.431214378	6.250255058	4.059874037	11.7723197	3.576522034	10.47906712	12.16007043	3.843741741	7.96483568	7.899952879	1.00042615	4.663372831	7.057474708	6.00600147	12.49381677	6.810871191	6.939114514	8.863921498	7.504006962	11.47006883	11.0546646	8.06183167	11.06479013	6.57772056	11.26354176	9.286394737	2.40708491	7.798953105	9.871083904	10.44508035	10.61920067	10.49146398	4.229164084	5.481273766	2.740289204	12.80592343	7.741218291	3.63333335	4.668247903	11.1458463	7.409649749	8.238663765	10.12705427	3.526932368	3.545723453	6.607149513
OR7E22P	4.35163992	0.819308464	4.036115411	0.923765958	1.33651067	4.329331179	4.084124021	1.950112028	5.786406805	4.671883192	4.030163472	3.476557796	1.365825141	2.100257427	2.962620409	0	4.870863635	4.893152538	3.036084685	3.668552146	3.936978504	0.429615576	0	4.809944468	3.515005168	5.873557251	3.015760075	3.331210647	4.912302764	2.857796531	6.044161091	1.739785709	0	6.706091538	3.051887595	0.828712853	0	2.397837405	5.676065346	4.35567132	6.060870513	2.26665501	5.783762141	1.305841028	0.819308464	2.745199888	0	0	0
MYL12BP2	1.34470097	1.399738739	0	1.957328772	3.758750002	1.789174227	4.946596023	2.727551521	2.811990241	5.480147387	2.181686612	2.414709734	2.358998547	1.657737434	2.135643731	0	2.020747702	1.827077981	4.577691728	4.531842334	2.787303179	1.381547571	1.141964299	2.553039768	0	4.765387235	5.756552669	2.940005845	2.208398385	2.857796531	0	4.139887506	4.400408499	4.170362465	2.744521268	1.876786738	4.728683705	2.253779371	1.59156072	2.056250361	2.436518519	1.860018009	3.212614628	2.487244712	3.519190097	1.485879563	1.929078746	1.596437938	0
ZNF541	2.966819895	5.183553253	8.561958799	9.328730576	8.862188509	6.453632452	2.61223621	8.188537313	6.29193209	10.72430316	4.400674817	8.023966019	9.471801445	8.88583805	9.175058737	7.157581727	10.44381399	4.175098556	8.816689784	8.931536436	8.387636877	8.195539623	1.857707772	5.037482558	7.915335957	9.757309047	10.29975453	6.435393475	5.078906155	7.460054431	10.23843539	7.339482262	6.128686896	10.41862333	6.339948915	3.529294275	5.737122809	8.301285082	9.46954999	10.68703438	9.393612451	9.778835368	3.362901248	8.99842468	7.573952804	8.907679128	2.727551521	1.596437938	0
DCXR-DT	1.749396825	2.090494671	0.945562515	1.547448324	3.013371007	0.804402861	4.42769044	0	2.247974494	1.655861625	0.65180192	2.414709734	0	0	0	2.323439592	2.553864327	2.138312431	2.429106126	1.50543249	0	1.381547571	2.10361288	2.091104339	1.895791306	3.435938414	1.598447272	2.500785271	2.208398385	1.777235618	1.689330399	4.546277045	3.776634077	1.994272565	2.323439592	0.828712853	2.581777738	0	3.784997943	2.839574409	1.672903583	1.187585732	3.362901248	2.487244712	4.092185991	2.745199888	0	2.349180792	0
AL161431.1	6.078268493	2.330658296	10.79579857	10.98678049	9.236508241	13.27776339	6.668140967	9.210238725	5.799381863	3.810596148	2.748316567	8.653179304	2.358998547	3.499541618	5.497632713	11.5276522	1.111087731	7.614741582	10.46349205	0.882642389	10.44418514	9.369537693	0.45939614	0	9.16480214	4.378216272	9.485403694	2.360543085	10.86299383	9.800725086	1.321279311	6.066515353	0.697005447	2.705210941	10.52541301	10.74348502	4.407764566	10.69939082	0.673745494	8.661690652	10.9043455	9.527045611	5.573995473	11.75693413	10.6260416	5.929286271	10.83462911	11.33658021	2.182383767
ITGB1-DT	2.579714546	3.294188931	5.454639393	2.523474205	1.73928112	4.769319351	1.229583343	1.219894885	2.811990241	1.269760189	3.235973878	0.933703027	1.365825141	2.73118956	4.930984019	4.406615076	0.538416575	1.431472031	0.658071513	0	2.26665501	1.028477962	3.068524974	3.182896902	0.88185869	2.334588244	4.72801459	2.621308312	3.182237963	2.40708491	2.793779542	1.739785709	2.446622298	0.591190752	2.744521268	5.611073444	2.096390664	2.523474205	2.340152299	0.980832599	6.231343309	0	0.886871781	4.702795166	1.443242838	1.485879563	5.125031164	4.01104581	6.753583282
AC009754.1	2.080029653	3.978956473	2.085843409	1.547448324	1.73928112	2.100257427	2.272967573	0	1.17084639	2.605287748	2.181686612	0	3.440273588	1.00042615	0	2.323439592	1.78077569	1.431472031	2.756415202	3.859848095	2.787303179	1.638239414	2.313409271	1.34470097	1.895791306	2.017009003	2.345707701	1.28765489	1.257325114	2.64673303	1.689330399	1.348413004	3.857323436	3.193488186	2.744521268	0.12539185	2.769406697	2.740289204	2.148488727	0.980832599	1.990400006	2.582010707	3.212614628	2.487244712	2.231270813	3.086515346	2.508665533	0	1.459925998
SPINK6	0	2.090494671	0	5.785716686	3.013371007	5.602794137	1.854864854	13.97106309	1.540127881	0	1.938781151	2.691555555	5.404658633	6.791107358	6.525953002	12.70192033	3.408089425	3.324141128	1.227706336	5.356682014	9.179472062	5.497632713	0.45939614	1.34470097	3.149788909	8.574968184	9.366095917	0.219435737	2.208398385	7.046634068	0	0	0	2.263554367	3.996433611	11.32151208	8.901094486	2.095248315	0	12.04361837	5.739509556	5.42294772	1.455782023	1.305841028	2.231270813	1.485879563	9.242541099	2.349180792	6.327373339
UPK3A	3.645717998	1.804084384	2.436538456	0.923765958	1.73928112	1.789174227	3.984359084	1.219894885	2.247974494	3.810596148	1.620461309	0.933703027	1.365825141	0	2.598779714	1.573588981	2.553864327	3.210186964	3.843232289	5.501550119	0	2.514231994	4.125926321	3.928064144	0	3.661665162	2.602242232	3.804179777	3.298693853	0	4.326112599	7.384832639	7.038808512	3.193488186	2.063438869	0	1.350246742	3.649657719	3.649940748	2.056250361	4.56537406	1.567276924	2.183392946	3.334605806	5.596086291	3.373450116	0.902545763	0.969193686	3.508740497
C10orf105	4.003260191	3.762308871	0.945562515	1.547448324	3.48489893	2.361403998	1.854864854	1.950112028	2.41570884	0.755014498	1.938781151	1.598447272	0	2.73118956	4.181315006	2.002191276	0.538416575	2.586684113	1.629852399	0.882642389	1.927019091	2.635821042	0	2.901895254	0.88185869	3.558243788	3.188516472	1.58433813	3.900010362	1.325907751	1.689330399	0.807537657	0.697005447	1.638196531	1.736970883	1.652652583	1.350246742	1.506264018	1.59156072	3.82868593	1.28765489	2.843152367	3.212614628	1.305841028	1.894828282	1.485879563	0.902545763	4.344519342	2.182383767
GNGT1	0	0	5.818994321	6.463134624	5.511706174	5.02688708	6.874694612	6.281903315	0	5.480147387	2.581795184	6.766386247	6.002304203	6.2155503	7.920038215	5.142270539	7.086504004	5.84228285	5.379633333	5.303548495	4.50230954	6.399050292	5.354786696	5.69303735	7.689515926	0	6.179971976	0	6.993334529	6.15480924	0	4.637480707	0.697005447	0.591190752	5.396128728	6.5665507	6.801823349	5.279838898	0.673745494	8.112163122	4.730766512	6.772168647	6.367610066	0	1.443242838	6.488414866	6.529320721	0	7.051298451
CD1B	4.080859375	2.889059127	3.595147659	3.726096521	3.269377331	0.804402861	1.229583343	2.985545516	5.702368667	3.726855118	2.401218276	4.146239546	2.358998547	5.651325782	4.112526814	3.429484037	3.042075862	1.431472031	1.965121112	2.51353484	3.606815712	3.714126464	0.45939614	1.34470097	4.881874287	0.969193686	0.97416222	1.58433813	4.55382401	3.762308871	0	0.807537657	0	2.492875216	3.178601704	1.430170973	2.769406697	4.888074505	1.205741496	2.839574409	1.672903583	2.07430497	4.955919637	1.305841028	3.634065203	3.373450116	1.51760555	2.602590809	2.646771879
SLC6A2	3.746359375	4.443901729	11.05236035	8.355451916	1.33651067	7.545359651	5.37301899	8.34984158	3.370236507	1.269760189	3.768528546	3.958559965	0	4.105013459	4.181315006	9.011400565	4.090090188	0.863773291	5.40516698	5.882447509	6.972906121	7.338119297	0.45939614	0	4.539226086	5.358767491	5.882447509	0.923765958	8.549590699	5.881738346	0	6.740869942	6.898557054	0.591190752	5.578668404	7.09263089	5.643215137	6.414540034	0	3.488642713	4.928624829	5.941636188	0	9.374512517	2.504798256	2.745199888	8.441726277	9.247590606	7.730783443
LINC01068	0	0.819308464	2.085843409	4.530495923	2.061998645	2.938996666	0	4.648002404	1.540127881	3.050403512	1.227247902	4.936854139	4.544241557	3.154159799	4.663372831	4.655807237	3.136271394	2.77829606	3.591144676	3.353883596	4.367794168	2.514231994	3.402174497	0	3.403875398	4.242388566	3.344885565	1.28765489	4.595619753	1.777235618	0.761816771	3.138261619	2.625634423	0.591190752	1.736970883	5.564074719	0.780625549	1.212559932	2.665877368	2.056250361	4.464407897	3.268169534	1.455782023	3.10677655	0.819308464	1.485879563	3.397655067	2.018842741	4.68117939
KIF25	3.746359375	3.043735772	0.945562515	2.262632342	2.312108213	1.789174227	4.42769044	3.202695129	2.247974494	6.12263113	4.311403369	3.608865492	3.639545618	4.617808735	4.112526814	3.780916071	2.553864327	2.389909557	4.364865162	2.723288524	2.26665501	2.514231994	1.547448324	2.901895254	3.772235806	2.810195091	4.243828187	1.58433813	1.957328772	2.64673303	3.518923757	1.739785709	3.525707666	0.591190752	0.751879702	0	3.214898178	3.115331837	1.205741496	5.135263235	1.28765489	2.26665501	2.876023825	3.10677655	4.696812688	3.815151334	0.902545763	1.596437938	1.459925998
AC142381.1	4.893017406	0.819308464	4.036115411	3.825900736	4.248207984	4.136331058	0	0	4.169966724	0	0	4.583127221	1.365825141	0	0.827145455	0.945517958	0	8.376118455	3.156780414	0.882642389	2.26665501	1.638239414	0	4.530049158	1.895791306	4.083335785	0	2.736270975	4.912302764	0.742859502	1.321279311	0.807537657	1.661653108	2.263554367	3.517347974	0	0.780625549	3.402432999	0.673745494	0.980832599	0.732538245	3.777465749	0	3.10677655	4.756343908	2.265957855	1.51760555	2.349180792	1.459925998
PIP	5.589026163	0	5.230909005	2.523474205	1.33651067	2.361403998	0	2.407071732	4.55382401	5.092554967	0	3.73392654	1.938781151	0	0.827145455	0	5.203808668	3.42928728	6.296601291	0.882642389	0.761816771	1.381547571	0	2.901895254	3.515005168	2.334588244	4.912302764	0.219435737	2.208398385	4.123902379	5.439879066	4.712614092	9.027707853	7.78970823	0	3.006114847	1.78077569	5.318754932	2.340152299	6.469782492	3.451682868	2.436794724	3.498026322	7.321648971	0	2.745199888	0.902545763	0.969193686	0
IGKV2D-40	5.819842922	2.090494671	3.83582433	6.449962067	5.967144387	7.258296691	0	1.950112028	3.829231886	0	1.227247902	5.146357667	1.365825141	2.448328632	2.598779714	0	0	8.361355917	4.420598965	0	2.787303179	0.429615576	0	1.34470097	1.895791306	6.480627939	0	7.133337888	6.867175675	3.036763305	1.321279311	4.366219848	3.217634807	1.994272565	5.052111867	2.821575634	5.307713989	2.523474205	3.145379854	1.624940046	0	3.066832577	0	3.53291655	5.540242119	5.30294341	1.929078746	4.21921283	2.182383767
LINC00518	0	0	5.144193415	3.392896654	5.584306955	8.574290678	0	4.585028893	2.922390732	0	0	0.933703027	5.288686806	0	2.598779714	3.303035707	0	1.827077981	0	2.51353484	3.341001675	1.028477962	0	0	1.47253067	2.590377359	1.598447272	0	4.801461074	2.120588734	3.518923757	0.807537657	1.661653108	2.492875216	0.751879702	4.86589374	3.983931932	4.812770866	0	0	2.232118099	0	2.687349856	3.849261054	0.819308464	5.800112289	2.727551521	6.355138674	2.182383767
RHOXF1	3.4035134	2.720479685	3.595147659	1.547448324	5.119718796	0.804402861	1.229583343	2.727551521	1.817241203	5.452052316	2.401218276	1.598447272	0	0	3.701036035	0	3.408089425	3.531547034	2.217756992	2.261787846	4.740548751	2.376613595	1.141964299	2.553039768	0	2.334588244	3.344885565	4.604026005	4.030804296	0	4.81901816	4.41058368	3.429611603	4.697611059	0	1.430170973	0.780625549	0.150470219	4.105499184	4.999837047	3.144986341	3.58338457	2.183392946	3.995220451	0	0	4.038559921	2.018842741	0
FOXA2	8.532234225	0	4.127344227	3.519190097	0	0	0	0	8.472692236	8.659018629	10.16424189	0.933703027	1.365825141	2.963566078	5.523138882	5.178380659	2.401484616	8.344653339	3.036084685	0	0	4.109440108	11.1133216	8.340390543	6.787804429	0	0	6.427419745	0	1.325907751	10.32128222	4.637480707	0.697005447	11.2338657	0	4.130546336	4.181798156	2.253779371	8.743629793	0	0	3.895124164	0	6.51305436	1.443242838	0	0	4.559656334	0
TRAV12-2	0	2.090494671	2.436538456	5.219081837	2.061998645	4.266899018	2.61223621	1.950112028	5.265449146	0	1.938781151	2.691555555	0	2.100257427	3.495525447	1.573588981	2.553864327	4.711568845	0.658071513	3.668552146	3.832988006	4.556960382	0	1.34470097	2.454934453	2.590377359	0	2.011691374	4.638000911	1.325907751	0	1.348413004	0	1.994272565	1.321279311	4.999061076	3.983931932	4.242940352	0.673745494	0.980832599	1.28765489	2.843152367	4.649249854	1.305841028	2.504798256	4.637252382	4.682033162	4.01104581	1.459925998
PCDHGA8	2.080029653	4.539226086	4.736651561	1.957328772	2.312108213	2.361403998	0	2.985545516	3.441558109	0.755014498	4.75437443	1.598447272	4.44796	2.963566078	5.098586616	4.113906329	2.221220888	2.138312431	4.071279692	3.76781963	2.787303179	2.376613595	3.572667396	1.34470097	0.88185869	2.993629723	0.97416222	2.500785271	1.957328772	0	5.11905383	1.348413004	3.096479472	0	1.736970883	3.16730341	3.459660357	2.095248315	2.148488727	1.624940046	1.672903583	1.187585732	4.330128332	2.02795039	0	3.086515346	3.10349243	4.21921283	1.459925998
ZFR2	3.123064222	3.833539874	9.33181861	9.123067209	10.33879061	0.804402861	1.854864854	7.850850194	4.20880579	9.932334797	2.581795184	7.2548125	8.857027842	9.59424424	9.390310694	7.749058201	8.70501059	2.138312431	4.577691728	3.224272801	6.79838835	7.376562157	1.141964299	3.182896902	9.16480214	8.952657283	9.532660319	6.95011615	1.957328772	8.099607154	8.951769599	3.003386431	6.174750325	10.23768591	9.099098349	1.430170973	9.03766885	8.079062287	3.240102979	10.5721382	9.328518401	9.625174237	2.687349856	9.520826309	0.819308464	9.312806066	1.929078746	2.018842741	2.994102601
TDGF1	5.0933783	2.539484676	0	0.923765958	0	0	1.229583343	0	3.829231886	6.785583022	5.813085043	1.598447272	0	0	0	0.945517958	0	2.946359505	2.89854045	0	1.927019091	1.381547571	3.190448509	8.578764736	2.454934453	0	0	5.564374568	0.697789146	3.194743791	8.632252763	3.353883596	5.692748144	2.263554367	1.736970883	2.483632249	1.350246742	0.150470219	2.665877368	0.980832599	0	2.26665501	1.455782023	0	0.819308464	0	0.902545763	0	1.459925998
PCDHGB3	0	5.336794226	3.29566137	2.947022179	1.73928112	3.745822047	0	3.729870659	3.583338571	0	5.460627059	2.414709734	2.707698766	2.100257427	0.827145455	4.539226086	2.694330568	3.626938695	3.681244714	3.76781963	4.432950587	2.063438869	6.583615462	2.553039768	1.895791306	2.810195091	2.824520009	2.940005845	2.429930685	2.64673303	4.136331058	1.739785709	4.180364122	0.591190752	3.303951	3.775087953	0	2.523474205	3.240102979	0	0.732538245	2.963566078	4.102403286	1.305841028	1.894828282	3.615220691	2.508665533	1.596437938	1.459925998
AC002076.1	1.749396825	0.819308464	2.085843409	2.262632342	2.532821339	0.804402861	4.179315077	3.4035134	2.046953232	1.269760189	2.181686612	2.414709734	3.807278556	2.448328632	5.38109364	2.323439592	4.090090188	1.431472031	1.227706336	1.50543249	1.456791202	3.128937614	1.547448324	3.409552779	3.282132886	0	3.60733699	0.219435737	2.610815357	1.325907751	0	1.739785709	3.096479472	0	2.323439592	3.006114847	2.927593859	2.397837405	1.205741496	4.35567132	3.711308702	2.07430497	3.607595017	2.02795039	0	2.745199888	1.51760555	0	3.876184799
PPM1K-DT	2.080029653	7.928715845	1.617977042	0.923765958	3.145564474	2.766279822	0	0	0.673745494	1.967866218	0.65180192	3.608865492	2.998843317	0	2.598779714	3.676349822	2.221220888	0	0.658071513	2.51353484	2.787303179	0.429615576	0	0	3.149788909	2.334588244	0.97416222	0.219435737	1.957328772	0	1.321279311	1.348413004	1.661653108	4.369504331	1.321279311	0	1.78077569	1.212559932	2.148488727	2.839574409	0	1.567276924	0.886871781	0	0.819308464	3.986970065	0	0.969193686	1.459925998
KRT16P5	0	0	7.97020461	3.996886432	5.452052316	6.029256513	2.272967573	1.950112028	2.247974494	0	0	7.957961893	3.440273588	4.87746028	6.047869979	8.144259933	6.599201361	0.863773291	2.595927193	1.50543249	6.910563923	1.880106154	0	0	3.914979998	6.210277737	5.145332579	0	8.498569478	4.400181638	0	0	0.697005447	0.591190752	0	4.352249536	2.361403998	7.576472835	0	2.839574409	7.809071539	3.434185699	5.179633975	8.494007262	3.519190097	6.572666054	2.508665533	0.969193686	0
NOS2	7.073512723	4.290979715	3.595147659	4.585270034	2.312108213	7.472422281	11.21522066	1.219894885	6.925504632	3.649940748	3.618023752	2.059241835	0	2.963566078	2.962620409	5.969321594	9.509228768	2.586684113	1.227706336	4.354115552	6.634731688	6.216503462	11.04917206	1.34470097	8.276557247	10.19600021	2.824520009	8.985129266	0.697789146	3.445371383	3.518923757	10.38207573	1.990420469	1.994272565	5.752870437	2.197917391	5.90218463	6.936979677	7.09848981	3.929046483	3.02866176	2.582010707	7.903451922	2.826213809	9.653400478	2.745199888	1.51760555	3.165680806	1.459925998
KRT16P4	0	0	9.057342999	4.2147949	6.331191011	6.196865066	4.084124021	1.950112028	2.046953232	0	0	6.54933321	3.807278556	5.358152105	5.968598129	9.009047223	5.576439107	0.863773291	3.156780414	1.50543249	7.277968456	2.514231994	0.45939614	0	3.607660566	5.263085674	5.460627059	0	6.360461736	5.808244401	0	0	0	0	1.736970883	5.385057671	4.24219181	7.648099975	0	3.929046483	7.424581769	2.582010707	6.160836963	8.68473163	4.245731475	7.091131774	3.10349243	1.596437938	0
LINC02029	0	0	1.617977042	1.957328772	2.312108213	3.077223301	3.619584355	2.407071732	1.540127881	2.771988917	1.227247902	2.414709734	7.509986274	2.100257427	1.812470587	4.406615076	2.221220888	0.863773291	1.227706336	1.942207826	0.761816771	3.659602804	2.819367032	2.553039768	0.88185869	1.597102513	2.824520009	2.193240735	3.594474732	0	0.761816771	2.699548741	0.697005447	0	2.323439592	2.723288524	4.876120487	2.740289204	2.665877368	2.625634423	3.934447658	0.670610698	1.455782023	5.038218468	0	0	0.902545763	4.344519342	3.876184799
MSANTD3-TMEFF1	2.786166596	3.294188931	2.703665192	3.726096521	3.145564474	2.100257427	0	2.727551521	1.817241203	0	1.227247902	3.73392654	0	1.657737434	0.827145455	2.796576545	1.78077569	1.431472031	1.629852399	0	1.456791202	1.880106154	0	2.091104339	2.657864448	2.590377359	2.345707701	3.026226253	2.919823997	2.64673303	2.253819949	2.516991277	1.661653108	0	2.550319882	1.157066969	1.350246742	1.719001415	1.911557453	0.980832599	1.672903583	2.436794724	0.886871781	1.305841028	2.504798256	2.745199888	1.929078746	1.596437938	2.646771879
IGSF5	3.4035134	2.720479685	1.617977042	1.547448324	1.33651067	2.100257427	0	0	3.775266103	2.208049808	4.567169881	0	5.791131684	0	0	0.945517958	1.498506996	6.403762094	1.227706336	4.860177019	0.761816771	2.063438869	1.547448324	2.901895254	0.88185869	2.017009003	0.97416222	3.026226253	0	1.325907751	2.253819949	4.366219848	5.300628015	4.092221602	2.744521268	5.445522892	2.769406697	0.150470219	3.240102979	2.839574409	0.732538245	0	1.455782023	3.334605806	0.819308464	5.887358993	0	0.969193686	1.459925998
MRGPRX3	2.080029653	0	3.125120755	4.277523214	6.399050292	4.598693515	6.613718383	2.407071732	0.673745494	0.755014498	0.65180192	7.09263089	0	7.562299487	9.158071731	4.258173598	3.562270811	1.431472031	6.213592953	2.51353484	4.039899928	0.429615576	0	0	0.88185869	2.017009003	4.168650962	4.156420058	4.638000911	1.325907751	0.761816771	5.335453335	1.661653108	1.197522801	0	8.758367458	7.646184167	4.888074505	0	0.980832599	2.606812932	4.456172577	1.874801766	6.268192122	3.075610219	0	1.51760555	3.006114847	6.271571861
SLC7A3	8.17278803	7.434964981	0.945562515	1.547448324	0.751879702	0.804402861	0	1.219894885	5.757571934	1.269760189	5.738051252	2.414709734	0	0	2.39274697	0	2.221220888	4.357772853	1.629852399	3.353883596	0.761816771	1.381547571	1.141964299	0	6.577486204	2.993629723	0	3.460820074	1.632695317	1.777235618	3.932644815	5.069924456	0	1.197522801	1.736970883	0.12539185	2.096390664	1.925718033	0	0	2.232118099	3.58338457	3.498026322	1.305841028	0.819308464	0	0.902545763	2.349180792	1.459925998
PCP4	13.47555087	10.91057237	0	0	2.870901763	0.804402861	0	1.950112028	4.20880579	2.916732454	3.013371007	4.936854139	6.387738263	2.448328632	1.812470587	2.323439592	3.562270811	7.39036108	2.756415202	1.50543249	2.26665501	3.036496965	0	1.34470097	3.690398769	2.017009003	4.72801459	4.11720196	0	2.40708491	2.462580149	5.006209827	6.397159395	3.65321482	12.81723564	1.652652583	0	2.253779371	2.148488727	0.980832599	3.02866176	4.775019752	5.179633975	3.334605806	5.357707716	4.813442997	0.902545763	3.165680806	0
CCL19	10.3482329	9.589056397	7.062740798	8.548354381	6.552005037	5.709475096	5.550072384	3.202695129	9.119742561	6.041528814	3.688167818	8.595140049	5.791131684	8.797735853	8.373742559	1.573588981	5.250929973	7.116417506	8.269950164	5.275911844	5.889143005	4.019566386	2.506483734	3.182896902	5.601139354	6.893626397	4.002540069	5.862994371	9.02094903	8.985977674	7.894095674	5.919821097	4.351034803	5.229302103	10.97611616	3.006114847	1.350246742	10.88126588	4.039614665	5.179817853	4.730766512	8.38630992	11.5543265	4.434512232	7.951407179	9.627348136	5.412462495	6.977593263	4.593632095
AC022165.1	0	1.399738739	3.595147659	3.251055139	2.061998645	3.984003724	0	1.219894885	0.673745494	0	1.227247902	2.059241835	3.639545618	2.73118956	2.39274697	4.332776393	2.020747702	0.863773291	3.036084685	1.50543249	3.606815712	1.028477962	3.068524974	2.901895254	2.19874195	2.334588244	3.484378739	0.219435737	2.208398385	2.120588734	1.321279311	1.348413004	0.697005447	0.591190752	0	3.723811316	0	1.506264018	1.205741496	2.056250361	1.28765489	3.434185699	1.874801766	1.305841028	1.443242838	3.086515346	2.248479084	2.817004663	4.28760627
AL021328.1	5.189276516	0	2.703665192	3.996886432	4.653765473	0.804402861	0	0	3.928878904	1.269760189	2.748316567	6.297369607	4.954233045	0	4.526147689	1.573588981	0	0	0.658071513	0	5.501380029	0	1.141964299	0	3.149788909	5.559103762	0	0	5.771552243	0	2.937258321	0.807537657	4.180364122	1.638196531	0	1.652652583	0	0.150470219	5.676065346	6.912312878	6.185287806	6.005176143	4.81504238	2.487244712	0.819308464	6.960672213	0.902545763	0	0
IGLV3-12	3.4035134	5.09768977	2.931602203	3.251055139	6.359954461	3.908629029	0	1.219894885	3.028948034	0	1.620461309	5.499853603	0	1.00042615	1.812470587	0.945517958	0	9.87634316	2.217756992	0	0	2.514231994	0.45939614	2.901895254	0	2.017009003	0	2.011691374	4.365252064	0.742859502	3.40872822	0	1.268415008	1.197522801	0	0	3.214898178	3.762308871	0.673745494	0.980832599	0	2.436794724	1.874801766	2.487244712	4.321109903	3.373450116	0	3.545723453	0
AC026336.3	3.530810407	0.819308464	0.945562515	1.547448324	1.33651067	2.578889987	3.619584355	6.399348181	4.127344227	5.423092049	9.109316036	2.059241835	3.440273588	2.963566078	0	2.985783765	4.669209795	7.535184881	1.227706336	7.977455295	4.367794168	4.398157382	1.547448324	6.894088409	2.19874195	3.661665162	0.97416222	0	0	0.742859502	2.253819949	0	0	2.492875216	2.550319882	4.314298961	4.545726999	1.719001415	1.205741496	2.625634423	3.711308702	2.725804211	1.874801766	2.02795039	3.238156077	1.485879563	8.046039905	0	2.646771879
FAM3D	12.83638251	3.168885495	6.33236313	5.038711051	3.578523955	4.728420469	7.560117368	1.219894885	11.84402435	10.41078523	2.581795184	8.399403124	5.453277157	1.00042615	5.254695504	9.311854939	5.948279612	3.883656093	8.535177732	6.615273359	8.435542494	6.68785383	11.51656187	9.024146781	7.331676921	9.115795219	8.763853667	7.347830773	5.881527894	5.389248054	11.31729171	11.60509437	9.946974999	3.318545997	11.26517022	2.912886239	6.193342775	5.597378006	9.735667597	7.670529803	5.856707259	3.515329222	6.721592575	8.08346273	5.738406827	4.731548797	2.508665533	3.757465493	3.699773781
HNRNPA1P33	0	0.819308464	3.29566137	1.547448324	1.33651067	4.059874037	0	6.144758248	1.817241203	1.269760189	0.65180192	5.895707902	8.122662468	2.73118956	3.10677655	3.780916071	1.78077569	0	2.429106126	1.50543249	1.927019091	3.036496965	3.402174497	0	4.780104096	2.017009003	3.015760075	1.28765489	0.697789146	1.777235618	1.321279311	0.807537657	1.268415008	0.591190752	2.063438869	6.547537976	1.78077569	2.634573614	0	3.82868593	2.606812932	0.670610698	2.462047468	5.356394127	0.819308464	3.373450116	2.923123729	4.559656334	3.508740497
CCDC60	5.404767448	3.294188931	4.536986245	4.961841623	3.013371007	5.436061795	3.619584355	0	8.210533525	9.66918141	3.435938414	8.792737093	9.463647906	0	3.238518075	0	3.325974866	9.463406939	5.099777111	7.928715845	8.061459627	7.498405698	3.068524974	9.604018074	7.644456482	4.242388566	2.021444857	9.188142348	9.387923296	0.742859502	5.490606533	7.852304802	9.927393124	9.763387179	7.889851293	2.349918336	6.631952402	3.255610821	10.55371687	1.624940046	5.302794328	4.494080232	10.0389387	2.487244712	1.894828282	8.940842509	1.929078746	2.349180792	1.459925998
LINC00941	2.579714546	2.330658296	7.642001611	4.671883192	5.489224925	8.829479748	4.708392833	5.624073243	4.76040285	1.269760189	2.886096004	3.608865492	5.026527712	7.385171854	6.807871672	7.724481165	2.221220888	2.138312431	3.387771914	3.080190963	0.761816771	3.537977414	1.547448324	1.34470097	5.908927647	3.661665162	7.943933269	3.265619626	8.293051774	5.60819296	3.774157384	0	3.429611603	1.638196531	2.323439592	7.955433926	6.831926877	3.402432999	0.673745494	3.488642713	7.644456482	0.670610698	0.886871781	7.746989826	2.727551521	1.485879563	7.130582254	7.59494834	8.520247012
LBP	3.645717998	1.804084384	6.260564864	1.547448324	1.73928112	6.610655226	1.854864854	0	6.764858296	2.427765194	1.938781151	2.691555555	2.358998547	5.358152105	3.876470838	0.945517958	0	4.711568845	0	0	0.761816771	0	6.80533555	10.44361312	0	0	2.602242232	1.58433813	2.429930685	10.00219517	4.326112599	2.852341304	4.691230403	2.263554367	5.242954539	5.582337238	1.78077569	1.925718033	1.911557453	1.624940046	0	1.860018009	3.607595017	10.2606264	0	2.265957855	0	4.075632461	3.273198015
FABP5P2	1.749396825	1.399738739	3.83582433	3.825900736	6.346416628	2.100257427	4.581459607	4.834632799	2.696551597	1.655861625	1.227247902	6.531108095	8.122662468	3.648750798	2.39274697	5.451077527	6.267012267	1.827077981	3.763097394	5.303548495	5.695501847	1.028477962	1.547448324	0	3.282132886	6.243437498	5.034469886	3.636059997	2.610815357	6.750139498	1.321279311	2.298773829	2.446622298	0	2.550319882	4.421202731	6.039305665	5.057021131	2.799419462	6.604579473	5.400010565	5.589927805	6.089532831	3.698831139	2.727551521	2.745199888	5.256665922	0.969193686	2.182383767
TDH	0	2.720479685	4.603041252	1.547448324	2.532821339	3.908629029	7.662856713	2.727551521	2.247974494	3.173974584	2.181686612	0.933703027	2.358998547	4.208320529	4.621544861	4.539226086	2.937339437	3.081714267	4.713444078	1.50543249	0.761816771	3.128937614	1.857707772	1.34470097	4.847051139	3.148069672	2.345707701	3.578859112	0.697789146	0	1.689330399	0.807537657	1.990420469	1.197522801	2.744521268	0.12539185	3.911888497	0.88185869	1.205741496	6.379435519	5.739509556	1.187585732	3.212614628	3.849261054	1.894828282	3.086515346	2.248479084	1.596437938	0
HOXB1	0	0.819308464	0	2.75676378	3.377075127	0	2.887498697	1.219894885	2.696551597	6.736151347	0.65180192	3.14180788	4.218837539	3.648750798	2.792980522	5.034215961	2.401484616	1.431472031	5.972255449	3.569757879	2.26665501	3.966568871	0.45939614	0	0.88185869	3.933087206	7.002506719	3.331210647	1.957328772	5.112597171	2.462580149	7.374067381	6.382486902	0	4.579716661	0.828712853	0	0	4.52272608	5.534143037	5.336517826	6.390290163	4.402922835	0	0.819308464	0	4.556727238	3.309659264	3.273198015
GLYATL2	9.248820124	5.312222248	2.931602203	8.228505087	0.751879702	3.441558109	8.983018972	3.202695129	7.506087317	11.70803455	4.905846691	2.929831164	2.707698766	0	4.480069776	0	6.290674572	2.586684113	4.531046739	5.068818217	0.761816771	2.945279103	0	1.34470097	5.168706603	7.755948741	0	11.17606041	0.697789146	2.857796531	5.353835776	10.10892391	9.181875631	11.20522248	8.720957066	0	1.350246742	3.329520909	10.48803348	0.980832599	3.451682868	3.714126464	7.998487442	3.698831139	4.581459607	4.637252382	1.929078746	1.596437938	1.459925998
SLC30A10	0	0.819308464	2.703665192	5.862478064	4.119152676	0.804402861	5.21491514	3.729870659	5.10130785	2.208049808	0	5.186382288	1.938781151	3.332709228	3.789601228	5.451077527	1.78077569	2.586684113	1.227706336	7.080728642	3.341001675	5.416108591	8.474531439	4.629478815	5.323999011	3.757465493	3.188516472	4.384394248	2.610815357	0	0	0.807537657	5.196054089	0.591190752	0.751879702	6.738085638	4.460950188	0	4.934971754	2.056250361	4.56537406	4.040810682	5.600854593	1.305841028	4.639067028	3.615220691	7.475771528	0	5.341651412
CYP2C9	3.266590319	0	0	2.262632342	6.542310628	0.804402861	4.42769044	2.407071732	6.925504632	9.856392073	2.401218276	5.917678938	11.3264496	3.994099414	0.827145455	6.693183547	4.137042623	9.644358532	3.036084685	1.942207826	5.942011417	0.429615576	11.29960829	2.901895254	0	2.993629723	4.67210045	4.11720196	2.208398385	4.913098553	8.772135162	3.449988771	2.446622298	0.591190752	4.579716661	5.645172692	0	0.150470219	6.34902687	5.952541431	0	0	4.81504238	7.934057571	5.481010495	0	0.902545763	0	4.39871274
MANCR	1.34470097	3.405560442	4.947750987	2.75676378	5.086470074	5.551895957	4.346566016	2.727551521	3.516652069	0	1.227247902	4.712125791	5.288686806	6.909136227	2.39274697	6.73378646	4.090090188	0.863773291	6.021041649	4.169110973	4.796820135	2.840050908	1.141964299	0	3.607660566	4.718773834	6.179971976	1.28765489	4.724592954	7.070012665	2.002191276	2.516991277	1.661653108	2.882680833	4.303934842	3.928711326	3.564577179	10.10356963	0	5.434929031	4.861851625	6.271571861	3.809958882	0	3.735405408	3.615220691	4.419286506	3.428420676	4.025403986
AC091965.4	2.356750791	3.168885495	1.617977042	2.75676378	1.73928112	0	2.61223621	1.950112028	2.247974494	3.286453521	3.768528546	1.598447272	2.707698766	0	0	0	4.899306297	0	0	0.882642389	1.927019091	2.063438869	1.141964299	2.553039768	3.515005168	0	3.714746963	3.948182099	0.697789146	0.742859502	0.761816771	4.676113373	1.990420469	3.318545997	2.063438869	1.157066969	3.068524974	2.095248315	2.799419462	2.367696724	0	1.567276924	2.687349856	0	0	1.485879563	3.253233914	4.075632461	1.459925998
AC006946.2	4.157122109	3.904662894	4.536986245	7.095865424	6.130203781	1.371610502	7.045903494	7.700059781	2.557166005	6.260320372	2.581795184	5.101522847	6.104015293	7.17688709	6.243025147	4.758637578	7.830779962	6.539159873	5.755012135	5.029113572	5.889143005	7.058354781	2.10361288	3.409552779	6.737807512	5.478664372	5.21746173	6.829781581	6.270459086	4.335196032	6.52762345	4.676113373	3.329503735	7.557207428	4.77638174	0.828712853	5.643215137	5.101522847	5.813085043	7.020210608	5.93582199	5.9664191	0.886871781	5.929650356	6.38006328	5.156571851	8.040868013	1.596437938	2.646771879
CD300LG	6.90468893	9.250315641	1.617977042	2.523474205	2.061998645	1.371610502	1.229583343	2.407071732	3.028948034	1.269760189	1.938781151	2.929831164	1.365825141	1.657737434	0.827145455	0	0.538416575	2.586684113	0	0	1.456791202	1.028477962	0.45939614	1.34470097	0	0.969193686	0.97416222	0	1.257325114	7.327342374	2.462580149	1.348413004	0	0.591190752	4.736919528	0.828712853	1.350246742	1.212559932	0.673745494	2.056250361	0.732538245	1.567276924	1.874801766	0	0.819308464	1.485879563	2.727551521	1.596437938	1.459925998
TMEM211	5.819842922	2.090494671	0	1.547448324	3.578523955	0.804402861	2.272967573	1.219894885	5.656220636	8.835521361	6.541302001	0	0	1.00042615	1.812470587	1.573588981	2.020747702	6.100238993	2.217756992	1.50543249	0.761816771	3.913419516	3.190448509	6.013288209	2.657864448	2.017009003	1.598447272	5.029113572	0	0	5.061971439	3.449988771	2.955798486	9.600452432	3.778472987	0.12539185	3.214898178	2.634573614	8.971397135	0.980832599	0	0	0	2.487244712	1.443242838	0	0	0.969193686	1.459925998
LINC01537	6.097125528	7.265596254	4.305525671	2.523474205	1.73928112	6.731454418	2.61223621	6.962361325	2.557166005	0.755014498	1.620461309	3.853185747	6.298452353	2.100257427	4.035224764	5.660088577	1.498506996	1.431472031	2.217756992	3.080190963	1.927019091	7.207674507	0.45939614	1.34470097	3.282132886	3.148069672	3.484378739	1.82008412	7.395201539	3.867727564	1.689330399	1.739785709	1.661653108	1.197522801	3.605322253	7.419336856	3.214898178	2.740289204	0	2.056250361	8.904151219	2.07430497	1.455782023	9.589923898	0.819308464	2.265957855	6.65514126	8.243807245	8.268662657
C11orf88	4.290562839	3.597114239	0.945562515	0.923765958	2.061998645	3.077223301	3.984359084	0	4.55382401	10.43696391	4.603189546	0	2.358998547	1.00042615	0.827145455	3.303035707	2.020747702	1.827077981	1.629852399	2.723288524	2.26665501	1.028477962	0.45939614	1.34470097	4.94282073	1.597102513	4.168650962	2.736270975	3.298693853	2.120588734	0.761816771	5.571541519	3.609793137	0	4.189528561	1.157066969	0.780625549	2.838414692	0.673745494	2.056250361	1.28765489	2.26665501	1.455782023	2.02795039	4.175098556	0	0.902545763	4.807813776	2.994102601
ALOX15	2.966819895	2.889059127	3.449296749	6.031480615	5.257607709	4.389456664	4.893878027	3.576522034	5.265449146	13.36080499	4.488659303	5.228240692	0	7.17688709	4.432950587	4.182517017	3.408089425	2.586684113	8.572470857	6.225384923	3.832988006	6.681141077	1.857707772	1.34470097	4.04591454	4.440766578	10.57230274	12.85005559	2.77795838	8.238663765	6.584304412	15.42805082	10.50656506	10.7590226	10.94003461	0	6.505979675	3.115331837	9.32600684	4.112353911	6.495059618	2.07430497	4.465301538	6.268192122	3.238156077	8.835210198	4.196167799	2.602590809	2.994102601
BFSP2	1.749396825	0	2.085843409	1.547448324	2.870901763	2.100257427	4.265410577	1.219894885	2.696551597	0	0.65180192	2.059241835	2.707698766	0	1.812470587	0	0.538416575	4.030163472	2.429106126	1.50543249	1.927019091	2.063438869	0.45939614	2.553039768	0.88185869	3.148069672	0	0.219435737	4.318554885	3.194743791	0.761816771	0	2.796043865	1.197522801	2.063438869	0.828712853	1.78077569	2.838414692	1.205741496	1.624940046	0	2.436794724	2.687349856	1.305841028	1.894828282	1.485879563	0.902545763	3.545723453	0
CCL14	10.07352525	10.78519299	4.793147893	2.523474205	1.73928112	1.371610502	1.229583343	0	5.056300766	4.671883192	3.618023752	4.712125791	0	3.154159799	2.39274697	0.945517958	2.020747702	5.236747754	3.274004873	1.942207826	3.606815712	0	7.055368266	1.34470097	3.985835276	1.597102513	0.97416222	2.839180895	2.610815357	5.808244401	3.306625242	3.247962333	0.697005447	3.193488186	8.260854612	0.12539185	0.780625549	4.812770866	2.924424167	3.039397419	1.672903583	4.932525157	4.865139712	0	2.504798256	0	2.923123729	1.596437938	0
AC023510.2	3.266590319	2.889059127	1.617977042	2.75676378	0.751879702	0.804402861	1.229583343	0	1.817241203	5.501824561	2.181686612	0	0	0	0.827145455	1.573588981	0.538416575	3.210186964	0	4.022920535	0.761816771	3.036496965	0.45939614	2.901895254	1.895791306	1.597102513	0	3.853363125	3.056496481	1.777235618	0.761816771	4.753207464	3.096479472	3.840636622	4.125126318	0.12539185	0	2.634573614	2.799419462	0	1.672903583	1.187585732	1.874801766	0	0	0	3.397655067	0.969193686	1.459925998
CNGB1	1.34470097	0	10.53829333	6.224051347	6.612957193	7.317047291	8.153262539	10.07485483	3.028948034	3.173974584	4.086502031	9.339602324	4.544241557	4.208320529	5.596320875	7.104117131	7.782733617	3.42928728	6.021041649	5.820599795	6.532915631	8.17278803	4.23940232	6.197849854	1.895791306	7.09848981	7.088990145	2.193240735	9.427096012	5.075802213	3.062943331	3.247962333	7.109118186	4.43129138	4.303934842	8.826369929	5.808066033	5.716908945	3.514007752	5.135263235	8.699729134	5.748964698	2.183392946	7.857154264	4.516940413	6.42796293	8.990999562	8.807424477	9.810391496
AC008759.2	0	5.004550283	2.436538456	1.547448324	2.532821339	0	3.875732515	3.202695129	3.297764495	4.345290379	2.401218276	2.059241835	6.23669167	2.100257427	1.812470587	3.303035707	3.486636139	0	2.429106126	2.723288524	1.456791202	4.226761753	3.402174497	2.091104339	3.844255474	0	0	4.295156161	4.417390898	0	2.639250269	3.138261619	4.728864704	3.193488186	1.736970883	0	0	1.719001415	2.340152299	0	2.232118099	1.567276924	4.015667979	4.33784879	2.231270813	2.265957855	1.929078746	2.018842741	2.646771879
NLRP3P1	0	0.819308464	6.009542698	3.105978421	3.836706883	6.252921109	5.862117089	4.648002404	0.673745494	1.655861625	1.227247902	4.231793252	5.691440956	6.401152317	5.134263649	6.823284619	5.348163026	0	4.917364294	4.899927019	5.398259852	4.492936063	4.568896995	0	5.438809528	4.892344021	4.496500505	0.219435737	6.256129793	3.557941836	0	2.699548741	0.697005447	1.197522801	3.778472987	6.448200304	4.460950188	6.676436784	0	3.039397419	5.689244424	2.07430497	3.809958882	5.629944911	4.321109903	6.371609695	4.624155013	6.080297904	6.836816783
LRFN2	2.579714546	0.819308464	0	3.621811986	2.061998645	0.804402861	0	0	1.17084639	1.269760189	2.181686612	2.059241835	1.365825141	4.303597193	2.792980522	0	4.491928654	0	3.928711326	4.531842334	1.456791202	4.294862939	0	0	1.895791306	4.083335785	5.183276076	2.621308312	0	2.64673303	0	5.294344953	0	0	5.347552889	0	4.181798156	2.397837405	0.673745494	4.860545972	1.28765489	0	3.809958882	2.02795039	3.238156077	3.986970065	0	0	0
AC006946.3	0	0.819308464	2.436538456	4.071279692	3.48489893	0	4.946596023	5.178380659	0	4.038453718	1.227247902	2.691555555	1.938781151	2.448328632	2.39274697	2.002191276	4.310050034	3.714126464	4.199757148	3.080190963	3.341001675	3.358002706	0.45939614	1.34470097	3.403875398	2.590377359	3.484378739	4.231970903	4.030804296	0	3.40872822	1.348413004	1.990420469	5.295204656	2.063438869	0	1.78077569	3.329520909	3.928711326	4.904960564	2.764748036	2.963566078	0	2.826213809	3.735405408	1.485879563	5.125031164	0	0
UNC93A	0	1.399738739	0.945562515	0	7.956596682	0	0	0	3.983383194	3.568135095	7.404852653	8.273432649	5.163930253	6.11616947	5.745256761	8.87989686	8.345244935	2.389909557	9.802934701	1.50543249	6.594484546	5.385504525	10.90499986	0	5.969321594	4.160943379	7.263458173	0.219435737	0	1.325907751	1.321279311	2.516991277	0	0.591190752	1.321279311	0	1.350246742	0	1.59156072	5.754353706	2.436518519	0	0	0	4.867060569	6.647099064	1.51760555	0	0
TMEM215	7.050475767	1.399738739	0	4.145089467	4.77708301	1.789174227	0	3.4035134	6.806228149	4.107666896	9.877205316	3.73392654	1.938781151	3.154159799	3.602443154	3.676349822	6.196492305	0	3.843232289	4.022920535	0	3.817787871	0	0	4.224585836	5.029421706	3.91008869	4.768614654	4.160412495	0	5.061971439	6.605774013	5.017050934	1.994272565	4.454164519	5.628488391	4.953798539	3.959686925	0	0.980832599	4.730766512	5.989345364	5.454293491	2.02795039	1.894828282	0	0.902545763	4.968718661	4.28760627
CPNE6	3.923703976	6.268478503	2.085843409	2.262632342	1.73928112	0.804402861	2.61223621	0	2.41570884	6.074992282	0.65180192	3.958559965	0	0	0.827145455	0	1.111087731	0	0.658071513	0.882642389	0.761816771	4.589597274	8.42217471	1.34470097	0	4.440766578	0.97416222	4.689742185	0.697789146	0.742859502	4.01104581	3.871030942	3.995900001	4.645304863	6.117671763	0	3.214898178	1.719001415	5.813085043	1.624940046	1.28765489	1.187585732	0.886871781	0	0.819308464	1.485879563	0.902545763	0.969193686	0
IGKV5-2	6.857680571	1.804084384	6.98776664	4.961841623	7.364985507	8.300412419	0	0	4.733578843	0	0.65180192	8.865903715	1.938781151	2.73118956	3.238518075	2.579714546	0	6.840306584	3.494595468	0	5.13560634	7.223913296	2.506483734	2.553039768	0	3.844255474	0	3.527301438	7.991035213	2.120588734	2.002191276	0.807537657	3.696158759	0	0	0	2.769406697	4.962461954	2.148488727	0	1.672903583	3.515329222	1.874801766	2.826213809	3.519190097	4.147886513	1.51760555	5.787758168	0
B3GALT5-AS1	4.157122109	2.720479685	0.945562515	1.957328772	2.061998645	0	0	0	6.741916585	5.064596986	6.625030299	3.320097619	4.093384672	1.00042615	1.401004809	1.573588981	5.576439107	7.573694945	1.227706336	6.146749239	2.787303179	4.982802795	3.813804212	1.34470097	4.224585836	4.242388566	1.598447272	3.578859112	0	0	3.40872822	3.003386431	1.661653108	3.74678383	2.550319882	1.430170973	3.459660357	1.719001415	4.265410577	3.039397419	0	1.567276924	3.704705435	0	0	8.350654769	0.902545763	1.596437938	0
EIPR1-IT1	0	0	0	0.923765958	2.709513738	0.804402861	2.61223621	0	1.817241203	5.372888787	2.401218276	0	0	1.00042615	0.827145455	2.796576545	1.78077569	0	1.965121112	3.224272801	0	3.210929354	2.669318029	2.553039768	1.895791306	2.334588244	3.91008869	3.331210647	0	0	0	5.039372243	3.857323436	3.559244142	3.051887595	0	2.769406697	1.719001415	3.240102979	3.039397419	2.764748036	1.567276924	0.886871781	0	2.504798256	1.485879563	1.51760555	1.596437938	0
LINC00494	2.080029653	1.399738739	2.085843409	2.262632342	1.73928112	1.371610502	6.739548049	0	2.247974494	6.813560752	3.535551523	3.853185747	0	1.657737434	1.812470587	1.573588981	1.78077569	5.318345386	2.595927193	0.882642389	1.456791202	5.166138079	7.367247414	2.553039768	1.47253067	2.810195091	3.344885565	3.10677655	3.594474732	0.742859502	4.262720089	6.605774013	0.697005447	5.152727489	3.051887595	0	1.350246742	3.402432999	4.105499184	0	0	2.07430497	2.687349856	2.826213809	4.392713577	2.265957855	0.902545763	3.428420676	0
ASB12	4.35163992	2.330658296	0	0	0.751879702	2.100257427	2.61223621	4.074233421	3.297764495	7.783480124	4.680765331	4.44920248	6.040383663	0	2.792980522	0	3.136271394	0	0	4.169110973	4.135370403	0.429615576	1.857707772	0	0	4.849751351	0	1.58433813	1.632695317	2.64673303	1.689330399	2.298773829	0	7.550640011	3.41246619	2.197917391	0	0.150470219	3.858813377	0	0	1.567276924	6.089532831	4.126589248	0	4.731548797	0	0	0
AC100793.4	5.015553052	4.38882684	0	3.519190097	1.73928112	0.804402861	4.834226419	3.202695129	0	1.655861625	4.030163472	2.059241835	2.998843317	2.448328632	1.812470587	0	2.401484616	0	1.227706336	0.882642389	2.26665501	3.28924864	2.956064826	1.34470097	2.454934453	2.993629723	0.97416222	2.360543085	0.697789146	3.762308871	1.689330399	6.052063863	4.400408499	0	3.051887595	0.828712853	2.581777738	1.212559932	2.924424167	2.367696724	1.28765489	4.372328315	1.455782023	0	2.231270813	1.485879563	2.727551521	0.969193686	1.459925998
IGLV1-36	6.113785091	2.090494671	4.846328021	4.724070767	5.538285148	7.057887633	4.179315077	3.202695129	5.888204349	0.755014498	1.938781151	6.109531763	1.938781151	3.994099414	1.401004809	0.945517958	0	8.019739656	4.364865162	0.882642389	3.341001675	3.036496965	2.819367032	4.191540405	1.895791306	7.054715688	0	4.324107841	8.464523613	3.445371383	7.758099925	3.138261619	4.056654895	4.24072858	2.063438869	0	2.927593859	5.716908945	1.59156072	0.980832599	2.898574075	4.232948011	4.015667979	6.343154061	7.480650751	5.228240692	2.248479084	4.664243124	4.159625123
SFRP4	15.56557592	12.37170841	5.091681192	10.14400296	10.60218142	1.789174227	2.887498697	8.662701224	13.41434811	9.48441124	17.19385285	10.98890222	8.480336129	7.618673031	9.151409326	7.368252934	13.23941978	10.03406032	10.17733913	13.64027587	8.731984764	8.748072868	5.18274469	9.288706033	9.370013588	10.49162903	8.17346427	13.34660816	10.03173579	13.83281839	11.03182453	13.40596856	7.90064473	8.786822534	12.75378664	6.641199936	5.915467416	10.99593054	3.858813377	9.718335838	8.491338664	11.33207243	12.05845529	5.9664191	9.403328956	8.583061852	7.378476077	8.603478505	10.32885878
IGHV3-13	6.420027789	3.597114239	4.38807275	5.48356395	5.789044159	7.620939147	3.619584355	3.4035134	4.074233421	0	2.181686612	6.892812914	1.938781151	1.657737434	1.401004809	0	1.498506996	10.32128222	7.375591966	1.50543249	5.398259852	3.128937614	1.547448324	9.678034728	3.515005168	5.358767491	0	6.17087704	7.550317644	4.728420469	6.249824321	2.298773829	2.625634423	2.492875216	4.923266497	0.828712853	5.201034294	5.917678938	3.784997943	0	1.28765489	3.515329222	2.687349856	5.504649314	4.516940413	6.05129296	4.490193679	5.555062049	2.994102601
RGS22	7.386485709	8.435542494	0	1.957328772	2.061998645	0	0	4.262720089	3.775266103	9.093990135	7.444379143	3.14180788	2.998843317	2.100257427	1.812470587	0.945517958	3.562270811	3.804199789	1.629852399	3.668552146	2.26665501	1.028477962	1.141964299	0	3.772235806	1.597102513	1.598447272	4.156420058	0.697789146	4.123902379	3.856116651	3.545869001	0	0	5.561213889	0.828712853	0	2.397837405	3.417992143	0.980832599	1.28765489	2.26665501	2.876023825	2.826213809	7.051298451	1.485879563	0.902545763	0	0
MIR6772	0	1.399738739	2.436538456	0.923765958	2.532821339	3.65685932	0	4.262720089	1.540127881	1.655861625	0	3.476557796	3.639545618	3.499541618	2.39274697	2.579714546	1.78077569	0.863773291	3.681244714	3.224272801	3.725139849	3.766240563	2.669318029	4.722289087	1.895791306	2.334588244	0.97416222	3.853363125	2.208398385	1.777235618	1.321279311	2.298773829	3.857323436	3.930752362	1.736970883	4.314298961	1.350246742	1.506264018	0	0.980832599	5.139799661	2.725804211	2.183392946	3.53291655	2.727551521	3.815151334	5.448576784	2.349180792	5.210218818
LINC01139	6.134156108	9.416179985	7.430275783	3.105978421	5.471114622	5.795861512	1.229583343	0	5.743040289	8.318777164	6.076143567	0	7.15956844	0	4.480069776	0	1.498506996	0	1.629852399	3.080190963	7.151709671	0	6.592160702	0	3.844255474	2.810195091	0	1.28765489	2.919823997	5.327141251	4.01104581	3.003386431	1.661653108	6.012607282	7.646550814	1.652652583	4.407764566	2.397837405	5.589026163	0	4.730766512	2.963566078	5.686110541	0	9.321951674	7.297488067	1.929078746	0.969193686	0
FIGN	6.915384297	7.937187902	7.806073565	7.321272904	6.359954461	7.181520463	0	8.015033823	6.785973218	7.594630051	6.844503255	3.14180788	1.938781151	4.303597193	8.746589445	8.459848304	6.397742562	6.840306584	6.810871191	4.982234708	5.250183782	6.037750992	2.819367032	7.946171702	8.446175479	7.063635317	3.188516472	7.114283939	8.129395378	5.253019864	3.40872822	4.366219848	9.988725391	6.089205913	6.653024349	9.255613293	8.006249258	2.945242748	4.405457233	7.42627047	8.389731711	8.828852531	2.183392946	7.202093367	7.19537128	3.815151334	10.48379826	7.807723077	9.21283499
SLC9A4	6.097125528	2.090494671	0.945562515	0.923765958	0	0	4.893878027	0	3.13331403	8.508593015	6.565233541	2.691555555	1.365825141	0	0	6.024407774	3.136271394	2.138312431	2.429106126	4.813687881	1.927019091	1.638239414	4.064707517	1.34470097	3.282132886	4.500115161	4.72801459	2.360543085	1.957328772	1.777235618	4.326112599	5.548153698	2.955798486	5.038604397	6.526963836	0.828712853	1.78077569	2.253779371	1.205741496	1.624940046	1.990400006	0	1.455782023	0	8.011698878	4.813442997	0	0.969193686	1.459925998
AL049874.3	0	0	5.043799498	7.022976939	4.95862277	0.804402861	1.229583343	6.234120782	0.673745494	7.26444684	0	0	5.163930253	0	7.823829331	0	0	0	0	2.261787846	4.685991396	5.497632713	0	0	6.043449761	4.560511543	6.841648532	1.28765489	5.418772428	3.557941836	1.321279311	1.348413004	3.696158759	7.752400347	5.347552889	1.876786738	0	3.460820074	1.911557453	6.115368194	6.703845927	4.668247903	0	0	0	4.147886513	0	1.596437938	0
LUARIS	0	0	6.636763801	0.923765958	3.668433198	5.890695042	3.115662159	1.950112028	0	0	1.227247902	2.929831164	3.226807674	3.648750798	4.432950587	4.182517017	4.530495923	0	1.227706336	1.942207826	3.725139849	3.417167584	0	0	0.88185869	2.590377359	0	1.58433813	2.77795838	3.9621719	2.002191276	0.807537657	0	0	3.778472987	4.079094243	2.361403998	4.988751912	1.205741496	0.980832599	2.606812932	1.860018009	3.053486914	3.10677655	2.504798256	2.745199888	5.335979987	0.969193686	4.68117939
BEST3	0	0	3.125120755	1.547448324	0.751879702	5.285522311	2.272967573	1.950112028	2.811990241	1.269760189	0	2.414709734	0	0	0.827145455	0.945517958	1.78077569	0.863773291	0.658071513	0.882642389	0.761816771	1.028477962	1.141964299	0	1.47253067	2.334588244	0.97416222	2.011691374	2.208398385	1.777235618	2.793779542	6.563070594	2.796043865	0.591190752	0	3.594474732	0.780625549	1.506264018	1.205741496	1.624940046	3.241154756	1.567276924	1.874801766	3.849261054	2.504798256	1.485879563	3.949106286	0	5.210218818
UBL4B	2.786166596	5.362111118	0	1.957328772	1.33651067	0	0	3.202695129	0	0.755014498	1.227247902	0.933703027	1.365825141	3.332709228	1.812470587	0	4.185364491	1.827077981	0.658071513	3.353883596	0	4.741403921	0.45939614	0	3.282132886	3.148069672	1.598447272	4.11720196	1.957328772	0	4.073325877	2.059108665	0	0	0.751879702	0	1.350246742	0.150470219	0.673745494	1.624940046	0.732538245	2.582010707	4.594953777	2.02795039	3.075610219	2.265957855	3.253233914	3.428420676	0
MUC15	3.746359375	1.399738739	5.191230007	6.546395669	7.203904335	3.077223301	5.507459427	2.407071732	6.05129296	7.475771528	5.630454479	10.31393409	11.51553798	1.00042615	8.598654451	10.9645193	9.312089893	4.570959764	6.336412986	10.79172259	10.84654555	8.610768404	1.141964299	2.091104339	9.599805268	10.90104466	7.527819959	8.404926118	10.4830627	5.038604397	3.062943331	7.542189549	4.649569412	3.318545997	6.182885169	6.874919696	9.370961074	7.928715845	0.673745494	7.826703213	9.045072905	3.895124164	5.896046589	7.158076784	10.02854195	10.64545617	0	0	5.074509978
PPIAP39	6.546395669	4.587617671	0.945562515	1.957328772	4.248207984	2.766279822	1.229583343	0	3.829231886	2.208049808	5.07141811	1.598447272	0	1.00042615	0.827145455	2.002191276	4.035224764	0	3.843232289	3.569757879	1.456791202	2.063438869	0	0	1.895791306	2.590377359	2.021444857	5.414839365	1.632695317	2.64673303	1.689330399	4.890266893	2.796043865	0.591190752	5.931294138	0.828712853	0.780625549	2.523474205	0	0.980832599	2.898574075	2.582010707	2.183392946	3.10677655	3.634065203	0	1.51760555	2.817004663	0
AL592494.2	2.579714546	1.804084384	0	0.923765958	1.73928112	2.100257427	2.272967573	0	2.557166005	3.894299963	1.938781151	0.933703027	1.365825141	1.00042615	0.827145455	0	0	0.863773291	2.429106126	0.882642389	0	0.429615576	2.313409271	1.34470097	3.403875398	2.017009003	2.021444857	0.219435737	0.697789146	0.742859502	5.214408324	0	0	1.197522801	0	1.157066969	0	0.150470219	5.397446758	0	1.672903583	0	4.465301538	0	0.819308464	0	1.51760555	0.969193686	0
TRAV27	1.34470097	0	0	2.523474205	1.73928112	2.100257427	0	2.985545516	2.811990241	0	0	2.059241835	0	2.100257427	2.39274697	0	0	2.946359505	2.429106126	0	1.927019091	2.745808925	1.141964299	2.553039768	1.47253067	2.590377359	1.598447272	0.923765958	1.957328772	0	2.462580149	0	0	1.638196531	0	0.12539185	1.78077569	1.506264018	5.230179104	0	1.28765489	3.268169534	0.886871781	0	0	2.265957855	0	1.596437938	2.182383767
RPTN	0	0	8.147173673	0	2.870901763	6.211594726	0	0	2.247974494	0	0	6.585926732	7.639993938	0	7.56366794	11.80067292	9.384578721	0	2.217756992	3.76781963	8.090842416	1.381547571	0	0	8.186854051	4.160943379	7.189867967	0	7.126849506	10.57859428	0	0	0	0	4.652957287	0.828712853	6.556665962	3.255610821	0	7.258296691	3.02866176	8.089714414	0	6.365496068	4.965810696	0	0	0.969193686	0
ATP13A4	5.5064038	3.597114239	4.736651561	3.251055139	3.377075127	2.100257427	6.962675054	1.950112028	8.198899141	9.588547381	4.400674817	9.62315692	4.882321843	2.448328632	2.135643731	9.479010364	4.836760285	4.518785583	10.76472907	9.002131259	9.323970114	3.867476614	7.805233853	7.894472554	4.04591454	10.35033301	5.460627059	7.014951399	8.928442088	7.034997213	9.392952447	8.087005581	8.764123442	1.197522801	10.084158	1.157066969	1.350246742	2.945242748	9.065108012	7.806673996	3.348976548	3.649374691	10.31778462	9.298635422	7.853302415	8.777018011	2.248479084	2.602590809	3.508740497
MUC21	4.563851934	1.399738739	9.037884225	4.405457233	6.399050292	3.65685932	5.331223497	0	12.24643057	5.826378223	0.65180192	11.90317468	11.35023985	2.448328632	1.812470587	9.52684729	3.701036035	3.804199789	5.252120961	12.82097373	12.71927508	10.44706716	1.141964299	3.182896902	7.931466984	8.849036748	9.119491505	0.923765958	8.301285082	2.120588734	6.540797643	5.841263235	4.916143085	3.840636622	7.427830479	3.529294275	3.214898178	2.945242748	3.858813377	11.64190816	8.360705002	3.515329222	11.7204328	6.693763728	0	10.96606223	4.556727238	2.817004663	5.685845642
AC023983.2	0	1.804084384	0	0.923765958	2.061998645	3.441558109	4.893878027	3.202695129	2.41570884	2.605287748	1.620461309	0	0	2.448328632	0	2.002191276	2.694330568	0	2.756415202	0.882642389	0	2.745808925	2.313409271	0	2.19874195	1.597102513	2.345707701	0	0.697789146	0	3.40872822	2.852341304	0	1.197522801	2.550319882	0	1.78077569	1.212559932	4.360031234	3.361539849	2.436518519	2.07430497	0.886871781	1.305841028	4.175098556	1.485879563	0	1.596437938	0
LINC01293	2.966819895	0.819308464	2.436538456	3.392896654	1.73928112	4.941192247	1.229583343	3.85666515	1.540127881	1.269760189	0.65180192	1.598447272	1.938781151	3.648750798	3.10677655	6.044817031	1.78077569	3.531547034	6.810871191	5.501550119	4.039899928	2.635821042	2.313409271	3.182896902	0	2.334588244	5.798008919	0.219435737	3.594474732	1.325907751	2.793779542	0.807537657	4.486650394	0	2.550319882	2.349918336	5.774099179	2.740289204	0	3.488642713	3.711308702	3.777465749	3.212614628	1.305841028	4.516940413	4.813442997	3.253233914	6.315406103	5.074509978
SLAMF9	3.530810407	0	5.673844941	4.340854072	5.606557362	8.313553194	5.726176477	0	0.673745494	0	0	4.712125791	7.497213651	3.154159799	1.812470587	5.946136552	2.937339437	0.863773291	1.965121112	4.289860358	6.105576233	3.036496965	2.313409271	1.34470097	3.403875398	6.12846717	4.779169118	1.82008412	5.078906155	6.983507632	2.002191276	3.449988771	4.056654895	3.74678383	5.685256507	11.50808631	5.074509978	7.20977976	1.911557453	2.625634423	8.584618466	3.649374691	5.380204368	3.849261054	9.515536706	5.887358993	4.345681959	3.428420676	9.466618506
CD1E	5.0933783	6.583959937	4.670706936	4.997865966	4.465301538	1.371610502	2.887498697	6.208716371	6.483793452	6.657872288	3.435938414	5.683468227	4.44796	7.588209844	5.569339655	5.969321594	4.458292967	3.081714267	2.217756992	3.668552146	5.501380029	8.497342246	2.10361288	1.34470097	6.962675054	5.889921754	6.119708576	3.265619626	6.384104099	5.038604397	3.607595017	3.003386431	0.697005447	5.191819974	5.960743325	4.079094243	4.120077431	6.038774473	5.694211425	4.502348867	3.241154756	4.232948011	5.942220598	5.095089813	6.985410446	5.929286271	3.397655067	4.21921283	3.508740497
TFF1	8.613573657	0	6.277114933	2.75676378	4.77708301	7.025449725	1.229583343	5.657236565	14.25134371	7.314915296	2.181686612	5.186382288	6.476959432	0	3.701036035	2.002191276	0.538416575	4.411933396	0	3.569757879	0.761816771	3.478801701	12.86087162	13.37506508	0	2.810195091	3.60733699	3.685663482	2.610815357	2.120588734	11.23034815	4.823464283	4.351034803	9.717304875	0	6.610655226	1.350246742	3.711270693	8.773987474	4.112353911	6.378916535	3.066832577	0.886871781	2.826213809	0.819308464	0	5.84075331	7.062025949	7.930728702
LINC02422	4.7652128	1.399738739	1.617977042	3.726096521	2.061998645	0.804402861	0	3.576522034	3.13331403	3.568135095	3.843741741	3.320097619	1.365825141	2.100257427	2.39274697	0	0	3.959686925	2.217756992	3.080190963	1.456791202	1.381547571	0.45939614	2.553039768	0	1.597102513	0.97416222	2.360543085	2.77795838	0.742859502	0.761816771	3.138261619	0.697005447	3.840636622	2.550319882	0.828712853	0.780625549	3.329520909	1.911557453	2.056250361	1.990400006	1.860018009	4.180060863	3.10677655	0	2.265957855	0	0.969193686	2.182383767
LINC01748	0	2.090494671	0	6.19039397	7.222034726	0	6.278227577	5.305185808	2.696551597	2.771988917	0	8.772135162	0	5.397810299	0.827145455	6.784555326	6.397742562	0	1.629852399	6.626964997	5.466398315	7.522735748	5.653867836	0	6.415190673	0	7.126208738	0	7.308061155	0	0	1.739785709	5.692748144	0	7.130931158	6.327877989	7.431369151	5.928922187	0	8.469716364	7.07313199	6.67877749	7.615586403	6.319214104	7.684888929	6.997851464	6.323788039	5.606811919	7.858204023
AC211486.1	0	0	3.125120755	3.251055139	3.013371007	0	4.996270863	1.950112028	0	2.605287748	0	0	0	3.994099414	0.827145455	3.303035707	5.059932317	0	0.658071513	1.942207826	2.26665501	1.381547571	0	0	3.149788909	3.933087206	5.825545179	1.58433813	1.632695317	3.445371383	1.321279311	1.739785709	1.661653108	5.86781029	4.405457233	0.828712853	1.350246742	3.711270693	1.205741496	6.522810082	3.934447658	4.32685761	0	4.851049663	3.735405408	0	1.51760555	2.018842741	0
PLA2G2D	5.841263235	3.405560442	3.29566137	9.105192816	4.410895704	5.063076808	1.854864854	0	6.983902852	2.605287748	2.401218276	5.366715855	2.998843317	4.752985021	6.739548049	0	1.111087731	7.709107968	8.531340909	4.169110973	3.606815712	3.128937614	2.313409271	3.409552779	2.19874195	5.166786215	0.97416222	4.441421595	6.009542698	5.224035655	3.518923757	0.807537657	0.697005447	5.114820951	4.579716661	0	1.350246742	8.362099491	3.784997943	0	2.232118099	6.087617349	7.66496129	4.624037219	5.357707716	6.723894034	4.490193679	6.28996325	2.182383767
TRBV24-1	0	0.819308464	0.945562515	1.547448324	0.751879702	1.789174227	0	3.202695129	2.696551597	0	2.581795184	1.598447272	0	3.154159799	1.401004809	0	0.538416575	4.100163413	1.227706336	0	0.761816771	1.381547571	0	0	0.88185869	0	0	2.500785271	2.77795838	0.742859502	1.321279311	0	0	1.638196531	0.751879702	3.321609731	3.068524974	1.506264018	0	0	0	0	2.687349856	0	0	0	2.727551521	3.165680806	0
TRBV12-4	1.749396825	0.819308464	0	2.262632342	1.73928112	3.908629029	0	2.985545516	4.326055484	0	1.620461309	2.059241835	0	2.100257427	3.602443154	0	0	3.42928728	1.965121112	1.50543249	2.997948639	2.514231994	1.547448324	1.34470097	0	2.334588244	0	1.28765489	3.056496481	0	0	0	0	1.197522801	1.736970883	1.430170973	2.361403998	2.397837405	0	0.980832599	0	2.843152367	4.015667979	0	2.231270813	5.484654224	3.757071979	2.602590809	0
AC004923.1	2.356750791	0	0.945562515	2.947022179	0.751879702	1.371610502	0	2.727551521	2.046953232	4.345290379	0	3.73392654	0	2.448328632	2.135643731	3.303035707	1.498506996	2.946359505	1.227706336	1.50543249	1.456791202	2.635821042	4.568896995	1.34470097	2.454934453	3.148069672	2.602242232	2.940005845	1.632695317	0	1.321279311	4.074776929	1.990420469	4.170362465	2.744521268	0.12539185	2.581777738	1.506264018	4.52272608	1.624940046	3.63333335	2.26665501	0	0	3.075610219	3.615220691	0.902545763	0.969193686	2.182383767
LINC02091	1.34470097	2.539484676	0	1.547448324	1.33651067	0	5.726176477	0	3.983383194	3.649940748	0	2.414709734	2.358998547	2.100257427	2.135643731	0.945517958	0.538416575	5.818994321	3.036084685	1.50543249	2.26665501	0.429615576	2.506483734	3.770053195	1.895791306	4.378216272	3.344885565	0	1.257325114	1.325907751	0.761816771	0	2.955798486	3.318545997	4.125126318	0.12539185	0.780625549	1.212559932	4.853908991	2.625634423	0	2.582010707	1.874801766	0	2.231270813	1.485879563	4.556727238	0.969193686	1.459925998
LINC02577	1.749396825	0	5.818994321	8.848210478	4.518785583	8.525927563	4.996270863	6.516777913	5.304643584	8.570639419	1.227247902	6.905634391	5.836442849	5.946998628	7.628563537	6.448200304	2.401484616	3.42928728	4.917364294	5.303548495	5.211781585	8.141888569	1.857707772	8.934034935	0	3.558243788	7.487644795	0.923765958	6.198167356	0	8.772135162	1.348413004	0	0.591190752	5.347552889	8.13914215	8.135388898	8.346251295	5.923744607	4.430719454	7.844181597	2.963566078	6.564490723	7.507426048	0	6.009885455	2.727551521	8.736019334	1.459925998
LINC01305	1.34470097	2.330658296	4.305525671	6.850957112	7.603704273	1.789174227	11.14388144	1.219894885	1.17084639	6.880074737	5.155303702	7.191229441	7.703438798	9.651886791	5.884257761	6.406921991	9.979181891	5.979860491	5.44955061	1.942207826	6.291060239	9.132345279	0.45939614	5.878311262	10.93951405	9.651083384	7.415818121	6.956510726	7.428246997	6.097420856	2.937258321	8.216445984	6.651238067	9.097760856	8.150038948	6.467478955	4.593154497	5.37349892	0	10.78777861	10.43565284	5.657373705	3.913419516	6.162727107	10.72363961	9.012249017	8.434924976	3.843232289	2.994102601
TMPRSS11B	0	0	2.703665192	1.547448324	5.984066117	0.804402861	4.084124021	0	9.263315123	0	0	7.172458471	11.80852277	0	0	11.88804578	6.785354632	0.863773291	4.836760285	11.6817196	11.04230518	1.028477962	0	2.091104339	1.47253067	8.466920518	9.418897437	0	3.769067947	4.960134341	0	0	1.661653108	0	7.732270962	1.876786738	2.581777738	0	1.911557453	11.29194194	2.764748036	2.07430497	7.367247414	0	3.837421858	8.61619763	1.51760555	0	0
Z97653.1	3.645717998	3.512840528	0	0	0.751879702	0.804402861	2.61223621	1.219894885	1.817241203	3.173974584	3.013371007	1.598447272	6.073225747	1.00042615	0	3.303035707	1.78077569	2.389909557	4.012025141	2.91101543	3.606815712	2.945279103	2.506483734	1.34470097	0	3.148069672	2.602242232	0.923765958	1.632695317	0.742859502	2.462580149	2.516991277	0	2.705210941	2.063438869	0.828712853	1.350246742	0.150470219	1.911557453	3.82868593	3.785409481	0.670610698	3.053486914	1.305841028	0	2.265957855	1.51760555	1.596437938	2.182383767
NPBWR1	1.34470097	0.819308464	7.289971919	4.340854072	10.1563683	4.941192247	9.124809579	4.943421098	4.074233421	0	1.620461309	4.77484822	3.949206803	5.584081135	9.616868228	9.244466226	8.98012017	5.864295231	5.034215961	7.057474708	5.839339036	7.28619271	0.45939614	0	7.888471506	8.787154493	8.347158709	3.948182099	5.552764096	6.689808439	0	4.753207464	5.481010495	0	0	9.410456439	5.861181866	8.978211095	1.205741496	4.194566332	8.5681248	0.670610698	0	6.070249715	9.358273269	1.485879563	7.102263175	5.990356772	7.595524985
AC005261.2	1.749396825	2.090494671	2.703665192	3.392896654	3.013371007	3.745822047	1.229583343	1.950112028	3.297764495	0	3.435938414	1.598447272	2.358998547	0	1.401004809	2.796576545	1.78077569	3.324141128	3.274004873	3.668552146	2.26665501	1.638239414	0	2.901895254	0.88185869	2.334588244	0	2.193240735	2.429930685	2.120588734	0.761816771	1.739785709	3.525707666	0	1.321279311	3.529294275	0	1.925718033	0	0	1.672903583	0.670610698	3.212614628	3.334605806	2.911950835	4.294733935	3.949106286	2.018842741	3.508740497
AC011298.1	3.266590319	0.819308464	0	2.523474205	1.33651067	0.804402861	0	0	4.520977494	5.031692938	0.65180192	0.933703027	0	4.303597193	1.401004809	0.945517958	1.111087731	1.431472031	1.227706336	1.50543249	0	6.543376147	3.301428105	2.901895254	1.895791306	0.969193686	2.824520009	5.713694433	0	0	8.18912546	4.859079676	6.651238067	9.105719172	0.751879702	0.12539185	0.780625549	0	3.649940748	2.625634423	0.732538245	1.860018009	2.462047468	0	0.819308464	0	1.51760555	0	0
EREG	5.773169308	0.819308464	4.736651561	5.5814915	5.19364259	5.334439812	3.464799707	7.48510606	6.204524568	4.761346378	1.227247902	9.002680909	5.404658633	9.722437627	8.203213827	11.52367328	1.498506996	4.622079217	1.629852399	6.501551519	11.37125919	9.70334673	2.819367032	6.947566288	9.206518976	5.817787144	7.91106434	2.360543085	10.52282654	5.635073214	6.068262253	3.871030942	3.329503735	4.595619753	4.125126318	8.991243469	6.465210249	5.033706825	5.351511062	5.896325533	10.27642643	5.989345364	4.534238469	9.104921822	4.245731475	10.12241089	7.077945767	5.153229125	9.3346097
AC138466.1	1.34470097	1.399738739	2.931602203	0	3.758750002	0.804402861	3.464799707	1.219894885	1.540127881	0	0	0.933703027	0	2.448328632	1.401004809	1.573588981	2.553864327	3.531547034	1.227706336	0	0.761816771	3.598231262	1.141964299	2.553039768	3.149788909	2.590377359	3.344885565	2.839180895	0	2.64673303	1.321279311	0	0	4.43129138	4.248070895	0.828712853	3.345410733	1.212559932	0	2.056250361	4.19429773	5.092554967	0.886871781	1.305841028	0	0	4.345681959	0.969193686	1.459925998
PDZRN4	7.805653709	7.069158178	0.945562515	0	2.870901763	0	0	3.202695129	3.441558109	0.755014498	2.748316567	3.320097619	0	8.029355465	0.827145455	3.676349822	3.760556518	3.081714267	0	4.022920535	2.26665501	0.429615576	0.45939614	1.34470097	2.657864448	3.303951	2.345707701	4.031858099	0.697789146	2.120588734	0.761816771	2.699548741	0.697005447	1.638196531	7.944442351	0.12539185	0	2.253779371	1.59156072	1.624940046	0	3.066832577	1.455782023	2.02795039	3.238156077	0	0	5.450050686	0
TRBV27	0	1.399738739	0	2.523474205	1.33651067	2.361403998	0	2.407071732	2.922390732	0	2.181686612	2.059241835	0	0	1.401004809	0	1.111087731	3.324141128	1.629852399	0	2.553864327	2.840050908	0	0	2.19874195	0.969193686	0	0	1.257325114	2.40708491	1.321279311	0	0	0.591190752	0.751879702	1.157066969	0.780625549	1.212559932	0	0	0	1.860018009	2.876023825	0	1.894828282	1.485879563	2.508665533	1.596437938	1.459925998
IBSP	0	0	3.29566137	4.869370755	0	2.361403998	1.229583343	5.720846736	1.17084639	0.755014498	0	4.379984056	5.350483814	1.00042615	5.645406167	5.741385777	3.136271394	0	3.681244714	4.531842334	2.26665501	2.063438869	4.914979417	2.091104339	0	2.334588244	4.316986435	4.604026005	3.298693853	7.622752357	0	3.138261619	5.860766934	0.591190752	2.323439592	4.491337941	4.986094426	5.233077417	0.673745494	4.430719454	5.21363667	2.843152367	4.180060863	2.02795039	4.392713577	5.372936365	2.727551521	4.344519342	5.394860642
SEC14L4	3.645717998	3.904662894	4.215687644	7.49239491	0	4.598693515	1.229583343	8.565649528	4.55382401	5.601997371	4.530495923	1.598447272	0	6.058500374	7.991316026	4.113906329	3.226777204	6.894851451	1.629852399	3.465528379	1.456791202	7.766217241	7.336444904	9.100521637	3.772235806	0.969193686	4.556536492	2.621308312	1.632695317	3.445371383	4.073325877	6.650771308	8.117402497	6.587362501	2.063438869	2.601765733	6.357207196	3.810785076	2.924424167	0	0	5.461686901	0	5.307342871	1.894828282	1.485879563	8.046039905	4.664243124	9.47273555
ACTL8	1.749396825	0	10.23320911	7.213821211	0	2.578889987	2.272967573	3.4035134	4.027360355	0	1.620461309	5.296585103	1.938781151	10.10912713	9.188869321	2.323439592	4.137042623	2.389909557	12.91600638	1.50543249	1.927019091	6.391505789	1.141964299	0	3.149788909	0	4.556536492	0	6.184169558	6.599201361	0	1.348413004	3.217634807	0	6.248447581	4.229164084	9.577875877	3.329520909	4.487584133	12.83826642	6.436271044	5.736002061	2.183392946	8.535527011	8.405564898	3.615220691	12.91968123	0	7.92146561
AL357153.1	3.123064222	0	0.945562515	1.547448324	2.061998645	2.938996666	1.854864854	1.219894885	2.41570884	5.092554967	0	3.320097619	1.365825141	0	0.827145455	2.579714546	3.042075862	0.863773291	2.89854045	3.224272801	2.997948639	2.063438869	0	2.091104339	3.149788909	3.558243788	5.460627059	1.82008412	2.208398385	3.762308871	1.689330399	4.247365588	2.955798486	0	3.41246619	0.828712853	2.361403998	0	1.205741496	3.721483551	6.246045231	2.07430497	5.783762141	1.305841028	1.443242838	5.484654224	0.902545763	0	2.182383767
AC016705.2	5.718298637	5.418355014	0	8.57767808	2.709513738	0	0	3.202695129	3.652922882	7.483988491	7.883416136	1.598447272	0	3.332709228	2.792980522	0.945517958	9.254399504	5.204307846	3.274004873	3.080190963	2.553864327	6.438951856	6.769572861	3.770053195	5.624561998	5.392597395	2.345707701	6.006629229	2.208398385	1.325907751	3.607595017	3.637874729	0	3.050403512	4.303934842	0.12539185	5.423565809	0.88185869	3.858813377	2.367696724	2.436518519	2.436794724	0	1.305841028	4.456836073	0	0	0.969193686	0
BARX1	2.356750791	3.168885495	2.085843409	11.83606424	0.751879702	1.789174227	0	7.958301946	3.516652069	3.050403512	1.227247902	3.14180788	2.707698766	9.173614961	10.98336677	6.877884242	9.592954915	0.863773291	10.46900441	7.48510606	2.997948639	4.330519671	2.10361288	2.091104339	10.6331876	2.810195091	4.316986435	7.111671661	0	2.40708491	1.689330399	4.366219848	2.625634423	0	0.751879702	6.284266509	10.41184145	4.453446844	1.911557453	1.624940046	2.436518519	7.230266767	1.874801766	3.995220451	4.919429923	5.30294341	1.51760555	2.817004663	7.513118891
SCGB1A1	2.356750791	1.399738739	4.998289104	1.957328772	3.377075127	9.466149463	5.088493461	0	3.370236507	6.260320372	0.65180192	2.414709734	2.998843317	1.00042615	1.401004809	2.002191276	0.538416575	0	1.227706336	8.797440197	7.140515106	0.429615576	0.45939614	0	1.895791306	3.435938414	5.323774831	2.736270975	3.503954263	11.78964847	1.321279311	0	1.990420469	3.74678383	5.162540715	2.601765733	0	0.150470219	5.694211425	2.625634423	7.385789131	3.58338457	5.26722178	0	1.443242838	2.265957855	0	2.817004663	0
B3GALT5	7.225816951	2.889059127	4.036115411	5.377022759	3.145564474	3.441558109	2.887498697	2.985545516	12.50151427	9.04305485	8.480027382	4.885877105	8.963613712	2.963566078	4.572921919	1.573588981	8.103064543	10.3788903	5.755012135	9.174823311	7.405607542	8.788292125	14.0550088	6.229929071	7.698308967	6.607474531	5.490606533	6.270459086	2.610815357	3.867727564	10.06156222	5.152037736	6.46918484	7.53916503	7.264935209	3.16730341	7.362835263	4.487253947	10.45141377	7.121787535	2.436518519	2.843152367	8.357893158	7.797965442	5.390778865	10.9204532	2.248479084	2.018842741	3.273198015
BCO1	5.841263235	3.762308871	3.595147659	4.340854072	6.88092133	4.059874037	8.488117579	2.985545516	8.390958018	6.716303561	5.890308398	4.054408194	7.3503802	2.73118956	5.745256761	5.601997371	7.062025949	7.213350808	3.274004873	4.860177019	8.023311646	4.741403921	9.436279612	7.45340539	4.397205296	5.603147102	5.684667372	8.118652542	5.958653377	2.64673303	6.570434487	4.247365588	5.196054089	8.755793828	4.058924269	2.821575634	3.068524974	2.095248315	7.725112507	4.951029482	3.348976548	4.536728131	7.989544015	6.18830862	8.289023351	6.488414866	4.682033162	0	4.025403986
CASP14	2.579714546	5.793568354	14.55910783	15.30619572	12.27870322	15.04382684	6.593176498	16.60451299	6.628055356	0	5.272084933	14.95207056	11.45538232	12.80729783	14.75140124	6.227636343	2.815099364	1.431472031	13.83541993	13.71306461	14.55910783	13.93817596	2.819367032	4.629478815	4.163020417	8.607504242	14.33806359	0.923765958	12.69153451	6.359553915	1.689330399	1.348413004	3.776634077	0	4.736919528	15.66686528	11.05518041	10.60324463	0	7.913627256	15.37130027	11.15306334	16.19902447	15.9244888	6.09206259	13.17411842	14.33415355	11.47318284	11.86043608
GLDC	4.846421195	4.174261908	9.446370041	6.546395669	5.049476763	8.745964853	9.373880931	11.79006336	5.612561253	2.771988917	5.571878103	3.14180788	2.707698766	9.94359095	11.85870153	4.758637578	4.231970903	6.725634979	6.180991595	3.465528379	4.852688409	4.528132932	7.771983399	5.100018575	6.09306101	3.303951	5.034469886	6.212147621	9.573929843	4.123902379	3.932644815	6.412281619	8.756607872	5.038604397	5.42294772	10.96486048	3.761451196	8.888559235	6.723428652	3.212614628	5.499498149	3.58338457	6.265454541	12.13081496	7.947377436	5.156571851	10.67171147	10.0620801	7.194387016
AL162411.1	2.356750791	0.819308464	5.872369282	1.547448324	1.33651067	3.559964107	3.464799707	5.690731521	2.557166005	0	0.65180192	0.933703027	0	3.778305408	5.061492516	0.945517958	1.78077569	2.389909557	2.756415202	0	0	0	5.305347991	3.602426861	3.985835276	0	0	2.621308312	5.288686806	0	3.062943331	4.500115161	5.715271161	1.994272565	1.736970883	5.291745374	0	6.106894699	5.416956269	0	2.898574075	0.670610698	0	7.53654842	4.092185991	0	5.376622963	5.252500294	5.074509978
IGKV3D-15	6.264002162	2.090494671	5.350186251	5.996726505	6.28381636	6.147090512	0	0	5.384365466	2.605287748	0.65180192	6.391153042	0	3.154159799	3.238518075	1.573588981	1.498506996	8.473933703	4.364865162	2.723288524	3.606815712	3.478801701	0	6.06727394	2.454934453	4.01627827	0	3.396510342	7.588622275	3.036763305	3.932644815	4.247365588	3.776634077	1.638196531	3.778472987	2.483632249	2.581777738	5.148319211	2.665877368	0	1.28765489	4.232948011	2.687349856	6.391153042	3.837421858	3.986970065	1.51760555	5.825545179	1.459925998
AC131888.1	2.966819895	1.399738739	0.945562515	0	1.33651067	0.804402861	3.757071979	1.219894885	2.922390732	2.605287748	2.581795184	0	3.639545618	1.00042615	1.401004809	2.796576545	2.401484616	3.081714267	0	0.882642389	3.176236781	1.880106154	4.777198466	3.182896902	0.88185869	3.148069672	1.598447272	4.324107841	1.632695317	1.777235618	3.062943331	1.739785709	1.990420469	3.193488186	1.321279311	0.828712853	0.780625549	1.212559932	4.214287957	2.056250361	0.732538245	1.860018009	2.876023825	0	3.735405408	3.615220691	0.902545763	1.596437938	2.182383767
IGLV5-37	5.0933783	3.168885495	4.127344227	0	2.532821339	2.938996666	3.464799707	0	5.365077364	0	3.235973878	5.895707902	2.707698766	3.778305408	2.598779714	0	0	6.100238993	4.477258593	0	4.039899928	7.289971919	0	5.978704407	0	2.993629723	0	1.28765489	4.912302764	0	0	0	0	0	3.605322253	0.12539185	2.927593859	3.115331837	0.673745494	0	0	2.26665501	3.053486914	0	3.075610219	1.485879563	2.248479084	5.349499375	0
AC103957.2	2.356750791	0	2.931602203	4.530495923	5.049476763	3.745822047	3.619584355	1.219894885	4.074233421	4.227235891	0	1.598447272	5.163930253	1.00042615	3.602443154	2.796576545	0	4.464268439	3.681244714	2.91101543	5.032117361	3.358002706	1.141964299	2.553039768	2.657864448	3.933087206	5.627705743	4.075320436	2.208398385	5.075802213	0	5.548153698	4.30034594	6.219815171	4.189528561	1.652652583	3.345410733	3.959686925	2.148488727	5.647157995	4.928624829	2.843152367	0.886871781	2.826213809	1.894828282	4.147886513	2.508665533	0	0
BX664727.3	2.579714546	1.804084384	2.085843409	2.523474205	2.870901763	0.804402861	4.265410577	0	3.216369918	2.916732454	2.748316567	3.320097619	3.639545618	0	2.598779714	0.945517958	3.760556518	2.138312431	2.89854045	3.353883596	2.787303179	1.638239414	3.301428105	1.34470097	4.163020417	3.844255474	2.824520009	1.28765489	1.257325114	0	4.198216876	1.348413004	0	3.441246085	0.751879702	0	4.051844587	1.925718033	3.417992143	2.367696724	1.28765489	0	1.455782023	1.305841028	3.075610219	2.745199888	0	3.652451669	0
PAX7	0	0.819308464	0	8.233823772	1.33651067	2.100257427	2.272967573	1.950112028	6.919910236	10.7800696	3.235973878	3.608865492	1.365825141	0	0	2.002191276	0.538416575	10.07941132	4.531046739	0.882642389	3.832988006	8.545155398	0.45939614	0	10.35875924	5.688609349	10.28377712	11.64190816	0	1.777235618	7.586647193	11.17853463	10.11025682	8.322978793	2.550319882	0	9.369743775	1.212559932	1.205741496	0	6.263059423	0.670610698	2.183392946	1.305841028	1.443242838	0	0	0.969193686	0
LNCOG	2.356750791	0.819308464	5.486751983	1.957328772	2.532821339	5.063076808	1.229583343	2.985545516	2.696551597	1.269760189	2.748316567	2.691555555	2.998843317	1.657737434	2.39274697	4.473393664	2.694330568	0.863773291	1.227706336	3.353883596	0.761816771	1.381547571	3.813804212	2.553039768	3.515005168	2.334588244	3.60733699	2.839180895	4.472145522	5.484342215	0.761816771	3.003386431	3.329503735	0	2.905737449	4.229164084	1.350246742	3.034104776	1.911557453	0	2.764748036	2.26665501	0	3.849261054	1.443242838	0	0	4.968718661	5.886617712
TRAV3	1.749396825	1.804084384	2.085843409	3.519190097	2.061998645	3.908629029	0	2.985545516	2.696551597	1.967866218	2.748316567	2.691555555	0	2.73118956	3.10677655	0	2.401484616	4.754043983	1.227706336	1.50543249	1.927019091	2.376613595	1.141964299	1.34470097	1.47253067	0	0	2.360543085	2.919823997	1.777235618	2.253819949	0.807537657	0	0.591190752	1.736970883	0.828712853	2.769406697	3.589677534	1.911557453	0	2.764748036	1.567276924	2.183392946	1.305841028	0.819308464	3.373450116	0.902545763	4.712614092	0
TCF23	9.206049146	12.75788216	2.436538456	0	2.709513738	1.789174227	2.61223621	0	2.046953232	0	4.936421421	0	0	2.100257427	1.812470587	0.945517958	1.78077569	3.804199789	1.965121112	1.942207826	0	2.063438869	1.141964299	1.34470097	0	1.597102513	0.97416222	1.28765489	0.697789146	4.561588928	0	0.807537657	0	0	11.08049164	0.828712853	0	0.150470219	0.673745494	2.056250361	0.732538245	2.582010707	1.455782023	0	0	1.485879563	4.196167799	2.602590809	0
TRDV1	1.34470097	2.330658296	2.703665192	5.844245435	3.909032726	0	1.229583343	1.219894885	2.922390732	0.755014498	1.620461309	2.059241835	0	3.994099414	5.523138882	0	1.111087731	3.959686925	0	1.50543249	0.761816771	3.358002706	1.141964299	1.34470097	3.403875398	0.969193686	2.345707701	2.193240735	3.403959187	0	1.689330399	0	0	1.638196531	1.321279311	6.026479185	2.581777738	1.719001415	3.721830285	0.980832599	2.232118099	4.040810682	4.534238469	1.305841028	0	2.265957855	1.51760555	5.153229125	3.508740497
AC010531.5	0	2.539484676	3.29566137	3.251055139	0.751879702	0.804402861	2.61223621	2.985545516	2.046953232	1.269760189	1.227247902	0	1.365825141	2.100257427	0	1.573588981	1.111087731	0.863773291	1.629852399	2.261787846	2.553864327	2.635821042	1.857707772	2.553039768	2.19874195	0.969193686	2.602242232	1.58433813	2.919823997	2.120588734	1.321279311	1.348413004	3.429611603	0.591190752	0	0.12539185	1.350246742	2.523474205	1.205741496	2.056250361	2.764748036	2.843152367	0	0	3.075610219	2.265957855	1.51760555	0	1.459925998
AL354718.3	0	1.804084384	3.29566137	0	2.709513738	2.578889987	5.045850718	4.889207675	1.817241203	3.286453521	0	0.933703027	0	0	2.962620409	1.573588981	1.111087731	0.863773291	2.595927193	2.51353484	2.553864327	2.229807862	2.819367032	3.182896902	1.47253067	0.969193686	0	1.28765489	1.957328772	0	2.639250269	3.138261619	4.056654895	2.263554367	3.517347974	0.828712853	0	0.150470219	4.105499184	3.488642713	2.606812932	3.895124164	3.053486914	4.33784879	3.634065203	0	0	4.01104581	0
CRCT1	4.661617009	0	11.30747504	4.530495923	9.44787239	9.230417087	7.398374637	1.219894885	9.36844182	0	0	11.99391916	10.12338447	5.097059554	6.727559221	12.4370977	4.137042623	0	5.316565758	6.174139273	12.2309537	2.376613595	0	2.553039768	9.042513637	7.021845602	7.246446529	0	11.45593861	11.60227271	6.264747242	0	0.697005447	0	5.133540019	7.05326134	4.299238768	9.357056114	1.205741496	8.078726468	8.439515876	9.01202764	1.874801766	9.046181443	4.012025141	10.81827921	0.902545763	10.07735553	9.364992837
TRBV18	1.749396825	1.399738739	2.703665192	3.105978421	2.312108213	3.65685932	0	2.407071732	3.516652069	0.755014498	0.65180192	2.929831164	1.365825141	3.994099414	4.247756627	0	0	4.411933396	1.629852399	1.942207826	2.997948639	3.128937614	1.547448324	1.34470097	1.47253067	1.597102513	0	1.58433813	3.403959187	0	0.761816771	0.807537657	0	2.263554367	3.303951	1.876786738	3.761451196	3.860348272	0.673745494	0.980832599	0	2.963566078	2.462047468	2.487244712	3.519190097	3.815151334	0	3.545723453	2.182383767
FAM182A	3.530810407	2.720479685	3.125120755	2.523474205	7.196489287	4.984868305	6.912312878	1.950112028	0	0.755014498	2.401218276	5.399372786	3.440273588	6.240668919	2.39274697	7.001302519	4.272925934	2.586684113	6.38006328	1.50543249	2.26665501	4.818657771	2.819367032	2.553039768	3.004222922	6.22606238	5.490606533	5.655241651	4.55382401	0.742859502	2.462580149	0	0.697005447	3.65321482	3.605322253	3.243549471	1.350246742	0	2.665877368	7.305507952	0.732538245	7.969030138	0.886871781	2.02795039	2.504798256	5.650975466	0.902545763	1.596437938	2.646771879
KANK4	3.836706883	4.491928654	8.167300473	2.262632342	4.518785583	6.817751205	1.229583343	7.196772383	3.983383194	0.755014498	3.688167818	3.73392654	1.938781151	4.396310608	7.56366794	7.500499508	3.226777204	1.827077981	2.429106126	6.380565054	5.084939769	6.945175707	0	1.34470097	3.607660566	4.01627827	5.855416636	6.657872288	2.610815357	6.314534107	3.932644815	5.239236848	5.839980037	2.263554367	5.472610899	9.615300229	7.287122329	3.402432999	2.924424167	2.056250361	6.703845927	3.649374691	3.809958882	4.624037219	6.985410446	2.265957855	3.949106286	7.752173901	7.91394332
SLC1A6	0	0.819308464	3.29566137	1.957328772	0.751879702	12.27000591	0	12.74570284	0	0.755014498	4.488659303	3.608865492	1.938781151	2.100257427	5.862264569	2.002191276	4.458292967	0	5.598814442	3.224272801	5.434245329	9.180660112	0.45939614	1.34470097	6.624050395	0.969193686	4.379812923	2.360543085	4.638000911	0	0	0.807537657	0	1.197522801	1.321279311	11.24391064	8.492025448	3.810785076	0.673745494	0	1.990400006	1.187585732	2.183392946	14.22535954	1.443242838	1.485879563	3.10349243	12.07353215	4.497169262
KBTBD12	4.661617009	5.183553253	3.595147659	7.984063089	8.387636877	5.097328913	2.61223621	6.660582918	9.448481413	12.60969468	7.264691025	6.476959432	10.90518807	1.657737434	4.977070038	1.573588981	9.768213637	9.319213649	6.041289571	0.882642389	8.238663765	11.05796267	8.077034699	0	10.17323931	9.280237949	8.87515617	9.059215422	0.697789146	9.027707853	11.70944053	8.510703881	7.82594761	10.60682789	2.063438869	1.652652583	0.780625549	3.589677534	10.74840758	9.943082155	1.990400006	8.201898852	1.874801766	7.91394332	0.819308464	0	8.985656697	1.596437938	1.459925998
FAM221B	3.836706883	0.819308464	2.085843409	0	0.751879702	0	1.229583343	0	4.82592186	6.006994293	1.938781151	0	2.707698766	1.00042615	2.39274697	0	0	2.946359505	1.227706336	1.942207826	2.787303179	3.714126464	3.402174497	3.928064144	2.454934453	0	0	2.621308312	2.610815357	0.742859502	4.545726999	2.516991277	3.857323436	5.152727489	1.736970883	0.12539185	2.361403998	0.88185869	5.781581979	0	2.898574075	1.860018009	3.362901248	0	1.894828282	2.265957855	1.51760555	2.349180792	0
AC092868.2	7.145000216	0	0	1.547448324	0.751879702	0	0	1.219894885	8.192481787	6.260320372	6.046884285	0.933703027	0	1.00042615	2.135643731	0	1.111087731	4.845821355	0.658071513	0	1.456791202	1.381547571	9.814890649	7.277968456	1.895791306	0	0.97416222	2.500785271	2.919823997	1.777235618	5.581943101	0	2.446622298	9.26307233	0	1.430170973	0.780625549	1.212559932	9.53717805	1.624940046	1.672903583	1.567276924	0.886871781	5.41124144	0.819308464	2.745199888	0	0.969193686	1.459925998
CYP4B1	6.310860018	9.166595092	10.3482329	7.194790394	4.77708301	8.958652753	5.793414367	4.074233421	8.690568199	8.558703158	4.603189546	10.5475159	13.27336785	2.963566078	7.508450082	6.651748149	2.937339437	5.885070597	8.459490142	11.52525683	9.361714483	10.47737021	3.813804212	6.229929071	4.972923661	10.4111288	9.333939958	8.502001171	11.18963791	5.635073214	3.688645531	12.12255738	6.789712444	7.000885775	10.33219697	9.603659522	6.642795067	4.840250366	7.743509346	9.138364108	8.40519089	2.07430497	10.18311234	8.892980189	1.894828282	11.13935351	6.385653099	5.049758981	9.611119323
MYPN	1.34470097	0	2.703665192	1.547448324	0.751879702	3.745822047	0	2.407071732	2.046953232	3.050403512	2.401218276	2.691555555	0	1.00042615	0.827145455	3.565464058	2.221220888	1.431472031	1.629852399	0.882642389	2.553864327	4.770694351	3.653315338	3.928064144	0	2.334588244	2.602242232	0.923765958	5.701027601	2.40708491	3.306625242	3.938091397	4.880903975	3.050403512	1.321279311	6.633950985	0.780625549	1.719001415	2.665877368	1.624940046	5.103735639	0.670610698	1.455782023	4.434512232	2.231270813	2.265957855	7.928715845	5.450050686	4.68117939
FOLR3	4.718384893	0	7.725429121	3.251055139	2.870901763	6.866454648	4.179315077	4.262720089	1.17084639	1.967866218	1.227247902	2.929831164	0	2.100257427	2.135643731	4.473393664	4.458292967	0.863773291	0.658071513	3.224272801	1.456791202	1.638239414	0.45939614	3.928064144	3.690398769	3.148069672	3.714746963	1.58433813	2.610815357	4.676043894	0.761816771	2.298773829	1.990420469	0	0	5.385057671	5.400625112	5.254695504	0	0.980832599	3.785409481	4.092221602	3.212614628	12.20111326	1.894828282	3.373450116	1.51760555	13.05179825	2.994102601
TCP11	3.645717998	2.330658296	8.692277406	8.548354381	7.576472835	8.257216414	8.346584365	6.891465569	6.261630143	10.4057454	3.013371007	4.583127221	8.828852531	6.141758736	6.300682309	9.222256566	7.071492262	4.754043983	3.763097394	6.016553055	5.533517849	7.58922046	1.141964299	3.770053195	7.625694151	8.661690652	7.949889614	1.28765489	5.218570865	5.075802213	9.178397521	8.036795735	0.697005447	10.25122447	7.159980575	3.16730341	1.350246742	1.925718033	7.894472554	7.280732055	8.821788788	9.282036198	4.99940991	7.560455587	7.142329728	5.156571851	1.929078746	1.596437938	4.159625123
LINC01857	3.266590319	1.804084384	0.945562515	5.277646523	1.73928112	1.371610502	0	0	3.297764495	2.916732454	2.401218276	4.44920248	2.998843317	1.657737434	2.792980522	0.945517958	0.538416575	3.959686925	3.494595468	3.224272801	1.456791202	1.028477962	0	1.34470097	1.895791306	2.334588244	0	3.026226253	3.503954263	2.857796531	0	2.298773829	2.955798486	2.705210941	2.550319882	1.157066969	0.780625549	3.649657719	0.673745494	3.212614628	0.732538245	3.649374691	3.362901248	3.10677655	1.894828282	2.745199888	1.51760555	3.843232289	1.459925998
NKX2-5	0	0.819308464	0.945562515	7.956959177	1.73928112	8.817591895	2.887498697	4.943421098	0	2.208049808	0.65180192	3.476557796	3.949206803	9.154623073	4.849296698	1.573588981	7.40450485	0	0	5.068818217	1.456791202	8.412931725	1.857707772	0	9.338618313	7.941508165	5.684667372	5.009363449	1.257325114	2.40708491	0	0	5.427967678	0.591190752	0	3.006114847	8.342100753	4.513034858	0.673745494	0.980832599	0.732538245	0.670610698	0.886871781	9.846333804	7.077945767	6.904362719	4.736173731	0	2.182383767
SERPINA3	6.67222889	1.804084384	5.091681192	3.825900736	4.045609699	4.690342386	0	3.4035134	1.540127881	4.761346378	0.65180192	9.264952234	4.544241557	1.657737434	5.413645823	3.148862715	3.408089425	9.311383587	8.040477151	4.775019752	4.852688409	3.036496965	7.216778532	9.278622807	3.914979998	6.518682788	5.973474308	2.011691374	2.208398385	5.075802213	3.518923757	5.954611104	7.595236663	3.050403512	4.405457233	5.896812159	5.619466187	3.711270693	6.025195742	4.024315427	4.820489225	6.630793933	0.886871781	8.621834666	0	0	5.376622963	7.681014544	7.708522736
AL606807.1	4.846421195	6.601908632	0	3.392896654	2.312108213	1.371610502	2.272967573	2.727551521	3.216369918	2.208049808	4.030163472	3.476557796	0	1.00042615	3.958474624	0	0.538416575	2.77829606	1.227706336	1.942207826	1.456791202	2.229807862	2.506483734	0	3.004222922	0	0.97416222	2.736270975	3.298693853	2.40708491	1.321279311	0.807537657	0.697005447	4.749657951	3.303951	1.652652583	0.780625549	1.719001415	1.911557453	0.980832599	0	2.582010707	4.102403286	0	1.894828282	0	0	3.545723453	2.646771879
AC006369.1	1.749396825	2.539484676	0	2.262632342	1.33651067	2.361403998	1.229583343	0	3.370236507	0	1.938781151	1.598447272	0	3.154159799	3.371591087	0	0.538416575	3.531547034	1.629852399	2.51353484	1.456791202	2.063438869	0	2.553039768	1.895791306	2.017009003	0	1.28765489	3.503954263	0.742859502	1.689330399	0	0.697005447	2.263554367	0	1.652652583	2.361403998	1.719001415	0.673745494	0.980832599	2.232118099	1.567276924	3.212614628	1.305841028	0	3.373450116	2.727551521	0	0
AC015656.1	1.34470097	2.720479685	1.617977042	1.957328772	3.48489893	2.100257427	2.272967573	1.950112028	0	0	0.65180192	0	2.358998547	2.448328632	2.962620409	3.148862715	3.136271394	0	0	0.882642389	0.761816771	1.638239414	0	0	3.004222922	5.752870437	5.708442894	0.219435737	1.257325114	1.777235618	0	2.298773829	3.429611603	2.263554367	2.550319882	0.12539185	1.350246742	0.150470219	0.673745494	3.82868593	3.451682868	0	0.886871781	1.305841028	1.894828282	0	0.902545763	4.147886513	0
DDX25	1.749396825	5.287051828	5.310758665	0.923765958	2.061998645	0	2.61223621	5.178380659	2.696551597	4.165847193	2.886096004	0.933703027	0	2.448328632	5.288921967	1.573588981	2.221220888	2.586684113	2.595927193	0.882642389	1.927019091	1.028477962	0.45939614	2.901895254	8.136858632	5.775864138	3.344885565	2.621308312	2.919823997	2.120588734	4.262720089	6.771207006	1.661653108	1.994272565	4.847344757	0.828712853	0	0	3.240102979	3.039397419	1.672903583	2.07430497	0	0	1.443242838	1.485879563	0	1.596437938	2.182383767
AL122058.1	2.966819895	0	0.945562515	3.105978421	0	0	7.573694945	1.219894885	2.557166005	0	0	0.933703027	1.365825141	1.657737434	1.401004809	0.945517958	3.408089425	0	1.629852399	2.723288524	2.26665501	3.28924864	0	0	2.657864448	1.597102513	5.323774831	1.28765489	2.77795838	0	0	1.739785709	0	0	4.248070895	0.828712853	3.667027158	1.719001415	0	1.624940046	1.28765489	2.436794724	6.517951325	0	5.165137177	3.615220691	0.902545763	0.969193686	0
TEX15	2.080029653	10.06995647	7.282033382	4.2147949	0.751879702	1.371610502	1.229583343	1.950112028	6.182885169	1.967866218	3.132739518	4.712125791	0	0	7.651725181	8.004600839	5.860766934	0	6.95473123	0	0	8.119736395	0	0	9.235475838	8.439515876	0.97416222	1.28765489	1.257325114	9.759421061	8.244484392	6.390721602	0.697005447	0	0	0.828712853	3.345410733	7.44472803	8.658743879	0	7.355939144	0.670610698	0.886871781	1.305841028	0	4.423078707	0	0	0
CCNA1	6.420027789	9.727170393	3.83582433	5.219081837	2.061998645	11.51303395	0	2.407071732	6.806228149	9.303444132	8.035426945	4.583127221	1.938781151	0	5.061492516	8.960047245	5.875265645	2.946359505	8.023311646	1.942207826	2.553864327	2.063438869	4.777198466	2.553039768	10.51261344	5.478664372	0	2.360543085	6.510219449	5.28994274	8.109046388	5.124153697	1.661653108	11.0707716	5.188431155	7.725112507	7.869082968	8.824959797	6.538000228	0.980832599	2.232118099	5.672268872	1.455782023	4.702795166	0	0	4.345681959	7.535184881	2.994102601
AC008011.2	2.579714546	2.090494671	4.215687644	5.677366204	4.410895704	3.441558109	5.726176477	6.281903315	0.673745494	0	2.886096004	1.598447272	0	2.100257427	1.812470587	5.478323805	4.035224764	0	1.629852399	4.417808449	4.796820135	5.099777111	0	0	3.772235806	6.686009788	4.72801459	1.28765489	1.257325114	4.775817822	0.761816771	1.348413004	3.096479472	0	3.697280846	4.753937356	5.942798309	7.184571346	0	0	6.703845927	1.187585732	3.212614628	3.10677655	3.837421858	3.986970065	1.51760555	4.453732776	2.994102601
CBLN1	3.530810407	6.612610321	3.83582433	4.2147949	0.751879702	2.938996666	2.61223621	5.895707902	5.702368667	7.33910034	10.9251694	6.130581273	2.707698766	2.448328632	5.022964377	5.214661732	3.042075862	6.290318911	4.994967234	5.068818217	5.992237415	0.429615576	7.906788737	1.34470097	5.819842922	0.969193686	1.598447272	1.28765489	4.761673083	5.002112703	1.689330399	3.637874729	0	6.731911581	5.396128728	3.089578419	0	5.527951255	6.012300127	0	2.232118099	6.225700074	1.455782023	3.995220451	0.819308464	2.745199888	0	0.969193686	0
C9orf106	3.266590319	3.294188931	1.617977042	0.923765958	0.751879702	0	0	1.219894885	2.046953232	3.810596148	3.435938414	0	2.707698766	1.657737434	0.827145455	0	2.815099364	0	0	2.51353484	0.761816771	2.840050908	2.956064826	2.553039768	1.47253067	1.597102513	4.243828187	2.360543085	1.257325114	1.325907751	2.793779542	1.348413004	3.776634077	1.197522801	3.178601704	0.828712853	2.361403998	3.810785076	0	2.367696724	2.606812932	1.860018009	0.886871781	0	4.012025141	0	0.902545763	3.545723453	0
TRBV4-2	3.836706883	1.399738739	2.703665192	4.145089467	1.73928112	4.136331058	1.854864854	1.219894885	2.557166005	2.916732454	3.013371007	3.320097619	1.938781151	4.303597193	3.238518075	0	0	4.464268439	2.756415202	3.465528379	3.936978504	0.429615576	0.45939614	1.34470097	2.839377652	4.560511543	0	0.219435737	3.594474732	0	2.639250269	0	0	1.197522801	3.178601704	2.197917391	2.769406697	3.762308871	0.673745494	3.212614628	0	1.860018009	0.886871781	0	2.504798256	1.485879563	0.902545763	4.891805768	0
LINC01342	2.080029653	0	0	0	0	0	4.893878027	1.219894885	4.169966724	6.105903356	2.181686612	0	0	2.100257427	0.827145455	0	2.815099364	4.622079217	0	0	0	2.229807862	5.831788178	4.310050034	1.47253067	1.597102513	1.598447272	4.324107841	1.257325114	0.742859502	5.439879066	4.41058368	4.056654895	5.323774831	1.736970883	0.12539185	0	0	5.000739541	0	0	0	0	0	1.894828282	0	0	0	1.459925998
SYT14	2.579714546	2.539484676	4.305525671	4.145089467	1.73928112	10.40768806	4.42769044	7.644139252	2.811990241	1.967866218	8.586702298	3.320097619	1.365825141	2.448328632	4.977070038	1.573588981	3.042075862	0	1.629852399	0.882642389	2.553864327	6.825545438	0	0	7.351879064	2.017009003	0.97416222	2.500785271	4.595619753	2.40708491	1.689330399	3.138261619	1.268415008	1.994272565	3.051887595	7.282425402	2.581777738	4.272925934	0	2.056250361	4.413742915	0	4.91079818	4.624037219	6.414991027	2.745199888	3.253233914	4.453732776	5.640189662
PROK1	6.02265378	1.804084384	5.272324861	2.947022179	3.269377331	0	2.272967573	0	7.598682656	3.568135095	1.620461309	4.885877105	1.365825141	2.448328632	0.827145455	0.945517958	2.221220888	0.863773291	1.629852399	4.289860358	7.960395377	3.659602804	3.572667396	2.553039768	3.772235806	2.590377359	1.598447272	0.219435737	4.030804296	2.120588734	4.987078278	2.059108665	0	1.638196531	2.323439592	0.12539185	1.78077569	3.909538309	0.673745494	2.625634423	0.732538245	5.208697595	3.704705435	2.02795039	1.443242838	2.265957855	1.929078746	0	0
LINC00707	3.4035134	1.804084384	8.467310643	5.653537094	11.51574415	10.31246618	2.61223621	6.364101771	2.811990241	0	1.227247902	6.685239297	0	4.105013459	7.342657966	10.92831276	6.222059283	6.871381763	1.965121112	4.899927019	3.936978504	7.44343059	1.141964299	1.34470097	7.072089401	0.969193686	9.911246894	1.28765489	8.891636882	9.129380231	3.607595017	0	0	0.591190752	3.051887595	11.25220006	4.635967443	3.460820074	0	2.625634423	11.37434327	2.26665501	7.493289163	7.354826738	3.519190097	7.891207553	11.90196844	6.44117003	9.356614049
IGKV1D-42	3.923703976	0	3.595147659	3.392896654	4.045609699	3.82868593	1.854864854	0	3.216369918	0	0	4.054408194	0	0	0	0	0	6.770569029	1.227706336	0.882642389	0	2.063438869	0	7.436145736	0	2.810195091	0	2.500785271	5.846571545	1.325907751	4.599741452	3.003386431	1.268415008	1.638196531	1.321279311	0.12539185	0	1.212559932	1.59156072	0	1.28765489	1.187585732	1.455782023	3.53291655	3.075610219	2.745199888	0	3.545723453	0
NEXMIF	7.590853781	7.682913798	2.085843409	0	1.33651067	2.100257427	8.009951489	3.85666515	4.127344227	9.166854909	5.097227278	3.14180788	7.693009512	1.00042615	4.757500016	2.796576545	8.013737514	0.863773291	7.683256102	1.50543249	9.106344868	3.867476614	3.301428105	2.553039768	5.577506798	8.795404696	1.598447272	3.742657782	1.957328772	6.464448878	4.444662837	10.29490897	1.268415008	9.600452432	7.832365345	2.045241605	1.350246742	3.034104776	1.205741496	8.716731941	1.672903583	2.07430497	2.183392946	1.305841028	1.894828282	1.485879563	1.51760555	2.018842741	0
CTCFL	3.923703976	0	10.07920932	0	3.269377331	0	2.272967573	0	0	10.46936059	0.65180192	0	8.37131819	0	10.56656506	1.573588981	0	1.827077981	11.66761782	0	0	11.73922644	2.819367032	0	11.47561839	0.969193686	0	1.58433813	1.257325114	11.81559264	0	0	0	9.968821824	0	0	12.84701291	10.26243877	1.205741496	0.980832599	8.050020022	0	3.607595017	3.334605806	0.819308464	1.485879563	1.929078746	0	1.459925998
AC087491.1	0	2.330658296	3.449296749	2.947022179	2.312108213	5.252351769	0	0	3.652922882	0	1.620461309	2.059241835	0	3.499541618	0.827145455	4.406615076	3.562270811	4.357772853	1.227706336	0	0	3.659602804	3.491930501	4.310050034	3.515005168	0.969193686	4.168650962	0	3.182237963	0	4.545726999	1.348413004	0	1.994272565	4.058924269	0.12539185	4.728683705	6.616230839	4.934971754	0	0.732538245	0	1.874801766	4.33784879	2.504798256	0	0.902545763	3.006114847	0
DAPL1	4.515383759	4.11327144	6.548875836	2.523474205	6.716303561	3.984003724	12.52737471	9.488752193	7.949889614	9.108386123	4.259742848	6.800760972	11.99981893	9.330149582	4.849296698	6.364101771	12.72012151	7.319682829	6.939729229	10.98076021	9.880865808	9.922488762	0	4.629478815	10.76982146	12.00541777	9.141083925	9.113820085	7.186683304	3.036763305	3.518923757	7.332088179	5.59330074	6.300043028	9.58183987	2.349918336	11.0105399	12.04089466	4.265410577	11.5625649	9.088111549	4.32685761	8.230321921	3.334605806	10.4167708	9.601324558	3.644470721	4.284696442	1.459925998
LINC01291	7.084109833	0	8.014111393	3.251055139	8.450877277	3.209807002	9.20678869	8.713656041	2.046953232	1.269760189	0	2.414709734	7.874217184	7.842213036	7.324976489	8.440200612	8.150621341	6.853155017	5.643631445	7.363204549	8.135674108	10.03131866	7.969805234	7.277968456	7.800957278	2.334588244	9.621298009	1.58433813	8.920395848	1.777235618	8.578764736	2.852341304	4.180364122	3.441246085	6.951774851	2.045241605	9.087631857	9.563509181	0	3.721483551	8.332093116	9.100521637	7.970466248	0	8.132363816	9.544882621	8.425908892	8.240049615	4.159625123
AC090954.1	2.356750791	2.889059127	2.436538456	2.262632342	3.668433198	0	4.179315077	1.219894885	1.17084639	2.916732454	4.639319508	3.608865492	4.80067306	2.448328632	2.962620409	0	2.020747702	2.138312431	1.227706336	1.942207826	1.927019091	2.063438869	0	0	1.47253067	0.969193686	0	0.219435737	5.009363449	0	2.639250269	0	0	0.591190752	1.321279311	0	2.581777738	1.506264018	1.205741496	2.625634423	2.232118099	3.066832577	5.224885722	2.02795039	3.634065203	4.637252382	3.526932368	2.018842741	0
IL1A	6.078268493	2.090494671	11.47218053	7.231203112	8.18624054	11.58616856	7.226828632	10.37693165	5.304643584	4.968006027	3.336624164	9.36628173	9.418897437	8.866663779	8.364736853	12.46966036	7.501348366	4.622079217	6.499897804	10.34035998	9.63913747	5.252785286	6.161962806	3.928064144	6.231899592	9.37732315	10.16630651	4.712614092	10.60842769	9.193564162	1.689330399	3.003386431	4.806420994	7.598933927	7.762586914	10.59040169	8.733079427	6.963377829	4.214287957	8.012979138	10.4307483	7.024649132	4.465301538	10.95915541	7.359639959	6.398752402	7.7576824	11.98272717	13.70424395
CCDC160	6.097125528	3.294188931	0	3.519190097	2.061998645	1.789174227	2.272967573	3.4035134	8.002478984	9.658480214	4.75437443	4.64708004	3.639545618	1.00042615	1.812470587	1.573588981	0.538416575	8.46926963	1.629852399	6.806228149	0.761816771	1.638239414	3.73392654	8.207725153	4.04591454	5.418772428	4.316986435	8.031735995	0	2.40708491	8.473933703	6.679960605	8.961686301	9.260594546	4.501417821	0.828712853	5.045625949	0.88185869	8.197510491	0	0.732538245	1.860018009	3.607595017	3.10677655	0.819308464	3.615220691	0	3.309659264	5.394860642
SYT13	1.749396825	2.889059127	2.085843409	4.585270034	0.751879702	4.545726999	6.504740645	9.599385218	4.781256708	0	7.78851052	2.414709734	2.707698766	8.314630652	8.185304451	3.780916071	10.95204944	0.863773291	4.256273515	2.91101543	0.761816771	10.1327887	10.85287602	7.899952879	9.319927465	8.183650318	0	7.804829058	0	0	12.11034174	9.354670878	0.697005447	0.591190752	0	3.775087953	10.58933588	2.945242748	10.07661564	0	2.764748036	5.010054819	0	2.02795039	7.498405698	7.940894857	9.805991319	4.509506947	9.591456454
GFI1B	0	4.043092945	2.085843409	0.923765958	2.312108213	1.371610502	0	2.727551521	2.557166005	2.208049808	1.938781151	0.933703027	1.365825141	0	2.792980522	1.573588981	2.020747702	1.431472031	0.658071513	2.91101543	0.761816771	1.381547571	5.405552637	2.553039768	0	2.334588244	0.97416222	0.923765958	1.257325114	0.742859502	2.002191276	7.055644594	1.661653108	0.591190752	2.063438869	3.775087953	5.528341745	0	6.906278512	2.056250361	0.732538245	3.268169534	3.053486914	2.487244712	3.238156077	2.745199888	0	1.596437938	1.459925998
PCDHGC5	0	5.69303735	4.462616533	1.957328772	5.119718796	2.938996666	2.272967573	2.727551521	2.41570884	0	4.086502031	6.150518073	6.142511631	5.750370835	4.181315006	7.308807349	3.042075862	4.93947298	6.097125528	2.51353484	3.606815712	2.229807862	2.506483734	2.901895254	0.88185869	3.661665162	8.350939111	3.026226253	1.957328772	4.618729217	3.306625242	2.298773829	2.796043865	0	3.850792175	5.462988614	5.307713989	8.849036748	2.512106377	0.980832599	3.63333335	6.910563923	3.362901248	0	4.810999773	2.265957855	3.526932368	2.602590809	5.500709499
GRM7	4.080859375	8.579894332	0	2.75676378	0	0	5.862117089	0	3.028948034	1.269760189	6.289299646	3.73392654	0	0	0	0	3.136271394	1.827077981	1.227706336	1.942207826	2.997948639	2.745808925	0.45939614	2.901895254	4.224585836	6.097420856	0	0.219435737	0.697789146	1.777235618	0	1.739785709	1.268415008	0.591190752	5.472610899	3.243549471	4.352249536	5.508956846	0	0.980832599	0	3.170510162	0.886871781	0	2.727551521	0	0	0	0
AC005410.2	2.356750791	2.889059127	2.703665192	1.547448324	1.33651067	1.371610502	2.61223621	2.407071732	1.540127881	0.755014498	2.181686612	0	2.998843317	2.448328632	0.827145455	0.945517958	2.553864327	2.77829606	2.217756992	0.882642389	1.456791202	1.028477962	0.45939614	2.901895254	0	2.334588244	2.602242232	2.011691374	2.208398385	0.742859502	0.761816771	2.852341304	1.990420469	1.638196531	1.736970883	1.876786738	0.780625549	2.523474205	1.205741496	3.929046483	3.02866176	3.434185699	2.687349856	2.487244712	2.727551521	0	2.508665533	0.969193686	0
SULT4A1	3.4035134	1.399738739	6.298452353	8.678287842	2.061998645	5.162100135	1.854864854	8.508593015	6.162997642	7.343060399	7.316709448	1.598447272	6.904362719	8.544870256	7.046992958	7.572444581	3.408089425	6.853155017	2.756415202	6.033680269	5.568088131	3.28924864	9.0322342	7.497830045	8.581556728	5.166786215	2.602242232	2.011691374	1.632695317	0	1.689330399	3.247962333	6.861405879	1.197522801	0	5.69706676	7.095865424	8.504659608	6.906278512	0	6.351623366	9.358477479	0	5.822227127	1.894828282	8.264484896	7.222380275	6.946591902	10.11025682
AMPD1	5.890308398	3.168885495	2.085843409	3.825900736	3.836706883	3.077223301	1.229583343	0	4.55382401	0	0.65180192	4.583127221	3.226807674	0	1.401004809	0.945517958	0	5.924266994	3.843232289	1.50543249	1.927019091	1.638239414	0	2.901895254	0.88185869	4.01627827	2.021444857	3.026226253	4.912302764	3.557941836	2.937258321	2.059108665	1.268415008	1.994272565	4.058924269	1.157066969	1.350246742	3.649657719	1.911557453	2.056250361	0	3.066832577	4.534238469	3.334605806	3.075610219	1.485879563	0.902545763	3.006114847	0
SMPD4P1	0	0.819308464	0	3.916045239	8.174083598	2.578889987	3.115662159	0	0.673745494	2.605287748	1.938781151	1.598447272	0	8.682922716	0	0.945517958	2.401484616	0	8.040477151	5.178380659	2.26665501	6.665018248	0.45939614	0	3.985835276	2.993629723	7.333853993	1.58433813	0	4.335196032	0.761816771	4.19563459	1.268415008	2.263554367	5.519495711	0.12539185	3.214898178	6.001827391	0	8.222057928	1.672903583	5.461686901	6.115940691	0	5.540242119	6.697478411	2.248479084	0	2.182383767
TTLL11-IT1	0	0.819308464	5.454639393	1.547448324	2.312108213	6.029256513	1.229583343	2.407071732	2.046953232	1.655861625	3.913209127	1.598447272	5.097227278	2.963566078	3.495525447	7.955709311	2.020747702	0	2.217756992	2.261787846	2.26665501	0.429615576	1.141964299	0	3.515005168	3.558243788	5.600651996	1.82008412	4.219170064	0.742859502	0.761816771	1.348413004	0	2.492875216	0.751879702	4.029856708	3.911888497	4.414677758	1.59156072	2.839574409	5.89207792	2.26665501	2.462047468	4.238130067	1.443242838	3.815151334	5.125031164	4.848261487	3.508740497
AL356740.1	2.786166596	0.819308464	0	1.957328772	2.061998645	1.789174227	7.799259665	0	5.786406805	4.876120487	5.07141811	2.414709734	0	2.100257427	0.827145455	0.945517958	4.035224764	5.6628496	4.917364294	0	1.456791202	5.661661138	6.009215094	6.229929071	3.690398769	5.029421706	0	4.11720196	0.697789146	0	5.773910183	6.912511557	7.064025506	6.012607282	1.321279311	0	1.78077569	0.150470219	6.421521699	4.502348867	2.436518519	4.185364491	0	0	4.456836073	2.745199888	0.902545763	0.969193686	0
LILRA4	3.4035134	2.720479685	2.703665192	3.825900736	3.269377331	4.389456664	2.887498697	2.985545516	4.127344227	2.605287748	3.435938414	5.427967678	1.365825141	5.801063437	4.977070038	2.323439592	0.538416575	3.210186964	1.965121112	3.76781963	2.997948639	2.745808925	1.141964299	2.553039768	3.149788909	4.160943379	2.345707701	2.360543085	7.17289248	4.123902379	2.253819949	0.807537657	1.268415008	2.882680833	2.744521268	2.045241605	2.769406697	6.313552752	2.148488727	2.839574409	2.436518519	3.895124164	5.26722178	1.305841028	5.452052316	4.813442997	1.51760555	4.284696442	0
LYPD2	8.240398838	2.090494671	7.839109237	1.547448324	2.061998645	7.002076731	3.464799707	1.219894885	13.1056691	12.75155079	0	6.067641092	9.364265667	1.657737434	4.889785784	10.95842433	7.134641148	13.06513417	7.095865424	3.569757879	7.90302298	2.229807862	2.819367032	10.27443602	5.384365466	6.686009788	9.621298009	4.263128802	4.030804296	6.95011615	10.93436873	8.108451036	6.128686896	2.705210941	11.98461025	1.652652583	2.581777738	0.150470219	7.016625659	12.18570701	4.861851625	3.777465749	0	8.425908892	4.756343908	4.900378767	3.526932368	0.969193686	1.459925998
IGKV6D-21	5.669519848	0	0	3.996886432	3.48489893	9.245557078	1.229583343	0	2.41570884	0.755014498	0	4.054408194	2.358998547	0	0	0	0	9.851099667	1.227706336	1.50543249	3.341001675	4.109440108	0	0	0	5.098050628	0	3.265619626	5.594391372	3.194743791	0.761816771	2.852341304	0	2.263554367	2.323439592	0	3.667027158	6.151664907	0.673745494	0	0.732538245	2.436794724	2.183392946	4.851049663	3.238156077	2.745199888	0	5.287457175	0
FCER1A	7.28619271	8.477735342	4.036115411	0	5.257607709	2.766279822	3.115662159	7.991035213	5.900236786	6.803266067	5.272084933	5.621625825	7.247428128	8.378463867	4.181315006	6.898231687	5.228240692	0.863773291	1.227706336	2.261787846	7.270727292	9.375413917	2.10361288	0	7.181010986	6.807871672	5.389922305	0.923765958	6.21482636	4.676043894	3.774157384	2.516991277	0	4.960134341	5.805584368	6.002781015	5.619466187	4.757500016	5.100260038	5.135263235	4.963806784	3.355154301	7.481826697	6.132712214	8.855940153	5.228240692	3.757071979	4.762212969	4.025403986
CHST9	7.726463791	1.399738739	2.703665192	4.997865966	0	0	6.407703262	1.219894885	4.704415646	11.4780212	5.50120994	2.414709734	0	1.657737434	0	0	6.841648532	0.863773291	4.071279692	0	0	7.605703499	0.45939614	3.928064144	8.081785993	7.507769958	0.97416222	7.738406617	0.697789146	0	9.169540663	12.1006015	10.20276033	0.591190752	7.922800334	1.430170973	7.056432486	2.095248315	7.381824601	0	1.990400006	0	4.180060863	4.126589248	8.048986445	0	2.508665533	0.969193686	0
CDH22	3.746359375	4.934709019	0	1.547448324	1.33651067	1.789174227	9.073512001	0	2.557166005	0.755014498	1.227247902	4.831811795	0	6.593432548	4.480069776	1.573588981	2.937339437	0.863773291	0.658071513	3.080190963	3.341001675	3.537977414	2.10361288	0	5.848421486	4.083335785	4.002540069	0.219435737	3.182237963	0	2.002191276	4.455290408	0	0	3.051887595	1.652652583	0.780625549	2.095248315	2.148488727	0	2.606812932	0	0.886871781	1.305841028	0	5.97036665	0	0	1.459925998
ACKR1	15.13815466	13.73306223	8.103064543	7.138699791	5.257607709	4.136331058	6.333669323	3.4035134	9.332501748	8.536699344	7.086504004	10.04977738	4.80067306	6.71361359	6.913726937	0	5.860766934	8.537920457	7.852633182	4.813687881	5.942011417	5.323270087	3.73392654	7.131755853	7.984431603	7.002076731	5.73141795	6.435393475	9.545748873	9.740428758	8.848760741	8.609538359	5.300628015	9.001830903	13.44678176	3.723811316	1.78077569	9.143757263	6.93365827	7.134641148	5.451564922	8.050746868	9.402203008	5.676065346	6.789712444	7.070473281	6.040383663	6.736151347	1.459925998
AC004817.3	3.123064222	1.399738739	5.96281033	3.825900736	1.33651067	8.647845959	1.229583343	2.727551521	1.540127881	1.269760189	1.227247902	2.691555555	3.807278556	1.657737434	3.958474624	3.875166458	0.538416575	2.586684113	0	1.50543249	0	2.635821042	0.45939614	0	0.88185869	1.597102513	2.345707701	2.193240735	3.687225111	4.040810682	0.761816771	3.247962333	2.238009335	1.197522801	1.321279311	7.743174085	2.581777738	8.18912546	0.673745494	1.624940046	8.277612796	1.187585732	1.874801766	5.676065346	1.894828282	0	2.508665533	2.018842741	4.765936887
RN7SKP116	0	0	3.29566137	3.621811986	2.061998645	3.65685932	2.272967573	0	1.817241203	0	0	3.14180788	3.639545618	2.73118956	3.602443154	2.579714546	3.408089425	0.863773291	4.071279692	3.465528379	5.176184873	2.376613595	0	1.34470097	3.149788909	2.590377359	2.824520009	0	3.966648222	2.40708491	0.761816771	0	0	0	1.321279311	3.321609731	1.78077569	2.838414692	0.673745494	2.839574409	2.606812932	3.268169534	3.053486914	2.02795039	0.819308464	4.637252382	3.253233914	2.349180792	5.074509978
BMP3	8.330718595	3.762308871	2.085843409	6.578404291	3.013371007	0.804402861	0	0	7.679167935	12.21530128	6.062151503	3.14180788	2.707698766	0	4.375648719	3.875166458	5.991127545	8.60049373	4.477258593	1.942207826	0	7.345049416	3.947468228	7.462415949	5.601139354	4.991201811	7.675640052	11.09264859	2.77795838	6.359553915	7.446268741	12.25606844	9.152426401	1.197522801	5.947472638	2.197917391	6.893626397	0.150470219	10.57338117	1.624940046	3.934447658	1.187585732	5.134057072	0	3.519190097	0	0.902545763	0.969193686	2.646771879
GSTA1	4.7652128	0	3.29566137	1.547448324	0.751879702	0.804402861	10.7511083	0	5.056300766	8.270604689	1.227247902	2.059241835	0	4.617808735	0	1.573588981	8.834593267	6.373832308	0	4.643682281	0.761816771	1.028477962	7.475771528	0	0.88185869	7.186683304	0	8.219913762	1.257325114	0	4.262720089	13.43759871	6.219254434	6.959832794	11.88781348	3.981235934	0.780625549	3.034104776	3.986970065	0	3.348976548	0.670610698	0	0	12.83355988	4.147886513	0	0	2.182383767
LHX1	5.615804945	0	6.48727368	2.523474205	2.061998645	7.251562157	3.115662159	1.219894885	4.394589834	0	1.620461309	2.691555555	2.358998547	7.28578542	3.701036035	7.02274215	4.035224764	1.431472031	4.836760285	1.942207826	0	2.635821042	3.190448509	0	8.164118339	1.597102513	0.97416222	0	0	0	2.462580149	0	0.697005447	2.705210941	6.062904347	0	6.631952402	7.366607984	0	3.721483551	1.672903583	2.07430497	0	1.305841028	0	1.485879563	5.696107224	6.355138674	2.646771879
CADM3-AS1	7.943933269	9.4224093	4.036115411	2.947022179	1.33651067	0	0	0	3.441558109	3.286453521	2.748316567	5.747009211	1.365825141	2.963566078	1.401004809	0	3.042075862	3.081714267	3.843232289	0.882642389	0	1.880106154	0	3.182896902	3.607660566	2.993629723	0.97416222	2.940005845	3.298693853	4.561588928	3.688645531	2.516991277	0	4.24072858	7.80247521	0.828712853	0	4.654560521	3.037029645	2.056250361	2.232118099	3.777465749	4.465301538	2.02795039	2.727551521	1.485879563	2.923123729	0	0
TRBV2	2.966819895	1.804084384	2.703665192	3.251055139	2.532821339	4.059874037	0	2.985545516	3.928878904	1.655861625	1.938781151	2.414709734	0	1.657737434	2.39274697	0	1.111087731	5.640896874	1.227706336	2.261787846	1.927019091	2.063438869	1.141964299	1.34470097	0.88185869	2.334588244	0	2.621308312	3.769067947	0	1.321279311	0	0	1.197522801	1.736970883	2.483632249	3.564577179	3.649657719	2.340152299	0.980832599	0	1.860018009	3.498026322	2.826213809	2.231270813	3.086515346	3.397655067	3.545723453	0
DMRT2	0	2.330658296	0.945562515	2.262632342	7.322447742	3.559964107	10.52230371	4.943421098	0	6.910261207	1.227247902	5.228240692	2.707698766	2.448328632	1.812470587	6.971124615	10.22392728	0	7.396023485	0.882642389	1.927019091	5.273736766	5.115413715	0	7.495789659	7.054715688	8.425908892	9.754476664	1.632695317	4.728420469	0.761816771	4.637480707	7.115684513	1.638196531	2.323439592	4.838762868	4.915344336	1.719001415	4.904718139	6.675617214	6.170281976	4.494080232	1.455782023	2.02795039	6.628055356	2.265957855	0	2.018842741	0
TREML3P	1.34470097	0	3.595147659	2.75676378	0.751879702	3.32799181	3.984359084	2.727551521	1.17084639	0.755014498	1.227247902	2.691555555	4.093384672	2.73118956	1.401004809	0	5.576439107	3.210186964	0	2.51353484	1.456791202	1.028477962	1.857707772	3.602426861	0	1.597102513	2.824520009	2.736270975	2.919823997	2.120588734	2.002191276	1.739785709	1.268415008	0.591190752	0	2.349918336	3.667027158	2.397837405	0	2.367696724	1.28765489	1.567276924	1.455782023	2.826213809	0.819308464	1.485879563	2.248479084	3.309659264	3.876184799
TRAV4	1.749396825	0	2.085843409	3.251055139	2.061998645	3.077223301	0	3.4035134	4.169966724	0.755014498	3.132739518	2.929831164	1.938781151	2.963566078	3.371591087	0	0	4.845821355	1.965121112	3.080190963	3.341001675	2.229807862	1.141964299	2.091104339	0	1.597102513	0.97416222	2.011691374	3.966648222	2.64673303	2.002191276	0.807537657	1.268415008	1.638196531	2.550319882	3.321609731	3.068524974	3.184661593	0.673745494	1.624940046	1.28765489	3.268169534	3.809958882	3.53291655	3.075610219	2.745199888	1.929078746	3.545723453	0
PPBP	0	3.294188931	3.29566137	2.262632342	3.013371007	6.394086683	4.893878027	0	6.29193209	0	4.20166011	5.101522847	1.365825141	0	1.401004809	3.676349822	2.937339437	3.42928728	1.629852399	4.813687881	6.037750992	2.745808925	1.857707772	0	0.88185869	0.969193686	3.015760075	1.58433813	6.360461736	6.262721358	4.136331058	0.807537657	4.400408499	0.591190752	2.063438869	4.560324111	9.030339565	0	3.330124812	0	2.232118099	0	1.874801766	5.307342871	4.012025141	3.373450116	2.248479084	2.018842741	4.159625123
DIPK1C	7.767249606	4.443901729	0.945562515	1.547448324	3.013371007	0.804402861	1.229583343	1.950112028	3.583338571	2.605287748	2.401218276	4.77484822	2.358998547	1.657737434	2.39274697	0.945517958	6.314118486	0.863773291	6.38006328	3.080190963	0	0	0.45939614	0	3.403875398	3.844255474	2.021444857	4.948467972	1.957328772	0	2.937258321	3.003386431	0	0	2.744521268	0.12539185	2.927593859	4.083880103	0	3.039397419	1.28765489	4.932525157	0.886871781	1.305841028	5.390778865	0	1.51760555	0	1.459925998
AC097532.2	0	2.539484676	0	3.105978421	0.751879702	1.789174227	0	2.407071732	1.17084639	2.208049808	2.401218276	1.598447272	0	0	1.812470587	1.573588981	3.562270811	1.431472031	1.629852399	1.942207826	2.26665501	1.381547571	1.141964299	2.091104339	2.839377652	0.969193686	3.015760075	2.360543085	2.208398385	2.120588734	2.002191276	2.852341304	1.268415008	1.994272565	1.321279311	2.821575634	1.78077569	1.212559932	0.673745494	4.750681886	3.711308702	0.670610698	2.876023825	2.02795039	1.443242838	3.373450116	1.51760555	0	1.459925998
AC021188.1	4.515383759	3.294188931	2.703665192	3.105978421	2.061998645	3.441558109	0	0	3.516652069	1.967866218	2.181686612	2.691555555	2.707698766	1.657737434	2.598779714	1.573588981	2.815099364	3.531547034	1.965121112	2.723288524	0.761816771	2.945279103	0.45939614	2.553039768	2.657864448	2.017009003	2.021444857	2.839180895	1.957328772	1.777235618	0.761816771	2.059108665	2.238009335	1.994272565	2.063438869	2.197917391	0.780625549	1.925718033	1.205741496	0	3.144986341	2.26665501	4.180060863	3.53291655	2.727551521	3.615220691	1.929078746	3.843232289	2.182383767
AC089999.1	1.749396825	0	0	0	2.061998645	0	0	1.219894885	2.696551597	6.716303561	1.938781151	2.414709734	1.365825141	1.657737434	1.812470587	2.579714546	1.78077569	6.208162594	1.227706336	2.261787846	2.26665501	1.880106154	1.857707772	6.37665673	0.88185869	0.969193686	2.021444857	4.925009504	0.697789146	1.325907751	2.462580149	4.890266893	2.955798486	5.579982828	0	0	0.780625549	1.506264018	4.629622562	2.056250361	1.28765489	0	0	0	1.894828282	2.265957855	1.51760555	0.969193686	0
MKRN3	1.34470097	1.399738739	0	9.109601265	7.999887525	0.804402861	0	3.576522034	0	0	4.356348087	0	0	8.793216682	0.827145455	0	6.934607929	2.586684113	8.11162165	2.261787846	1.456791202	1.880106154	1.141964299	0	0.88185869	0	0	7.954851102	0.697789146	1.325907751	0	4.890266893	8.123723128	2.263554367	2.323439592	2.821575634	0	6.850544311	0	5.220088913	3.934447658	1.187585732	8.575334361	0	0.819308464	5.845106114	0.902545763	0	0
LHFPL1	2.080029653	3.043735772	0.945562515	3.825900736	0	0.804402861	4.645030181	3.729870659	2.696551597	7.21123084	3.913209127	0	3.226807674	0	0	0	4.272925934	1.431472031	0.658071513	0.882642389	1.927019091	4.294862939	0.45939614	0	4.847051139	5.582140169	0	4.712614092	4.472145522	0.742859502	1.689330399	5.182004248	0	1.638196531	6.295980894	0.12539185	2.096390664	4.172658258	1.205741496	0	2.764748036	0	5.380204368	3.53291655	0.819308464	4.637252382	0	1.596437938	0
AC008649.1	0	0	0	3.392896654	3.98014858	0.804402861	4.084124021	4.834632799	0	0.755014498	0	3.320097619	4.544241557	4.687092666	1.812470587	0.945517958	4.802323125	1.827077981	3.763097394	1.942207826	4.294733935	2.229807862	0.45939614	1.34470097	2.454934453	2.334588244	4.496500505	0	0	5.112597171	2.253819949	2.298773829	3.696158759	2.492875216	4.501417821	0	0	4.242940352	2.512106377	2.625634423	3.934447658	1.187585732	1.455782023	3.849261054	5.869212209	2.265957855	0.902545763	3.309659264	0
ADH7	5.314952594	3.512840528	6.198167356	8.777359098	11.88875291	2.766279822	12.19559215	0	8.313553194	5.761242252	1.620461309	8.532827774	10.52771765	8.074763649	5.022964377	10.14227423	14.52614836	0	6.363008648	7.935547859	10.6146168	2.514231994	4.732627693	0	5.765854419	11.92294231	13.27262635	8.42499808	8.849619416	13.91626867	2.002191276	12.29383404	6.455887358	0.591190752	12.65550793	0	7.533046148	3.860348272	0	13.33302136	7.609471805	12.61052558	7.755577553	0	14.37797816	8.396788381	1.51760555	3.309659264	0
AC008759.3	5.482621724	3.168885495	1.617977042	0.923765958	2.532821339	1.371610502	7.728178763	0	0.673745494	0	0	1.598447272	8.801963788	0	0.827145455	3.676349822	3.815151334	0	3.156780414	3.569757879	0	3.598231262	0	0	5.140675262	3.757465493	2.021444857	1.82008412	4.219170064	3.3299688	0	2.852341304	0.697005447	1.197522801	3.051887595	0.12539185	1.350246742	4.654560521	0.673745494	2.367696724	1.990400006	1.860018009	11.40205575	3.334605806	2.231270813	4.53417292	0.902545763	0	0
IGHV3-7	6.134156108	1.804084384	2.931602203	4.917012914	5.967144387	8.406614095	4.42769044	0	4.394589834	1.269760189	0	7.113188283	1.938781151	1.00042615	2.792980522	0	0	10.22594029	6.516024375	1.50543249	3.936978504	7.78970823	0.45939614	4.629478815	0	5.775864138	0	4.658495905	6.621933287	4.123902379	1.321279311	3.721483551	4.728864704	1.994272565	3.517347974	0.12539185	2.096390664	4.913280612	3.514007752	0	0	4.866218702	2.687349856	2.487244712	6.556979751	5.539207918	3.757071979	4.344519342	0
AC100801.1	2.786166596	0	2.931602203	7.393509869	0.751879702	5.960926242	2.887498697	3.202695129	1.17084639	0.755014498	0	2.059241835	5.645172692	10.14227423	8.810464568	8.160842844	0	0	1.227706336	0	0.761816771	0	0	1.34470097	2.19874195	2.017009003	10.32491734	0.219435737	3.769067947	7.741913499	0	0	0	1.197522801	2.063438869	2.723288524	7.204732551	8.587323729	0	0.980832599	5.499498149	9.184633937	2.183392946	1.305841028	1.443242838	0	0	8.43739072	1.459925998
ROPN1B	2.356750791	0.819308464	0	3.251055139	3.269377331	0	3.619584355	4.425611995	5.478323805	8.169031463	3.013371007	2.414709734	3.440273588	1.00042615	3.495525447	4.655807237	5.845808771	7.162097964	2.595927193	5.13946843	3.487546714	6.353706099	3.73392654	5.844474019	5.384365466	5.603147102	0.97416222	6.443414304	0.697789146	3.036763305	6.316859937	7.639993938	6.46918484	7.962312701	2.550319882	2.483632249	6.528196584	5.808066033	6.025195742	2.056250361	2.436518519	6.047869979	0	2.487244712	4.639067028	2.745199888	4.267130995	4.01104581	2.994102601
IGHV1OR15-9	4.846421195	0	4.895032606	4.775606496	4.119152676	4.205346489	0	0	4.520977494	0	0	4.936854139	0	2.100257427	0.827145455	0	0	10.30525225	3.156780414	0	2.26665501	1.638239414	0	2.553039768	1.895791306	1.597102513	0	2.500785271	6.717722871	2.40708491	2.462580149	1.739785709	1.661653108	1.638196531	3.303951	0	1.78077569	2.523474205	1.59156072	0.980832599	0	2.26665501	0	3.10677655	5.125489569	1.485879563	1.929078746	3.165680806	1.459925998
LINC00460	0	1.804084384	3.595147659	1.547448324	6.542310628	3.559964107	0	1.219894885	3.583338571	1.967866218	5.460627059	4.512875213	5.691440956	6.329629331	6.133258212	6.364101771	3.042075862	1.431472031	7.612071073	5.469405355	4.432950587	3.210929354	2.669318029	2.091104339	2.839377652	3.303951	4.440094473	2.193240735	3.966648222	6.174139273	1.689330399	2.516991277	2.955798486	0	1.736970883	5.564074719	6.756483785	7.298818466	0.673745494	5.500709499	7.198117013	2.436794724	3.212614628	2.826213809	3.519190097	3.086515346	4.791044086	3.757465493	6.183598585
SHCBP1L	1.34470097	0	7.409966773	0	6.206832847	0	8.145922449	0	0	8.978211095	0	0	7.194790394	0	7.393509869	0	8.444301115	0	0	3.353883596	3.341001675	7.396023485	0	0	7.426973092	2.810195091	6.743711077	0.219435737	4.219170064	5.840262591	8.29275669	6.136763755	5.75486838	9.700307642	1.321279311	0	0	4.414677758	0	7.967186732	7.224627529	0.670610698	0	0	6.076668051	0	0.902545763	0.969193686	0
PICSAR	1.34470097	0	4.846328021	7.547776059	6.938888558	9.40464588	2.61223621	7.606271916	2.557166005	1.655861625	0	6.087847514	0	4.752985021	6.500570051	9.067890573	0	0.863773291	6.742680089	4.475230958	5.211781585	6.559323898	0	0	4.780104096	4.765387235	8.778253867	1.28765489	7.96483568	1.325907751	0	0	0.697005447	0	3.778472987	8.746236441	3.214898178	6.133728088	4.265410577	5.265069197	9.088111549	7.916994281	0	10.27754862	4.092185991	8.996335227	2.508665533	9.315882622	8.268662657
TRBV29-1	4.228522397	3.043735772	3.936384845	4.405457233	2.870901763	3.984003724	2.887498697	2.727551521	4.249054911	0	2.886096004	3.73392654	2.358998547	2.100257427	2.135643731	0	2.694330568	5.613951062	2.217756992	3.080190963	4.50230954	2.376613595	1.547448324	1.34470097	0.88185869	3.435938414	0	2.839180895	4.267130995	2.64673303	1.321279311	0	0.697005447	1.638196531	3.051887595	2.723288524	4.635967443	4.414677758	3.145379854	2.056250361	1.28765489	2.582010707	3.212614628	2.02795039	2.727551521	3.986970065	3.644470721	3.757465493	0
B4GALNT2	0	0	8.863637523	6.500570051	8.886873733	7.661842096	0	8.856778735	2.922390732	2.427765194	2.581795184	2.691555555	0	4.105013459	2.792980522	7.133576324	2.020747702	2.389909557	3.681244714	6.63852935	1.456791202	8.567283241	1.857707772	1.34470097	4.584404276	1.597102513	6.945960942	2.011691374	3.056496481	0.742859502	2.253819949	7.588209844	4.768967003	0	5.960743325	8.974039233	8.289023351	7.395201539	2.148488727	0.980832599	4.963806784	4.092221602	0.886871781	9.948590679	2.231270813	0	0	10.90197305	5.685845642
SHISA9	1.749396825	1.399738739	3.449296749	2.947022179	0	6.754619628	0	2.407071732	1.540127881	8.630981233	5.938012762	2.059241835	0	1.00042615	0.827145455	0.945517958	7.383138156	0	0	2.723288524	1.456791202	0.429615576	0.45939614	0	3.004222922	0.969193686	0	9.212574096	0.697789146	0	0.761816771	11.18927041	8.339059565	8.237636867	3.178601704	2.723288524	1.350246742	1.506264018	0.673745494	0	1.672903583	1.187585732	0.886871781	0	1.894828282	2.265957855	0	0	0
GAL	3.123064222	2.090494671	6.298452353	6.806228149	2.312108213	8.89115479	4.946596023	7.03611559	6.914096439	0	5.552463538	2.059241835	0	9.089467759	7.19537128	7.086202225	2.815099364	5.383398699	7.738103223	3.080190963	0.761816771	7.046268781	3.572667396	4.722289087	6.865660929	2.017009003	6.141003929	0	3.182237963	8.599613671	1.321279311	2.516991277	1.990420469	0	2.905737449	7.524889047	8.55548443	2.634573614	4.75762742	3.721483551	6.120006456	7.608825305	3.913419516	4.531397551	5.846571545	2.745199888	8.377836261	6.418020603	9.017896234
TARID	4.7652128	5.418355014	3.125120755	1.547448324	0	4.50186368	2.272967573	1.950112028	0.673745494	2.427765194	7.073893457	0	0	0	0	2.579714546	5.033962037	7.241222387	1.965121112	1.942207826	0	6.216503462	4.777198466	7.681781603	5.323999011	2.334588244	0	4.295156161	1.957328772	2.857796531	5.628488391	0.807537657	4.056654895	0	3.605322253	9.363159036	1.78077569	1.212559932	2.512106377	2.367696724	2.606812932	0	0	4.851049663	1.443242838	2.265957855	5.942429779	3.757465493	6.994305824
OXGR1	4.846421195	5.183553253	3.29566137	4.530495923	4.248207984	0	7.914971886	3.202695129	2.557166005	7.103278104	3.913209127	4.054408194	0	3.154159799	6.243025147	2.323439592	7.302065576	0.863773291	4.626024367	7.862431254	4.135370403	6.414540034	1.141964299	0	8.111143483	6.924122232	0	7.064737184	1.257325114	5.744964161	0	5.500709499	4.983319547	0	5.42294772	1.652652583	7.121787535	2.634573614	5.207628658	3.606294434	3.548673661	1.187585732	1.455782023	0	7.891922609	3.815151334	1.51760555	2.349180792	0
SYT16	3.923703976	4.934709019	6.715927303	5.431214378	2.532821339	7.766217241	3.619584355	5.383398699	4.249054911	5.143003716	6.585211255	2.691555555	2.707698766	1.00042615	4.181315006	5.508483832	4.737544138	3.804199789	4.917364294	3.224272801	3.176236781	5.339321373	4.52168641	3.409552779	5.624561998	4.892344021	6.841648532	4.813198113	5.078906155	2.40708491	3.856116651	3.871030942	5.38109364	0.591190752	5.188431155	8.091485061	6.543611591	4.172658258	0	2.839574409	5.958653377	3.066832577	2.687349856	8.663864012	1.894828282	3.815151334	2.248479084	7.752173901	7.678254456
TMEM132C	10.79723741	8.387887981	3.83582433	3.726096521	1.73928112	0	0	1.219894885	6.840306584	3.894299963	11.29942376	5.462988614	0	1.00042615	2.962620409	1.573588981	1.111087731	2.586684113	0.658071513	0	4.796820135	0	8.661690652	2.091104339	4.163020417	0.969193686	0.97416222	2.360543085	2.77795838	7.056747135	5.242617751	2.516991277	1.661653108	1.994272565	6.235939463	0.828712853	0	5.101522847	0	0	2.606812932	3.777465749	1.874801766	0	0	0	0	0	0
TRAV14DV4	0	0.819308464	1.617977042	1.957328772	0.751879702	3.209807002	0	1.950112028	3.583338571	0	2.181686612	0.933703027	0	2.73118956	2.792980522	0	0.538416575	3.42928728	1.227706336	2.51353484	1.927019091	1.381547571	0.45939614	0	1.895791306	1.597102513	0	3.187992777	2.208398385	1.777235618	0.761816771	0	0	1.197522801	2.063438869	0	2.361403998	1.925718033	0	2.839574409	1.672903583	1.860018009	1.874801766	0	2.911950835	3.086515346	2.508665533	0.969193686	0
TRAV13-2	0	0.819308464	1.617977042	2.523474205	1.73928112	2.938996666	0	1.219894885	3.13331403	0	0.65180192	1.598447272	1.938781151	0	3.495525447	0	0	3.081714267	0.658071513	2.51353484	3.606815712	5.025409912	0	1.34470097	2.19874195	2.334588244	1.598447272	2.839180895	3.182237963	4.040810682	1.321279311	0	0	1.197522801	2.063438869	0.12539185	3.459660357	2.634573614	1.205741496	0.980832599	1.990400006	2.26665501	3.809958882	0	1.894828282	3.086515346	2.248479084	2.817004663	0
MCEMP1	5.456708857	2.090494671	4.462616533	4.467352074	2.061998645	6.701387392	4.645030181	1.219894885	2.811990241	2.916732454	3.535551523	4.583127221	1.938781151	2.448328632	0.827145455	4.258173598	2.401484616	4.294604931	1.227706336	5.920435541	3.936978504	3.537977414	4.187996285	5.908346789	3.690398769	3.148069672	6.201947811	3.853363125	6.346972833	7.056747135	4.599741452	4.676113373	4.950099857	1.994272565	5.640189662	3.594474732	4.352249536	2.740289204	3.240102979	2.839574409	3.934447658	2.843152367	2.183392946	5.460734148	3.519190097	3.615220691	2.508665533	5.31793584	4.848478673
WDR49	2.080029653	2.720479685	0	1.957328772	2.870901763	0.804402861	6.719323169	1.219894885	2.811990241	9.193025867	2.748316567	0.933703027	1.365825141	1.00042615	1.401004809	1.573588981	4.899306297	5.799064283	0	1.50543249	1.456791202	0.429615576	0.45939614	4.809944468	5.5064038	5.392597395	0.97416222	7.925296841	2.208398385	2.64673303	1.321279311	7.863136527	3.696158759	2.492875216	3.850792175	0.12539185	1.350246742	1.212559932	2.148488727	2.056250361	2.606812932	0.670610698	0	0	3.075610219	1.485879563	0.902545763	0	1.459925998
BNIP3P1	2.356750791	2.539484676	3.595147659	0.923765958	2.870901763	2.938996666	5.507459427	3.4035134	0.673745494	0.755014498	2.401218276	2.414709734	1.365825141	2.963566078	0	2.985783765	2.221220888	1.431472031	2.217756992	4.475230958	2.997948639	2.229807862	2.313409271	1.34470097	1.895791306	4.160943379	2.345707701	2.621308312	1.957328772	2.120588734	0	0	2.955798486	3.930752362	1.321279311	5.272324861	2.361403998	4.043092945	3.721830285	2.367696724	1.28765489	2.07430497	3.053486914	2.02795039	3.928711326	2.265957855	2.923123729	0.969193686	2.994102601
RERGL	8.926211723	9.946790703	0	0	3.377075127	0	4.346566016	0	4.326055484	3.894299963	5.022625572	2.691555555	0	2.100257427	1.401004809	2.002191276	4.34079037	0	3.591144676	0	2.26665501	0	1.141964299	0	3.149788909	4.160943379	3.60733699	5.135263235	0	5.635073214	2.639250269	4.753207464	2.625634423	0	7.298818466	0	2.581777738	2.253779371	2.512106377	0	2.606812932	3.355154301	5.547533553	2.02795039	3.075610219	4.147886513	2.508665533	2.602590809	1.459925998
AP001094.2	1.34470097	4.443901729	2.436538456	2.75676378	2.532821339	3.745822047	0	0	2.557166005	0.755014498	3.913209127	3.320097619	1.365825141	0	0.827145455	0.945517958	2.020747702	4.570959764	2.89854045	1.50543249	2.787303179	3.867476614	2.669318029	4.970971959	2.839377652	1.597102513	0	3.396510342	2.919823997	1.777235618	3.518923757	1.348413004	2.238009335	0	2.550319882	5.910613	2.581777738	3.034104776	2.340152299	0	3.241154756	0.670610698	0	1.305841028	1.443242838	1.485879563	4.624155013	2.018842741	4.025403986
SLC13A2	4.7652128	0	2.436538456	0.923765958	3.145564474	1.371610502	2.887498697	2.985545516	7.979637385	7.656449715	0	0.933703027	1.938781151	2.100257427	4.247756627	0.945517958	2.553864327	4.175098556	3.843232289	6.104490297	1.927019091	3.478801701	10.20686305	1.34470097	0	3.844255474	4.002540069	3.187992777	0	1.325907751	1.689330399	6.537582372	6.834929762	4.369504331	3.41246619	1.157066969	2.096390664	2.095248315	11.70502374	1.624940046	1.28765489	2.582010707	3.212614628	1.305841028	2.231270813	0	3.757071979	0	0
GABRP	9.662356021	6.056370481	8.493479539	14.63040442	9.830215239	6.483459985	3.875732515	4.262720089	15.33330877	16.63425915	14.13013358	12.77087882	6.672865481	6.058500374	13.45462067	4.758637578	8.356670655	13.23092843	11.02422071	14.46725926	5.862478064	8.854399104	15.98540512	8.857550733	11.45732477	13.38482336	13.21036434	14.66151758	6.643742999	11.89355927	16.54600117	15.48077289	13.76555749	14.0550088	10.66008492	4.721048604	9.875698986	11.44922534	16.36606028	14.73254412	10.47646894	15.75564206	14.73254412	10.75637157	10.81603101	10.06592394	4.196167799	6.011518874	6.296985449
IGHV3OR16-13	4.515383759	0.819308464	2.436538456	3.621811986	3.377075127	3.65685932	0	0	3.516652069	0	0.65180192	5.146357667	1.938781151	0	2.39274697	0	0	7.338119297	2.89854045	0	1.456791202	2.229807862	0	4.06579957	1.47253067	4.807425649	0	3.265619626	5.043432917	2.64673303	1.689330399	2.059108665	0	1.197522801	1.321279311	0.12539185	2.581777738	2.253779371	0.673745494	0	0	3.066832577	0.886871781	3.334605806	4.392713577	3.086515346	0	2.602590809	1.459925998
ALPP	11.11916225	0.819308464	5.144193415	6.861738483	5.967144387	9.787497641	1.229583343	8.777977026	11.81624594	6.625587989	6.835969208	2.929831164	2.358998547	2.100257427	6.316859937	2.985783765	0	7.709107968	0	1.50543249	2.553864327	3.417167584	1.857707772	4.722289087	5.140675262	0	4.912302764	0.219435737	1.257325114	3.557941836	1.689330399	2.059108665	2.955798486	13.56499441	2.905737449	9.350211035	2.927593859	0.88185869	8.520556011	2.839574409	4.56537406	7.387640116	2.183392946	8.321088401	2.231270813	3.815151334	9.919528888	7.343737424	7.223127436
COX6A2	2.080029653	2.090494671	5.091681192	4.340854072	4.248207984	1.371610502	5.960388729	2.407071732	0.673745494	5.98827296	4.143293913	2.414709734	0	1.00042615	3.789601228	3.148862715	4.599161923	3.883656093	1.227706336	2.51353484	2.553864327	2.745808925	0	4.310050034	4.224585836	3.933087206	3.60733699	4.511869216	0.697789146	3.036763305	4.736919528	3.871030942	3.217634807	7.180583868	1.736970883	2.197917391	3.214898178	1.925718033	5.458039834	3.606294434	4.304759468	2.963566078	0	5.307342871	2.727551521	1.485879563	0	0	0
ELF5	0	2.330658296	2.085843409	2.262632342	6.453876189	2.361403998	0	1.219894885	2.41570884	9.58119383	0	2.929831164	6.925912668	1.00042615	1.812470587	8.664960487	2.401484616	4.294604931	6.581882019	10.39975753	5.501380029	8.128413962	0	8.480667888	0.88185869	6.817751205	7.933400972	10.55799947	4.638000911	1.777235618	1.689330399	10.99137149	11.48306275	0.591190752	7.856465577	0.828712853	6.537164516	3.909538309	1.205741496	7.000469031	8.087267975	2.725804211	6.185826038	2.02795039	7.608362348	10.26800177	0.902545763	0.969193686	1.459925998
ADH1C	9.356614049	6.026479185	0.945562515	4.071279692	4.992973621	2.361403998	2.61223621	0	6.781305917	9.201887565	6.987084818	0	2.998843317	3.499541618	0	0	7.174911682	6.082444592	0	2.51353484	2.997948639	0.429615576	5.88294622	2.091104339	4.224585836	5.668580735	11.75044762	9.68279538	1.632695317	6.654876023	7.538119211	13.61568899	9.61827317	7.457906058	7.672225375	5.479902167	1.350246742	3.959686925	5.957802155	3.488642713	3.241154756	2.26665501	3.053486914	1.305841028	3.837421858	0	0.902545763	1.596437938	0
MYO3A	5.051997001	3.294188931	8.348106248	9.151914159	9.08891678	1.789174227	10.63223538	6.906658599	8.683156246	10.94260429	5.376622963	2.691555555	2.358998547	7.905572999	10.0131397	9.285225339	9.776580036	9.665491119	8.161513511	0.882642389	3.725139849	8.289023351	7.34887855	8.845780743	9.006734151	10.471114	8.113714567	10.11206833	7.374887166	9.805797833	8.802203749	9.75488978	10.19762123	10.05950053	9.519165336	0	8.973232442	4.172658258	10.97481436	11.34660585	4.36154674	10.94330118	4.180060863	0	9.898927598	7.81459736	1.51760555	2.817004663	2.182383767
SOX21	2.786166596	1.399738739	3.595147659	8.694095456	9.92984475	5.222595262	8.871937119	1.219894885	6.764858296	11.73173454	3.535551523	9.018680272	9.905672182	7.848452602	8.113714567	9.706223878	10.1842139	5.640896874	9.659874773	10.6690423	8.801723827	8.691923096	7.397880652	5.555386073	8.875427291	10.47772476	9.6586498	9.693495258	6.060393604	9.073512001	4.987078278	11.37319727	8.156330538	0	10.14021748	3.321609731	9.932334797	0	8.285563461	9.746769461	8.338382953	7.94364063	9.108123272	2.487244712	12.02774319	7.608362348	7.683256102	0	4.848478673
AC034213.1	1.34470097	0.819308464	4.127344227	1.547448324	2.312108213	2.361403998	5.045850718	5.720846736	1.17084639	0	0.65180192	4.995428268	0	3.648750798	2.39274697	2.323439592	2.020747702	3.714126464	3.274004873	0	0	1.638239414	6.759233376	1.34470097	1.47253067	1.597102513	0.97416222	0	1.957328772	2.857796531	0	0	0.697005447	0.591190752	0	6.167949162	3.214898178	0	0	3.212614628	1.28765489	3.837421858	2.462047468	4.914674943	3.075610219	0	4.038559921	4.613290818	7.353782973
LVRN	2.786166596	4.174261908	2.931602203	3.519190097	5.538285148	2.361403998	2.887498697	4.262720089	2.247974494	0.755014498	1.938781151	3.853185747	1.365825141	3.332709228	3.701036035	5.391558622	3.562270811	2.77829606	3.591144676	3.859848095	3.341001675	2.745808925	2.506483734	2.091104339	4.584404276	2.590377359	2.345707701	3.331210647	3.687225111	6.483459985	3.184661593	2.298773829	0.697005447	1.638196531	2.744521268	5.492751318	0.780625549	5.615804945	2.148488727	3.929046483	1.990400006	3.895124164	3.212614628	2.826213809	3.519190097	2.265957855	3.397655067	5.990356772	6.11149988
PCDHGB1	2.579714546	5.553761935	3.125120755	3.726096521	2.532821339	5.222595262	1.229583343	0	2.557166005	1.655861625	5.610480069	2.414709734	0	1.00042615	0	3.148862715	4.272925934	2.77829606	6.910866639	2.51353484	4.432950587	1.638239414	0	0	0.88185869	4.560511543	0.97416222	3.026226253	1.957328772	2.120588734	2.639250269	1.348413004	4.728864704	0	3.178601704	3.876893191	2.096390664	4.083880103	0.673745494	2.839574409	0	0	4.99940991	0	2.911950835	4.294733935	0	5.765854419	1.459925998
Z97653.2	1.749396825	3.978956473	0.945562515	0	2.709513738	1.371610502	0	1.219894885	2.046953232	3.050403512	3.768528546	2.059241835	3.949206803	0	1.401004809	3.429484037	2.020747702	3.626938695	3.763097394	2.51353484	4.432950587	3.659602804	3.572667396	2.901895254	0	2.334588244	3.714746963	0.923765958	2.429930685	0	2.639250269	3.003386431	2.446622298	2.882680833	1.736970883	0.828712853	0	0	2.512106377	1.624940046	1.990400006	1.567276924	2.183392946	0	1.443242838	2.745199888	3.856297649	2.018842741	2.182383767
EPGN	0	0	8.516236547	6.65030455	3.758750002	4.50186368	2.887498697	9.593161885	5.944880024	1.655861625	1.227247902	9.113246783	8.234550812	7.676225548	3.958474624	8.95461241	5.372626232	0.863773291	5.034215961	7.124668151	11.22210296	6.178534903	0.45939614	2.091104339	3.004222922	8.311109986	6.743711077	5.398259852	9.678631793	3.445371383	3.518923757	3.003386431	5.59330074	0.591190752	2.063438869	9.066101527	7.594630051	5.648140173	1.59156072	7.976221407	6.943596056	2.843152367	6.485941485	5.41124144	3.386123562	7.999887525	4.624155013	3.843232289	7.464462598
AC104126.1	0	0.819308464	0	0.923765958	1.73928112	0	1.854864854	0	2.247974494	0	0	5.747009211	3.949206803	0	1.812470587	0.945517958	6.133258212	1.431472031	6.874919696	4.354115552	2.553864327	3.659602804	0.45939614	0	2.454934453	6.596118831	3.344885565	3.331210647	2.610815357	1.325907751	0.761816771	0	5.048778315	0	2.550319882	1.157066969	3.838972787	0.150470219	4.214287957	5.135263235	3.857323436	3.066832577	4.711190116	0	0	0	0	0	0
AL133370.1	4.408713567	1.804084384	0	0	1.33651067	2.361403998	0	0	6.071810723	6.260320372	0.65180192	0.933703027	10.65487932	0	0.827145455	0	1.78077569	0	2.89854045	8.201898852	6.368350191	1.028477962	6.345931659	1.34470097	4.780104096	2.810195091	3.015760075	2.011691374	0	1.777235618	3.062943331	10.49766359	10.24073431	3.050403512	2.063438869	0.12539185	1.78077569	0.88185869	7.215291977	6.263716819	6.863012108	8.756106733	0	0	2.231270813	4.294733935	1.51760555	3.006114847	0
TRAV12-3	1.749396825	1.804084384	2.436538456	2.947022179	2.061998645	3.65685932	1.854864854	2.985545516	3.775266103	1.269760189	0.65180192	2.691555555	0	3.648750798	2.792980522	0	0.538416575	3.210186964	1.227706336	0	2.787303179	2.376613595	1.547448324	1.34470097	1.47253067	1.597102513	0	2.360543085	2.208398385	1.325907751	0.761816771	0	0	1.197522801	1.321279311	2.045241605	2.927593859	2.740289204	0	1.624940046	3.348976548	2.582010707	2.876023825	0	1.894828282	6.62011273	0.902545763	3.309659264	0
AC126283.1	0	0.819308464	2.085843409	2.75676378	2.061998645	0	1.854864854	0	1.17084639	1.655861625	2.401218276	0	0	0	0	0.945517958	1.111087731	0	0.658071513	2.261787846	2.26665501	1.880106154	0.45939614	1.34470097	0	0.969193686	1.598447272	2.500785271	0.697789146	0.742859502	1.321279311	3.138261619	1.990420469	1.994272565	0	1.157066969	0.780625549	2.095248315	1.911557453	2.839574409	0.732538245	0.670610698	1.455782023	2.02795039	0.819308464	1.485879563	2.248479084	2.018842741	1.459925998
CCDC144A	0	0	2.436538456	0.923765958	3.377075127	2.100257427	1.229583343	4.344235857	5.934694539	0	6.853155017	5.399372786	0	5.270245196	6.352915344	0.945517958	4.633988089	2.946359505	1.227706336	2.261787846	6.694994323	6.09057976	7.326222693	2.091104339	6.933980907	5.392597395	0.97416222	1.28765489	1.957328772	4.82224121	8.18912546	1.739785709	0.697005447	5.648758672	0.751879702	6.763623137	0.780625549	4.86400994	1.59156072	0	1.672903583	7.142329728	0	2.487244712	6.716303561	5.080379052	6.302591277	0	1.459925998
AC004584.3	0	0.819308464	3.29566137	2.523474205	1.33651067	2.100257427	0	2.727551521	1.17084639	1.967866218	0.65180192	1.598447272	3.440273588	2.448328632	3.602443154	2.579714546	2.020747702	0	0	3.76781963	3.487546714	1.638239414	2.10361288	2.091104339	3.282132886	0.969193686	2.021444857	2.193240735	1.257325114	0	2.002191276	2.059108665	4.24480143	0	2.063438869	1.157066969	0.780625549	0.150470219	1.911557453	2.367696724	2.232118099	2.07430497	1.455782023	0	1.443242838	2.265957855	1.51760555	0.969193686	0
FCAMR	0	0.819308464	0	0	2.061998645	2.100257427	2.272967573	2.407071732	2.557166005	3.173974584	1.620461309	0	2.998843317	0	0.827145455	0	2.815099364	0	3.763097394	1.942207826	3.487546714	4.556960382	3.653315338	1.34470097	2.839377652	0.969193686	2.021444857	0	3.182237963	1.325907751	2.639250269	3.721483551	5.456708857	3.193488186	0.751879702	0.828712853	3.564577179	1.506264018	2.665877368	3.361539849	1.672903583	1.567276924	2.183392946	2.487244712	1.894828282	2.265957855	1.51760555	0.969193686	2.182383767
KRT16P6	1.749396825	3.512840528	14.38981537	10.33848781	9.465916869	12.07791992	6.308382852	0	7.031333034	0	4.259742848	10.94450675	10.39362161	10.06630236	11.55202852	12.37681751	9.700498378	1.431472031	5.099777111	4.860177019	11.59938483	5.303820508	0	3.182896902	11.19661745	9.37732315	10.93076315	1.82008412	11.59075649	10.56690932	0.761816771	0.807537657	1.661653108	0	3.697280846	10.92302311	4.299238768	13.87498536	0	8.997383816	14.95924675	7.302724058	11.1864822	15.29692319	8.149448981	12.34789558	9.942847587	7.171128844	5.210218818
UMODL1	0	0	2.085843409	0.923765958	0.751879702	3.984003724	3.304597568	1.219894885	2.811990241	5.717633361	2.581795184	2.414709734	1.938781151	5.438209995	3.10677655	2.323439592	8.329213649	1.431472031	3.843232289	3.946242888	1.927019091	4.150286461	4.474591908	0	2.19874195	2.590377359	4.090090188	1.82008412	1.957328772	1.325907751	3.518923757	4.074776929	5.881527894	7.055644594	3.850792175	1.430170973	3.345410733	2.253779371	5.029113572	4.194566332	3.857323436	2.436794724	2.687349856	0	5.795460712	0	0.902545763	0.969193686	0
[truncated: 255 more columns]
