# Supplementary material for: CircRNA-Based Cervical Cancer Prognosis Model, Immunological Validation and Drug Prediction
Source: Curr Oncol. 2022 Oct 25;29(11):7994–8018. doi: 10.3390/curroncol29110633 (PMC9689098; doi:10.3390/curroncol29110633)
Supplement: Supplementary file 1 [file curroncol-29-00633-s001.zip › Supplementary Table S6.xls]

id	futime	fustat	C1orf74	HK2	RASSF5	SLC22A3	SNX10	URB2	riskScore	risk
SAMf2ce197162ce	0.131416837782341	1	3.63586356230958	8.04217295140664	3.72290140114389	3.26018360221876	2.78930762548391	2.97614945057128	0.0280017844817732	high
SAM698d8d76b934	0.0355920602327173	1	3.10798171988673	5.52663038710559	1.92335716249092	1.33806357129086	2.60439983643635	3.82797360592959	0.0364162432732391	high
SAMc1b27bc16435	2.01505817932923	0	3.86085922538376	6.06651819249183	4.31144838941437	0.40766654879908	2.22749191733503	3.05795951844961	0.00615466942320834	low
SAM85e41e7f33f9	0.0520191649555099	1	4.96930853536225	6.86479559898547	2.83057011239766	2.5542945322705	3.34003316986597	3.35961927083385	0.0597563186862057	high
SAMf275eb859a39	2.03969883641342	0	4.92474084950391	6.05363312424404	4.22408363426329	3.21240529259711	2.05557141517802	2.88028948666421	0.0128087842691161	low
SAM7f0d9cc7f001	0.386036960985626	1	2.28474845425034	5.68765359099884	4.02060851239303	3.21393893524575	3.27485343569375	3.06232176815975	0.00945861813828356	low
SAM4305ab968b90	0.11772758384668	1	3.51987603230138	7.51944595157772	4.42221067808359	0.193069791231452	1.03942198610237	3.57751112243358	0.0072416697140774	low
SAMcf018fee2acd	1.35249828884326	1	4.09342719636735	5.09288114121849	3.87657759430477	4.24197964815229	2.64718421333358	3.17539461681321	0.0154358451220743	low
SAMb2f1d0e54ece	0.950034223134839	1	2.38365170272241	5.61814640419684	2.94111642137442	3.79454468608085	3.0302168364798	2.72753911641832	0.0172138348020424	high
SAMcc4675f394a1	0.26009582477755	1	3.14304540858195	6.12559084386715	2.8758088429001	3.80740613343475	2.93663290010214	2.81170821598183	0.0258805662045934	high
SAM49f9b2e57aa5	0.621492128678987	1	4.8160761613531	7.05637257085244	2.9592188451382	1.1004886307826	2.32858591572829	3.64741643453479	0.0380053550109643	high
SAM2e7aa8fa0ab3	0.643394934976044	1	6.23046335572964	6.9150544368463	2.28800763230358	1.73565055437608	2.24329105713245	2.96003629353862	0.0664474262030151	high
SAMd0e47be700b0	0.0739219712525667	1	4.32677582827072	6.30272357603904	4.87445899698704	1.2741501295522	2.27508814851073	2.51481818155888	0.00485386109147385	low
SAMdf3e42c8672a	0.610540725530459	1	4.85132341747741	7.88999129779462	2.62736438569696	3.58154792341181	2.96806594046665	3.29776222231904	0.0954500011125271	high
SAMd027124354ce	1.96030116358658	0	2.95250557636711	7.02323347235345	1.70147048629889	4.73174474107897	3.4905651026264	3.45297555961201	0.121896810128262	high
SAM36d87392593b	1.97399041752224	0	4.80256307855154	7.79252956974083	3.36085944300418	2.40886316879732	2.42451568639302	4.045619678214	0.0562689971821219	high
SAM4edbe45817b3	0.0876112251882272	1	6.39678823241165	8.28214089301948	3.04579711776344	3.89967555921065	2.9727516396078	3.44210746109831	0.139552203511832	high
SAM36a9225b0222	1.98494182067077	0	3.67586944184449	4.90043352898034	3.59683019455713	3.91954833936039	3.61367701702089	3.02920611068584	0.0174274417434939	high
SAMe7bf6c015192	0.26009582477755	1	3.48329014720837	4.98714667935371	3.47086919682651	4.72241975878869	3.32993043632036	2.66306831573347	0.0169577091571387	high
SAM6dd7ad1d797d	1.60711841204654	1	5.50964576362344	6.21172012298726	3.65618572620441	3.36345766778419	4.00875183805364	3.16664966292038	0.0421222925859409	high
SAMc0d625a50eb8	1.10609171800137	1	1.9314902356544	5.08507703752827	3.29720027766464	3.79780508356391	2.37410772129208	2.3278716131478	0.00745377217296421	low
SAM18039827e1b9	0.123203285420945	1	3.86827568507374	6.74228473737536	2.98009546407044	0.256927067697098	0.829218318559795	3.48282283735785	0.0147576327026687	low
SAM681e4bf7cf85	1.94934976043806	0	4.22747565076685	5.40896884296187	3.92061224318399	1.56413817914457	2.33407159309206	3.65582778880153	0.0119212855666309	low
SAMc692536a795a	0.470910335386721	1	3.83973150478336	6.45359805358257	3.49487156259229	2.6377703034584	2.24957555202326	3.30444468753321	0.0195526947804405	high
SAM9a2cf3c06fb3	0.470910335386721	1	2.71428884776422	4.86348214066863	3.6089825139501	2.71260783088599	2.32722257864859	3.41786851149926	0.00923444987439796	low
SAM557dde1b9f3e	0.558521560574949	1	4.95679805780513	5.33398118906836	4.55385057936309	2.89884205418016	1.83149275669979	2.24574373002723	0.00573513388805966	low
SAMb8f13a0525a6	0.224503764544832	1	3.7725412551537	6.45030977979969	2.57330937149897	0.920005483549808	2.46581167018898	3.64937171054951	0.0309647463879873	high
SAM23aa15d4a0b0	0.476386036960986	1	4.06430951479406	7.10916512914185	3.26480326137375	1.76518550866011	2.30614238831919	3.03747386842953	0.0223045649718485	high
SAM468a9e1dc821	0.323066392881588	1	3.87345714807248	6.78276905082802	3.62100241413649	3.31958367295187	2.04385182794454	3.43639104936459	0.0228978383686699	high
SAM81b71522417a	0.177960301163587	1	3.65483468732094	7.56391813123235	1.88765554030954	0.199478114791748	2.85157624103814	3.4868626615668	0.0574994966739545	high
SAM6cb230f208a8	1.9356605065024	0	3.01238436458578	7.19907376661767	3.48912557849673	1.89217200695242	2.79658053898722	3.24836994646876	0.0189522094845186	high
SAM0684af734db1	1.93839835728953	0	4.123407777834	7.46230341293013	3.41419918443816	0.188827059080224	1.58184092489933	2.87392735076488	0.0133202395137398	low
SAMb963dda93cfd	0.229979466119097	1	3.29907820943706	5.73300131033889	2.52717288203326	2.82644598670279	3.29080549573003	3.24131697192581	0.0330851197952169	high
SAMa9ca8536d2b1	1.82067077344285	0	5.04400336152552	4.46220419090549	3.46849425053339	3.86390660924054	2.39524098680766	2.96303192239165	0.0171911549138152	high
SAM9fb814c22bdb	1.59342915811088	1	2.32534862077427	5.03329465056251	3.97937225732847	3.59030660744035	3.28531021067524	2.54626711259485	0.00694964007770252	low
SAMbcbc7957c264	0.347707049965777	1	5.21220971390589	6.96362037320827	4.29416210852349	0.770431915966258	2.35543426376801	3.83431965499354	0.0179616258436748	high
SAM7fb6987514a4	1.90280629705681	0	4.15566851867447	5.24301236571405	4.43539146582076	4.15720374043513	2.8781068854014	3.89344027930105	0.016372350034107	high
SAM63405b04ab2d	0.566735112936345	1	6.12212642628745	5.92710253466336	3.08978421768204	1.53945236130641	3.09611180001222	3.42871597354248	0.0422555521167274	high
SAM18bc1078bc15	0.574948665297741	1	3.5764419336925	5.50657166977669	2.99999298085342	0.178345551436768	2.46399961177127	2.97793090901622	0.0110216321044886	low
SAM7d2dfba6cd84	1.05954825462012	1	3.79306607768076	5.79092231359468	3.87570404792752	3.14458968843402	3.2487460909652	2.60343293369244	0.0127951808333713	low
SAMd1bd63734394	0.161533196440794	1	4.58730776080164	7.46529511368784	3.08348722345548	2.90730894895527	2.5108468351705	3.16837750362621	0.0438680392826428	high
SAMe9ae8beb82fa	0.457221081451061	1	3.52469093550179	5.40461860377362	3.54513569676249	1.65153411360296	2.99308979776255	2.93357797207789	0.0108771157050778	low
SAMb0a83e5fbde9	1.94387405886379	0	4.0144717194716	6.95259317674007	3.77992645026571	2.69730004827983	1.54543589447478	3.1965984245839	0.0160374825529291	high
SAMba7176afe070	0.287474332648871	0	3.33439349330599	5.35483626699249	3.66752099027861	0.80272950446843	1.01572058471576	3.29437420914051	0.00586873422044744	low
SAMae1690469964	1.76317590691307	1	3.49258569919924	6.57868677259764	3.97090134470513	2.8624028890005	2.0639606090041	3.51268443796605	0.014886439347356	low
SAMbe83eae4026e	0.227241615331964	1	4.57254104644045	7.17891569290045	3.82058975602853	2.5721535831085	2.17328990779773	2.83915024345488	0.0187836151723301	high
SAMe5bc41772bc9	0.509240246406571	1	4.03228201388288	6.33620082175694	2.50903220897	3.36669597868905	3.37155469082774	2.77001027994164	0.0443102616938092	high
SAM23095936e611	0.186173853524983	1	3.9920971404523	6.87066754662459	3.74228363714232	0.540455992574151	2.25739405253101	3.52327746090165	0.0146911689177356	low
SAM7114d99032ec	0.903490759753593	1	4.25074095067426	3.80620578104227	4.19433972097895	3.27668449534424	1.40807432946348	3.13640059071879	0.00552045882089518	low
SAMd215b503f99a	0.142368240930869	0	2.78636605219879	6.49925978416495	2.96363257782254	3.60490490908667	2.30627275083064	3.1519677016866	0.0238458516512824	high
SAMdb3f50c9129c	1.31690622861054	1	3.39176630772451	3.36804941861397	2.44759227570169	4.29450183578567	1.54735344401612	2.98560831951837	0.0138483137943972	low
SAMbf1a3ae828e6	1.72758384668036	0	2.26954537006844	5.31546795043492	3.29955029103627	2.82654382651168	3.48438768084002	2.58255972439303	0.0106395205881253	low
SAM52e3fa3ad574	0.662559890485969	1	2.85869443528182	4.98968788463324	5.12868694352317	4.71020924152673	2.65953124167313	3.30931384839041	0.00560652881154458	low
SAMd4c0837b0997	0.449007529089665	1	4.20878706868799	5.76902812006726	3.48382364290782	2.2639972096249	2.83738529451506	3.10337950768975	0.0175310030953611	high
SAM9cafb905b36a	0.635181382614648	1	2.06600031280991	5.71908592646227	2.64838062067576	2.84505837210335	3.82062751448513	3.25154609336391	0.0251516320141018	high
SAM3f2033c90438	0.0684462696783025	1	3.02483727256634	6.96058214640064	3.44984485114025	4.35268169063021	2.75672934177968	3.69285047865418	0.0345446989116055	high
SAM032c642382a7	0.20807665982204	1	3.05849294678678	6.05043965389956	3.11204915570974	0.572184879072239	4.24781636187693	3.95405715078354	0.0266120263598074	high
SAM5ffd7e4cd794	0.101300479123888	1	2.79525839810033	5.63491303758633	2.64675617760107	3.00028898659457	3.28853337782648	3.22697439841499	0.0267139377346752	high
SAMb419a8fcbfcd	1.89459274469541	0	3.48889403772516	5.30700013154443	1.61782536518152	0.891962366647907	2.7529814112858	3.19400223080389	0.0331826436228911	high
SAM8884fe446d20	1.93018480492813	0	3.67331653002309	7.08679896101677	3.65731984729559	2.23398262338884	3.86826839026969	2.72631732841907	0.0214962020737659	high
SAM17c45bf16bb6	0.224503764544832	1	3.02049413108583	5.57570822078051	3.01585150728751	1.55501465095888	1.46677787132812	2.54192678051453	0.00802848254459689	low
SAM2070b416069c	0.668035592060233	1	4.77773717209749	6.39650505498588	4.46072982903889	1.74907366358852	1.89089196391587	3.33944769668544	0.0105034592225438	low
SAM0ce9c983b20f	0.550308008213552	1	4.22485430442494	7.59122356608707	3.53143234580519	2.07502937073255	3.14293181799151	2.84875108489417	0.0268798114216156	high
SAMa1e62d323e1d	0.881587953456537	1	3.02820237026722	4.98347884832318	2.57566501918239	2.97686816805319	2.39642107791896	3.00925875043196	0.0179708807419392	high
SAM61baf919bb01	1.30047912388775	1	3.98380612690883	5.62165622906457	3.43423516904984	2.58668777720567	2.10015466717362	3.20713854679601	0.0151968797669073	low
SAM97a00e0929fb	1.05954825462012	0	2.84664397134395	5.6125436142823	3.10483375459738	1.10937857410863	3.04128611835072	3.62385504731777	0.0158866294989803	high
SAM2f228939632f	0.657084188911704	1	2.73312696880558	6.12633463070434	2.79318460021973	4.46176439440845	2.37068774489228	2.80391400708697	0.0240143387087854	high
SAM9539a4f19ebc	0.662559890485969	1	4.29888499490756	6.62938828508868	3.62992498139067	1.89672836942952	1.11299446985111	2.85715007687296	0.0116037092361085	low
SAM36851bc8b9ae	0.295687885010267	1	4.43705590220104	6.05452705480263	4.12831200959339	1.606158583079	1.42061572890706	3.33716238189864	0.00934304812574577	low
SAM297c0301e861	0.673511293634497	1	5.12170037595849	6.46857006859902	3.50674155852873	4.87735378203182	4.00927196631432	3.23023141209461	0.0612627474251903	high
SAM1fa6bcb7fc48	1.89459274469541	0	4.46036572432004	6.88203027416525	4.096979936806	0.883801519975448	2.05068039428319	3.09415173052	0.0111511373119586	low
SAM075e037d95bc	1.77686516084873	0	4.28721640306078	6.12665723795576	3.48390280165225	0.0633643746272965	0.229862170594889	3.20102937752514	0.00736885624044713	low
SAM6d2ae0c39b96	1.8425735797399	0	4.19690134836915	6.46390482192864	3.74174650051893	1.19932893225614	1.9209572781294	3.69023459458727	0.0154660100028807	low
SAMcabb6d58ff55	1.68925393566051	0	2.29472631760908	7.52369435821077	3.19607516730022	4.05587741464025	2.48444860482342	3.73747826245072	0.0356295397393786	high
SAM716f54e468f4	1.76591375770021	0	4.08248072254531	4.29400663845458	3.73688059534414	2.33391402696098	2.87761172499461	3.16837601240615	0.00989897567945322	low
SAMeff2ce356ccb	0.673511293634497	1	3.59123548004146	5.58064070541638	4.22233577876688	1.04152997053428	1.85763293991324	3.59822780864939	0.00688004864622159	low
SAM110501d0eedb	0.355920602327173	1	2.90541199674065	5.77439780964876	3.78480330876231	1.18150097509281	2.11843780784802	2.86885334920551	0.0063550432495355	low
SAM2e9ac0b1b250	1.84531143052704	0	2.02599802131434	6.38249228573205	2.40767053418836	1.73374836778015	2.23977515884646	3.33901901745078	0.020358053218446	high
SAMc0ef41aa6c8b	0.796714579055442	1	2.60081046125429	5.11317323096201	2.58842125059769	2.28454878602036	2.37246305141132	2.80237449623103	0.0131903612259779	low
SAMd636e3461955	0.87337440109514	1	3.03930254937664	5.20354253912024	3.48665277199774	2.51692505808527	3.77738079480366	2.48072507469771	0.0108629846736578	low
SAMe712352fb82a	1.8425735797399	0	3.45155648258594	4.97299538133154	3.47557668812996	1.21058206143138	2.87700672796895	3.42771897013843	0.0109781553264126	low
SAM30b5c6c54cf7	0.772073921971253	1	4.32917885518543	5.85494402062681	3.64534991289317	0.681513173660231	2.70553289384469	3.74385854057049	0.0160628568604282	high
SAMd98bac0a070f	0.172484599589322	1	6.61056340005216	6.09675648356966	4.29999570312596	3.22405639959114	2.08459655408942	3.50930800261417	0.0257755320749095	high
SAM8e8ef2368dfa	0.375085557837098	1	3.21753939744346	5.4451349754842	3.23166140629546	3.02979459866164	2.90007174659922	2.81171628709678	0.0148176300814374	low
SAM08cce2fa88f2	1.8425735797399	0	3.11820021290763	6.06664035088648	3.49610324068537	1.47752509470463	1.85522878800438	3.19475117293573	0.0100828180841998	low
SAMb4c7a001537d	0.265571526351814	1	3.43647463851163	7.1238995317415	3.9293124656859	0.137734153696413	2.29913825635744	3.1432418887593	0.00958899804807935	low
SAMfd947610629d	0.752908966461328	1	2.36049938902361	6.30185655923548	3.54076311006585	3.39905634476259	1.3640819906902	2.68467405115247	0.00866787880996502	low
SAM943df5cf15df	0.177960301163587	1	4.13427193421327	6.37729681990196	2.95258235177206	4.22714390116269	2.57662326359541	2.70332843485532	0.0325769569046051	high
SAM31f41dd0d6ca	0.68993839835729	1	4.05850992555858	6.90666002807514	3.85071234321133	3.51712549179008	2.74305227291758	2.91466810799195	0.0209707927257447	high
SAMb3c02294aba7	1.86721423682409	0	2.96032258557652	6.75056553853889	1.85934682181143	0.789073718724362	1.90428458548188	2.78284372002312	0.0250102812005686	high
SAM39eb94fa504d	1.492128678987	1	6.71583653656627	7.83347381549361	4.16612552123393	4.10580311922678	2.57529202180641	4.19468495066933	0.0856073055617149	high
SAM62fb1388c871	1.87542778918549	0	3.80861714428054	7.51885616329564	3.29728332327797	0.598178853034984	2.71826536203871	3.97371919073692	0.0309440822962369	high
SAMc0da5d48686d	0.791238877481177	1	4.31649276648341	6.77284465876419	1.40797707964097	0.723702691516451	4.23394652931338	4.46534270720977	0.175655409298106	high
SAMe7bcab05402e	0.659822039698836	1	2.57760413242736	6.39250555997875	3.79726411581767	3.12879649379375	2.19388659495085	2.24457351946266	0.00764946477668165	low
SAM2570ff4aae6e	1.86447638603696	0	5.31191244119506	7.92577549024958	3.69868186579851	1.7768064186835	2.73260788599326	2.13968741930583	0.0222620841959587	high
SAM2dc3f04e45e9	0.848733744010951	1	2.69817514833153	4.2136367379147	3.75264962059419	2.5958373753415	2.98852827949637	3.75084081846317	0.00923772018294168	low
SAM9448d858692c	0.16974674880219	1	2.11059871079002	4.92687529340083	3.18814003319129	1.90285599759365	3.24666644770947	2.82856225393225	0.00869077015558079	low
SAM4501e41e4751	0.0930869267624914	1	4.08486713485409	6.76737792209229	3.07016098873461	4.60553555456359	3.43330150774371	2.66012169036278	0.0431662304235763	high
SAM714285adf612	0.0520191649555099	1	2.65080733665667	5.09223383408042	4.09901763690761	3.32769686384496	4.68419085138469	2.70685049339497	0.0102271231550883	low
SAM5b57e47fdcb3	0.320328542094456	1	3.5358895499467	5.63805532308262	3.52182940337878	0.881183942239113	2.42203249701842	3.54904972837908	0.0117566632267397	low
SAMae4da274eded	0.416153319644079	1	3.83845247702812	5.5610341110792	3.88721848673895	2.02015478922722	1.90165652414845	3.3892803759923	0.00999906931804419	low
SAMd35318127278	1.79876796714579	0	6.7340999385239	4.03082374952434	4.09304635357578	0.16596409063285	2.793142724708	3.66231573060527	0.0120729323292059	low
SAMa913c6139ec8	0.427104722792608	1	1.87005905358119	6.30952803150974	4.26027725570357	2.63841410241316	2.38076642695807	2.75748055964516	0.00551045499442217	low
SAM75142fcab9df	0.993839835728953	1	3.63062066452373	5.31549832387846	3.73112504061717	2.23059513307084	3.55289867930041	2.92746204748058	0.0122896386346017	low
SAMd697ba701077	1.76317590691307	1	3.38583855728407	5.74024801241084	3.78934054089657	2.42111246165534	1.65679603627764	3.21834958866208	0.00935798275896174	low
SAM166a419a4e5a	0.449007529089665	1	3.73695843632151	5.30469943299537	3.41476364231119	3.26358529278187	2.06870531164743	2.60172752889128	0.0113133338752352	low
SAM025b45c27e05	0.731006160164271	1	4.10543085575472	4.92384577091721	3.47097980387066	2.99818200013934	2.52560218998237	2.84648700726444	0.0127678578606424	low
SAMe07c4560772d	0.175222450376454	0	3.81216408012744	6.17801857990055	3.56248665705315	0.133061063680936	0.960785808597557	3.49196393373681	0.00860947670635457	low
SAM2dc578e0165f	0.164271047227926	1	3.55114252807352	7.15596992469242	2.15840350697712	0.966955954123695	3.10179551796295	4.04077766939871	0.0653096112932207	high
SAM3785587846ce	0.588637919233402	1	3.77701657436796	6.02547961402344	3.08723697627899	0.811441536045271	0.972389582983232	3.0018892513219	0.0101307692297548	low
SAM560f23d6a3ad	1.782340862423	0	2.9528255472386	6.61152501553554	4.53154857274967	1.45621738320412	5.38269376980649	2.94523479391371	0.0121337676359965	low
SAM52500cabdd36	1.7056810403833	0	3.16311962485652	4.89149774266881	2.82006505255456	1.06027096115761	1.45037997882875	3.54285198198776	0.0109737021426517	low
SAM14df63a65411	1.78507871321013	0	3.6736540161876	7.32027209508307	2.47646216021836	1.78116970929034	2.7265063942264	3.31526373101009	0.0444582057632428	high
SAMf3a9bce50099	0.175222450376454	0	2.572045932787	5.14568751799221	3.35838612682616	2.19152985389083	1.68751669741023	2.63133977558386	0.00623202760651765	low
SAMffa5c7cad0e5	1.29500342231348	1	3.01995707793701	5.95699130354705	3.65107913433185	3.26805324088871	3.25453606596168	2.1513194404711	0.0105905300461367	low
SAMdab9ca8fb5de	0.0164271047227926	0	2.84169698598439	5.32333731003327	3.28150693712132	2.87031802205164	2.86267248637566	2.76787758077678	0.0118321147345767	low
SAM34430ef08e5b	1.51403148528405	0	4.51091212809447	5.50981743612541	4.29926816394243	1.5716669185549	2.32685528466421	3.44515900029186	0.00945567375212411	low
SAM4b0175e8db6e	0.172484599589322	1	3.80956042636119	5.257643038944	4.0103418870678	2.56022964282523	3.05703541296884	3.24353682102763	0.0114912756879203	low
SAMf28c01545593	0.53388090349076	1	5.34061839363958	6.54938798926612	3.79331477479976	0.165026909715774	1.11337825009055	3.69952136619415	0.0141998759543286	low
SAMaec7380f9ab0	1.73853524982888	0	3.12687138185521	6.33563393325597	1.95461383371324	0.134796811434159	3.16797457198832	4.06153296421983	0.0461125821053153	high
SAMaf7578d55754	0.0191649555099247	1	2.80034871271839	7.13255145240086	3.50606708887967	2.97726117020428	3.133055266982	3.41090862016786	0.0247422682940823	high
SAMbd8ee73983b8	0.0711841204654346	1	4.29482387395571	5.2269549981506	3.21887975918025	1.76133396350438	1.04251550540189	2.94311470541232	0.0100135705388715	low
SAMe94c30c30616	1.28131416837782	1	5.83542439382267	5.56903354376551	4.04581274711368	1.84430290515902	2.15401816005953	3.25639074103358	0.0149373441074541	low
SAM54e58f1b0230	0.364134154688569	1	3.19540958044805	6.99713897619485	1.62957815142595	0.233867558199467	0.81076432984664	2.38582973295433	0.0192835205311282	high
SAM5e3bae090b8c	0.561259411362081	1	5.54066163289652	7.28016945977581	3.52622007420805	0.303866113022813	2.90770230264543	3.0318246226446	0.0258434290870758	high
SAM3cb94b0d5297	0.421629021218344	1	6.81651677474853	5.51287297385819	4.61284085589462	2.32219649426255	2.61482310833419	3.20347692539565	0.0158109595202459	high
SAM61b9d4d84c64	1.782340862423	0	4.00379894340327	6.28403757398323	4.16556096924209	0.647134593591594	2.42607345443205	3.1808180152103	0.00865443828880225	low
SAM8a42c0d59187	0.235455167693361	1	2.56613690735947	7.58059516730827	2.44203475699878	2.3973173685624	2.11906856746848	2.5529774444853	0.0252275331235467	high
SAMcb132b0cdd2c	0.210814510609172	1	2.11458497531553	5.89309994745459	4.48932202654095	4.10726080477017	2.39266829946137	2.90818308447478	0.0063266095526982	low
SAMe97af0feefdf	0.92539356605065	1	3.95261515062468	6.39055796349067	3.35866712919108	1.28669124970232	1.57414207831839	2.89544434930227	0.0119351869812828	low
SAMee3844cc0b9f	0.268309377138946	1	3.23429467450066	6.01689291518944	3.19481907355439	2.77403928337113	2.71487945352742	2.62160770425654	0.0150833591778542	low
SAM73b653ae20d1	0.150581793292266	1	3.17912070994857	6.13722119301445	1.83867515510294	4.5551742793902	2.70561161973925	2.80707646615478	0.0552521460221781	high
SAMdcae54fcd7fa	0.520191649555099	1	2.71862755703902	7.31901428772567	3.92981206880963	3.35632356304635	3.10926222332842	3.57239099002208	0.0222994397673042	high
SAMdad5c29dc105	0.202600958247775	1	3.22744132925691	6.80565080630794	2.80726039506254	1.48758134065197	2.27287771612067	3.02795799094745	0.0205804564823098	high
SAMa424c75831b4	0.295687885010267	1	3.48830437098102	6.5306064518687	2.37882914679837	0.938906827599306	2.62645486797312	2.98105542193271	0.0258439663554071	high
SAM28687037e4ff	1.79876796714579	0	2.82209525982764	6.42337591579863	3.06929165993537	5.13187571369415	2.53655506671	2.47268406937843	0.0228388053421323	high
SAMe50d15fde368	1.57426420260096	0	3.6201030771868	7.31160940553152	4.10379765659893	0.526488580317931	0.857203541091515	3.10065323536128	0.00708142637251015	low
SAM45c8e6412c66	0.290212183436003	1	6.17125636135004	5.83909642079315	2.58007979461087	2.48125811846236	3.39313426418176	3.04839217836104	0.0625210536209977	high
SAM8533e5e261d6	1.06776180698152	1	4.61234210495978	6.06279178697706	4.54386969334803	0.197751091872729	2.47229222389609	3.71194276463113	0.00881251396220619	low
SAMaaf505c36f93	1.7138945927447	0	2.60811508685977	5.16092486875393	3.02603498372137	1.5538654391203	1.89382730793426	3.16491733495206	0.00925040461258906	low
SAM73663ee4a96e	1.77138945927447	0	3.25753402698623	5.97971292876354	4.21131996315946	2.03886258495536	2.77354714835446	2.96479342645212	0.00806233656558929	low
SAM0bdb3428bd13	0.186173853524983	1	4.82464559779829	4.60304387474197	3.31094020545004	2.09190998647841	2.41055736276936	3.22789212244852	0.0152046218539704	low
SAM3330c03fdf00	1.59890485968515	0	2.45020449201774	4.46523553199394	4.91027113524502	5.65679929591148	3.26184043909818	2.7170394668327	0.00526768573286614	low
SAM0a7c2091dd56	0.219028062970568	1	4.58654066426661	6.92434096279589	2.44291380982457	5.42539211823602	2.84935798757448	3.05215961936197	0.0927660945354449	high
SAM7bff231634e9	0.854209445585215	1	5.62793620836689	7.87328395950036	3.25673712259299	0.0168244237564936	1.86226188428341	3.38203220351624	0.0321285839139415	high
SAM5d1dfd5207f5	0.908966461327858	1	3.90700131060952	7.22659853675618	3.92645287513378	0.776371827630766	2.19765545666777	3.21390573300588	0.0127045508430291	low
SAMeb587a68006b	1.72484599589322	0	3.44527060021774	6.31682352576049	2.79458514565552	3.30764962574191	2.38567970099466	2.90903807578125	0.0260339003786111	high
SAM99a46b9eec27	0.301163586584531	1	3.61288038821891	5.51200581379193	4.03609039851353	3.1179424831833	3.26194778654044	2.68149414415107	0.0104887368029927	low
SAM1ac4e3dee297	0.459958932238193	1	3.36398711811557	7.02552293822658	3.02559222013933	0.220444449930055	1.13802667721142	3.38351277012121	0.0139322367267721	low
SAM553c3c35b847	0.558521560574949	1	3.75612890512848	5.96741621063801	4.88979737642767	3.90175679337511	4.59198180120472	2.44957820837384	0.0103319664898713	low
SAM3e04eb914f3d	1.44010951403149	0	3.71799452691628	5.22129391698515	3.74972403381723	3.340680200672	2.65671440144165	3.13810245142763	0.0131294462592658	low
SAMc2a1820d4e6b	1.72758384668036	0	3.39592083271365	4.97681194440991	3.72685270801728	2.28730256874322	2.66686093774595	2.90122262789012	0.00846954009632577	low
SAM822b226466a1	1.44010951403149	0	4.15555973283125	7.47937737674836	3.02021209782611	2.55214450039181	1.22845132629141	3.97334480823983	0.0401360923246859	high
SAMabc151b01ea3	0.0465434633812457	1	2.37656397774752	6.35567938921317	2.10333013399403	3.44363983029137	2.78007552872449	2.95135749295794	0.0354640905929739	high
SAMe1eb5d988760	1.75496235455168	0	2.8994147631382	5.42674726062862	3.92972308315988	3.59495913748005	3.27513231492574	2.62513382409827	0.00968297762976743	low
SAMe3210d3632b4	0.180698151950719	1	3.45664783821248	7.39953006067679	2.66973204563359	2.39063163300265	3.34671507004995	2.60134469879885	0.0359527077763926	high
SAMb15ad09d6e24	0.323066392881588	1	4.0847157011755	5.50603771761407	4.17971880705749	1.93711910818128	3.20822907334589	2.53187629081942	0.00804459771235936	low
SAM7893196e0e89	0.2217659137577	1	3.86622503260648	6.28788318001122	3.24010591088879	2.98328745126775	1.56122309046938	3.75851393743317	0.0243902968903988	high
SAM3f446449bf81	0.0629705681040383	1	3.23329763847811	5.51125183494955	3.31440902960653	3.06082032037344	2.89924759927166	3.10860326969655	0.0164907123879443	high
SAM961d04c42bd9	0.490075290896646	1	3.97413467229081	6.73528422970017	3.08994754534328	1.88952208613976	2.65779174176361	3.17837916518776	0.02591027667884	high
SAMb0d11db9aa79	0.878850102669405	1	4.65345972459751	5.38176893058486	4.60497265067876	3.75232340678389	2.72520407696047	3.2698188388466	0.0118494456792845	low
SAM19fec8f3b3bd	0.824093086926763	1	3.58965787726712	5.71537823829698	2.98527298936739	3.7782632402376	3.15234614898439	2.70146215899598	0.0240757110479477	high
SAM6083aac8db99	1.71937029431896	0	3.11447666145142	5.9842866924987	3.1698332611712	1.45781357782503	3.53647987705005	3.33454823082321	0.0192665604456215	high
SAM7ee2b6e4d6b3	0.142368240930869	1	5.19085550819326	6.40620776407501	2.97250742968692	0.606868127630877	1.12299339570323	3.18330912473888	0.0191846967343755	high
SAMa90d73f8d891	0.0848733744010951	1	4.68741974660062	5.44543762537728	1.97712060759134	0.46223010964235	1.10021681163595	2.53472128342963	0.0174912918240699	high
SAMaff272833538	0.177960301163587	1	3.68427689079217	6.26541955329332	3.12681653825969	2.40006737196918	2.03716104011405	3.16465842552778	0.0192313774156148	high
SAM415f36ad349e	1.49760438056126	1	3.73305667527925	5.14037335886792	3.63651718311587	7.27670936668235	4.07309201916811	3.39492331017275	0.045107138403178	high
SAM7c67b05aa109	0.687200547570157	1	4.07896322247186	8.01772720158234	3.53049616459094	0.307298996827302	0.816397252832556	3.20346207658162	0.0141081611231249	low
SAMad83c9c53537	1.24845995893224	0	3.85091065110436	6.60800164344429	3.82359876115674	1.99801762392937	1.60067309321118	2.77208679509771	0.00997761445477849	low
SAM3e8baff50d7a	0.580424366872005	1	2.50990437172988	6.83733135429898	2.62525518233909	1.49337741590878	2.93045685791453	2.65958714842974	0.0192223630104826	high
SAM3ee5dcd894f0	0.725530458590007	1	2.0018763686434	5.6689199024298	3.11598269152094	1.05217105573464	2.0132470232698	1.99162807385931	0.00480901537608016	low
SAM8a1b0e02ee42	1.7138945927447	0	3.27772834009424	5.34812965595131	1.32234814732457	0.475659463831035	1.767899353687	4.07588252766396	0.0413825679916584	high
SAMd7d57ee3a863	1.68925393566051	0	4.16724621076467	5.69060419579148	3.28730058058217	2.49632528890875	3.89202910857312	3.46934981664266	0.0304137272062599	high
SAMeb29625f76a5	0.26009582477755	1	3.50346150226379	7.14223803745009	4.40396031919389	0.276011559847484	1.80933972148614	2.5912701038284	0.00517040498332078	low
SAM563d6233dfa2	0.177960301163587	1	4.00286195859568	5.2708794149086	2.66955491225602	0.431634017572302	0.679660279513386	2.55615757666449	0.00806498239474366	low
SAM4581bac493af	1.67008898015058	0	2.7450004387952	7.33730132629875	3.28218402604406	0.64282726355596	3.70926569444994	2.87824567908624	0.0176242715889506	high
SAMa1871f491b02	0.145106091718001	1	5.67231781902674	7.96345884882344	3.91241461851755	1.66002043045553	2.19860155390007	2.9613440708823	0.0267218527242208	high
SAM30cf07d4874f	0.971937029431896	1	2.88824232329187	5.8941861710847	3.63793701852959	3.23693067229312	3.21764906754014	3.11416784468376	0.0152720586124314	low
SAM31291c256373	0.0958247775496235	1	2.77787554410416	5.66952969361323	3.57415752244523	3.01395563051272	2.61108104061022	3.21152722713175	0.0125323272851402	low
SAMd135d5867fe3	0.301163586584531	1	2.30537222270624	5.40378713085678	2.82742970770742	1.62037238363544	3.66539820434335	3.14786757502921	0.0160112117978302	high
SAM9e11ec6bea80	1.28405201916496	1	3.47114688640784	6.1957173012908	3.58193796828419	1.24166112473067	4.04338326752784	3.55390935562321	0.0206824981239942	high
SAM065890737112	1.67282683093771	0	3.69611053267168	4.77092487202217	3.36448036758607	0.161211101046302	2.18689925074055	3.84100960077861	0.0099390077598327	low
SAMb470eb8f04be	1.67282683093771	0	3.21000879419851	6.25045991182208	3.48339834385434	0.880078826675065	1.2725279581766	3.05756359478097	0.00804762386052845	low
SAM675a12a09c15	0.240930869267625	1	2.78289919058278	6.1903667408398	3.22283667693592	2.52659034457135	2.43365949778753	2.66889028847367	0.0125945720957778	low
SAM1e9c4d1d39ae	1.03490759753593	1	4.02802766947322	6.18088765951148	3.80196358529611	0.52246199453598	2.33900091962245	3.66219422931186	0.0126364683086908	low
SAM5a2347c0498a	0.407939767282683	1	3.32247874213239	6.18189756161061	4.37690976135237	0.488205977893739	2.27717204084489	3.74802276382214	0.00736833342175064	low
SAM0571f17f4045	0.37782340862423	1	2.7745922870652	4.17552127998783	4.97207528187288	4.60288947922227	3.59188023617191	3.23991899045435	0.00569989626843421	low
SAM4b7ea015fd9e	1.10609171800137	1	4.6038742531087	6.10525927805901	3.7469822965579	0.598672825142958	0.98541291468583	2.77021400829782	0.00736672242975946	low
SAM9306c5c92444	1.28678986995209	0	3.5370802616419	6.52282409381716	3.94044259484598	0.706886719293231	2.51036848736232	3.56120412120704	0.0115519436812115	low
SAMb15ac6e4c4ef	1.66735112936345	0	3.64292941401405	6.65630546939768	4.50012588356776	0.911729089932676	2.44698509788727	3.62151209761291	0.00906008538826361	low
SAM28e6031ac18b	0.76933607118412	1	3.70018931847198	7.68816216774785	3.84874419260005	0.450068597516627	1.29873794276187	3.42445658994486	0.012021445483957	low
SAMd86389d0d768	0.183436002737851	1	3.97748623010359	6.44008538558065	2.97040248880287	0.352617550740923	1.43476438229699	2.96498006587503	0.0131213287348173	low
SAM63b2189c36d7	0.331279945242984	1	3.46060924237592	7.26855646197093	3.73607286475943	0.766815292000719	3.23013559076631	3.29567864918889	0.0171251265270582	high
SAM18be5b395318	0.750171115674196	1	3.37605758268279	4.65068221147351	2.70788264449322	0.771953582194408	2.50276904777149	3.36575561035679	0.0131499157155527	low
SAM0d855cff64e6	0.238193018480493	1	4.65580076787522	6.67866190693505	2.56349470889974	0.617754614377666	2.38612303393397	3.44140438541071	0.0356340692655792	high
SAM6cbc10abddb0	0.49555099247091	1	3.82466505242235	5.63941488344765	3.16698290659972	4.939499506289	4.24815427096771	3.49107988739148	0.0510270945946293	high
SAMdee1011782cd	0.32580424366872	1	2.57308097473646	4.59105847188875	3.8296472288513	4.1844896850204	2.30679598189802	2.58698326908887	0.00645292206113081	low
SAMe9475f77504b	1.55509924709103	0	2.67747254872271	3.49855707646704	2.32536249030843	2.59192283791669	3.67271884323813	2.94059629481357	0.0153670196670381	low
SAMa535fcdf18a0	1.44010951403149	0	4.39008669651706	8.04278296684245	2.27505509924517	0.513312834251191	2.22481417226279	2.41190211504758	0.035495846349789	high
SAM7746b76437e6	0.235455167693361	1	2.76486298806273	6.60947030861998	2.74906906038629	2.73566286036047	0.368832761588773	3.40447809332323	0.0167750308753107	high
SAM548551ef782c	1.44010951403149	0	3.4181920621759	8.62329178218039	1.94494518197596	0.699831737393319	3.23910401080384	4.38503541106561	0.126635984393363	high
SAM203dcf14f927	1.61259411362081	0	3.33310776785752	4.43294969603064	4.36979620115826	1.67903220388689	2.96408452819268	3.24736266963554	0.00527142152277275	low
SAMe41b1e773582	0.0711841204654346	1	4.34663240149012	6.44339061417146	2.682867344113	3.35395045190678	1.34003387011568	3.14810242315391	0.0321284407753031	high
SAM978a587b207e	0.175222450376454	1	2.53703043208052	6.28651713982282	2.64842940391383	0.593390116392469	3.92037780877215	2.6032703754006	0.0170555127008345	high
SAM5234688806a7	0.490075290896646	1	4.49423416704853	5.3700059255069	3.78309529440334	0.391369683228615	0.63723037225506	3.33972046727103	0.00643248074073344	low
SAM2c9586161ce6	0.939082819986311	1	5.25192445449511	7.01341160674497	4.2607302223829	0.180022713551296	0.409340098347354	4.01673266270947	0.0114448394273115	low
SAM76a431ba6ce1	1.1772758384668	1	4.74327364855491	6.87265729885533	3.30786336751411	3.36479638612206	4.04926233508129	2.16563583578675	0.0337543486292793	high
SAM7a9093b9c7e9	0.150581793292266	1	3.23741772653976	5.38383312374425	3.64882273447347	4.34553378105813	3.26622906710391	1.96539417168016	0.0107277079935791	low
SAM8f2275c36e8c	1.72758384668036	0	4.03565967971902	6.65356282655022	2.65503318821659	0.560942038263804	3.03450460493844	2.93700824996834	0.0261851180488608	high
SAMab8052a03398	1.1088295687885	1	2.5033574704354	4.80990408488271	3.06917378486092	4.10646489448355	2.56820588284795	2.54421983246581	0.0113218309601733	low
SAMd3bd67996035	1.73579739904175	0	4.14453007568667	5.65056330131028	4.54520892750883	3.23172824063307	2.76102997260631	3.2859947208619	0.0107269617028114	low
SAMfddc359e862b	0.161533196440794	1	3.30585893348586	5.33855987482077	3.70535207835158	2.6288218499089	2.4552717594168	2.82736437221425	0.00911972761329114	low
SAM753d4bb52dbe	0.947296372347707	1	3.2904090271601	5.85580487019848	3.07639328394654	2.82396776445175	2.96276360850827	2.39168968414812	0.0152589192556214	low
SAMd3601288319e	1.927446954141	0	2.29421058896263	5.87857235956252	3.96996372575881	3.35086609333917	3.65672849506585	2.61989486400567	0.00957288341145508	low
SAM59f392864f5d	1.48117727583847	1	2.14022289144914	5.02929979260945	3.93569283013235	2.57742295724609	2.99710642611096	2.85842225800292	0.00603703475254733	low
SAM26104d5adc89	0.449007529089665	1	3.88394898687556	6.53355404006511	3.12233721043114	3.912911731658	1.27025317377908	2.47848429924983	0.0178385638885734	high
SAMba1a34b5a060	1.07049965776865	1	4.32936445034853	7.16975320943043	3.29707313930507	3.50642449237784	2.1301557055185	3.71118882102589	0.0424688498432862	high
SAM18a4dabbc557	1.37166324435318	1	2.61161437731205	7.15776575800448	2.79463713930621	0.0599960727640839	5.11737890015224	2.98864324492146	0.0292222811672989	high
SAMfb7aec7cb0e2	1.87816563997262	0	4.41643036958412	5.66113037044928	3.58678275616008	1.99698003583524	4.34668647746643	3.68569537275824	0.0297712339969803	high
SAMfed609955db9	1.7138945927447	0	4.39822944976902	6.43430980026262	3.21646011483689	1.83623617440716	1.70296319761484	3.18432025793871	0.019336154492435	high
SAMb8070b7937e7	1.75222450376454	1	3.63318556617333	5.15673226530768	3.79338781514708	0.475493298368615	0.923718077339496	2.53442994732421	0.00364254022045606	low
SAMf2aae1443f67	0.862422997946612	1	4.06354304859398	7.09514796284113	3.71758340370554	3.24637496137644	2.1197595766494	3.36863002319268	0.0241651967936638	high
SAM2bba8cb35e48	0.87337440109514	1	3.9020922976526	5.32213471106767	2.61445298567747	2.27640060162622	2.27388581710607	2.55823753633691	0.0170518946609973	high
SAMcee0fa8c05b4	0.139630390143737	1	2.82722428267006	5.65493520097622	3.69168132734515	1.45155720203718	2.75480405155845	3.46016583967168	0.0101554991598885	low
SAM5c139c5c1c4f	0.602327173169062	1	4.75878177101986	6.22247537792529	3.83230272849316	1.19443598436028	1.87654680948639	3.37211829630763	0.0135713023698969	low
SAMc1251c7bfee2	1.80150581793292	0	2.36946590520616	7.69611451459311	1.67867097460119	0.563615115319747	3.28379369323048	4.67577520905157	0.0974044458498158	high
SAM6780ed436b55	0.520191649555099	1	5.83622347617372	6.75361863974109	3.00514786889048	2.4352291032746	2.36671395276088	4.10226816115026	0.0699976022296121	high
SAM85f0a3ac1c45	0.487337440109514	1	3.69477806019788	7.86935713737889	3.81959070727756	0.450380650504378	0.81882589076357	2.57071797461233	0.00787421492789818	low
SAM9d2494119c05	0.120465434633812	1	2.70991526352586	6.23247476051109	2.28979358374153	3.73428465236279	2.76837102283131	2.85665848994031	0.0334784893247459	high
SAM9410b866974a	0.561259411362081	1	2.45483575134439	6.31002687079239	2.60371416365878	2.11460438886269	3.1492881924137	3.2243193776791	0.0250158583225488	high
SAM5d989c86255e	0.287474332648871	1	5.80505459714549	5.81424802848732	2.39175610344154	2.62853374724485	1.90239484671582	3.26736930570994	0.0502265271573679	high
SAM27299aed7681	1.57152635181383	0	3.58275191736991	6.3769557817061	3.86333085446425	0.185276750784479	0.651286819177918	3.08109845348859	0.0055290115632515	low
SAM49d48750e294	0.82135523613963	1	3.57590534009702	6.36421618692149	3.45346591358823	2.95827075508816	2.32086031838045	2.72197930063817	0.0152190661833794	low
SAMd43f8933066b	1.66735112936345	0	2.27033389534484	5.1226379915068	3.69488116901658	2.02711126303367	2.93472117990416	2.55548088718389	0.00583301357959462	low
SAM7aa01fc49a80	0.177960301163587	1	2.54313832633336	6.1045232242516	4.34638482715072	2.89536222600395	2.13054593525791	3.02814672824958	0.00653947376074585	low
SAM0257bbbbd388	1.30321697467488	1	3.72927170270398	6.33673059334072	4.25860570163341	1.44302122722524	2.94708028320858	3.74481976659114	0.0129646925345067	low
SAMc919aebc7fdd	1.72758384668036	0	4.2032343553542	5.05408159511659	4.83825695102896	2.37466613016174	2.60778235150623	2.75173941865054	0.00493629769058945	low
SAMa321770ac31c	0.588637919233402	0	3.29192973646481	6.50749657161211	2.21073268832124	4.00897760013048	2.56099068589792	3.32242832461013	0.0547391457335502	high
SAM3894ac3956a5	0.175222450376454	0	3.9791996255361	6.579024632965	3.46929739174688	2.25500678452048	2.21698708236566	2.91847331990748	0.0166744100726105	high
SAM3779e979db6b	0.109514031485284	1	3.16501846405212	5.45385374173584	3.88346971989904	2.38588579018817	1.95207137227258	2.77933321428284	0.00671841744923508	low
SAM1c0ecfb3eb63	0.487337440109514	1	3.91028754989966	5.26906664830856	3.33969501832929	3.59305310456437	2.5819102554536	2.67590602333811	0.0152886695479382	low
SAMbf91f27e7f9b	0.0492813141683778	1	2.7932654530716	4.08757955935754	3.55889657615499	3.27251251506762	2.5075498342669	2.69247200772284	0.00653835418784763	low
SAMbcb07ba81cee	0.210814510609172	1	5.42808679198685	3.85984295318608	3.7537675714068	3.02037933134694	3.83512117122276	4.231799649845	0.0282494479016887	high
SAM9aa6a095a9d6	0.736481861738535	1	4.40988341044191	5.28534274375196	3.58738650197944	2.33312914109359	2.99512855651452	3.07327309428923	0.0156188955351637	low
SAM957378bd907f	0.186173853524983	1	4.30066192577722	4.40095301908087	5.23960481140225	5.7275326527124	2.9036641300055	3.11520624834177	0.00758882739335809	low
SAMf82bbdc267c8	0.26009582477755	1	1.97639745305116	4.96862120896017	2.94816630852569	0.430485370218396	0.510814684898213	3.0570160043435	0.0043180214123471	low
SAM2624229effe8	0.213552361396304	1	2.63724024249469	3.90747706312312	3.33681142177631	3.4708137342884	1.76682036683023	2.63537702676139	0.00580908730155307	low
SAMd2492b2a31bb	0.654346338124572	1	4.04937087995253	6.77301508361678	2.75168629276826	3.10906729517233	3.11877101705814	2.3601906025614	0.0323640756429697	high
SAM670649e105b5	1.83983572895277	0	4.18446970418326	7.62673382079756	4.37945901477341	4.80482477855908	3.26135354083287	3.32686193097166	0.0328048901074764	high
SAM91c47b054ffb	1.41820670773443	1	3.44964119552837	6.65939841445193	3.15688626597112	1.13566113968522	2.71067881054892	3.38212797206457	0.0203666663936309	high
SAM491e341d5a82	0.15605749486653	1	2.66769027178407	4.55450213171799	2.69775240254434	1.60366452265697	2.92314753137109	2.80168256502388	0.0107202926318631	low
SAM5fe7a81a39dd	1.42368240930869	1	4.888125113355	6.27890736135733	3.64062982381181	3.35075132167038	2.42684327555334	4.50103218157227	0.0451935126378778	high
SAM29da928587ad	0.216290212183436	1	3.95918137589765	8.0651915158729	3.30204149370611	2.27427422298904	2.01411988801714	3.48104568891967	0.0347887453118877	high
SAM0a0f2bac4b20	0.0985626283367557	1	4.42215213673705	5.80503086866317	2.80501340485651	3.52558282525142	3.24658043715286	2.66151902115808	0.0332020016981494	high
SAM8e469834acc1	0.309377138945927	1	5.27155618696696	5.16703834449206	3.67973879794362	2.52027047222429	1.96286239104638	2.88051540256919	0.0132619632596743	low
SAM8e43e9caf307	0.0410677618069815	1	4.71859741349438	6.07674387884856	4.02214889455501	0.913334104362926	2.42619186326634	3.5903694241585	0.0136031016832199	low
SAM99b1f6a9534e	0.0410677618069815	1	4.47837829692584	7.02729473092197	3.95232753868074	1.78881225822421	2.32312839535333	3.21966187831336	0.0171028921300127	high
SAM12502d970c10	0.616016427104723	1	4.23172441029812	7.56535674154322	4.02237784319669	1.88175264580671	1.64714344002805	3.43725376570894	0.0170293331492738	high
SAM9681450bbc90	0.413415468856947	1	3.74865071151193	5.5300223733501	3.75312472138868	3.45907932643255	4.18438577523227	2.75895609503115	0.0180380726774359	high
SAM7d7c54623618	1.76865160848734	0	3.44383678845204	5.74639034164266	1.88339738983451	0.478979452684003	1.49743688718977	3.58154204023763	0.0255213309472381	high
SAM181b638b8248	0.906228610540726	1	4.32139504072559	5.31654362268806	3.27330295042649	2.52848550829104	3.82948733702119	2.104522164452	0.0155545813485921	low
SAMbfdffb97c446	0.558521560574949	1	4.46691043337854	5.86954308368026	3.11528868622662	2.70950393464521	3.8512575994271	3.58238597446185	0.0419375408160475	high
SAM3b15b4c6311d	1.78781656399726	0	7.22490709189756	7.03621930956652	3.11124056323957	2.96754401752888	3.46580493734434	3.41007597375634	0.108710204133773	high
SAM00b9e5c52da9	0.158795345653662	1	4.3363783243158	6.40378738907	3.59281615149525	2.83464327002294	2.82174004663514	3.12122677365232	0.0226728033308677	high
SAM59b825252c0d	0.0438056125941136	1	4.72270002408947	5.90199532035907	2.38889027721361	3.66079153148869	3.04521688960273	3.46516864430308	0.0672939597923363	high
SAM1c8b086175ca	1.73032169746749	1	4.46375542208748	5.19398919059531	2.97474240865031	3.57790804519465	2.56991378207364	2.69113770904241	0.0219265440046625	high
SAMeaa477a5384b	1.79876796714579	0	4.72970481469395	5.44755522908783	4.23153718858995	0.926964102198258	2.70709478041531	3.93841077188076	0.0124387059642375	low
SAM1dda30f1c5be	1.77138945927447	0	4.64208413025346	5.71868420524735	2.97338777385917	3.05149985433447	2.55699017413543	2.94144433002847	0.0270647832413118	high
SAM9eebdef2858a	0.0684462696783025	1	2.83539159815529	5.95092382909242	2.54740446771063	0.400039690905008	4.79780766692953	3.6572952919455	0.0339512174827278	high
SAM9daccafc18db	1.37166324435318	0	5.15120827979558	6.23748780151327	2.89172868934933	2.00064380371448	2.18781229417429	3.3981140446088	0.0349930481599093	high
SAM2eb07dedf07f	1.70841889117043	0	3.47167460487193	4.88173481847912	4.14174591982621	2.54409727765858	4.0637565964805	2.46885045754395	0.00781325618509262	low
SAM25510f300d79	1.72484599589322	0	5.02979824698545	5.65924075794763	2.10846997448418	0.647898491433481	2.5355589523226	3.51519155237219	0.0422534970611255	high
SAMbda79f955628	1.71937029431896	0	3.65421052682492	5.1955807853503	3.5005748415426	1.33965932009594	2.50775517258394	2.62207718962469	0.0079810683708484	low
SAM9b9d48b0b02c	0.240930869267625	1	3.65196596699975	5.82129314829633	4.55319284033294	1.65533456545894	2.28033718739686	3.98736730797131	0.00892889493098432	low
SAMff41c4e8c08f	0.205338809034908	1	2.91145459334623	5.23622593904135	4.14745583126267	3.4595187688363	2.26616428207378	3.05302967060291	0.00738783357755451	low
SAMc97f35a29d16	0.0684462696783025	0	3.67377212170669	4.96141469535516	2.10741499724841	0.133543200569901	1.43925564844139	3.14428491933844	0.0142791368794205	low
SAM187e056d6a2a	0.191649555099247	1	2.62848959416437	7.70035755114262	3.28384678457483	3.92429432851029	1.46346045613024	2.584625913315	0.017763389615479	high
SAMbc8dc3a7b54e	1.22929500342231	1	3.61611789244465	7.06019391280923	2.80090495584512	0.230531622423541	2.39880757357752	3.93980109273677	0.0301680203485764	high
SAM7b40007f4aa4	1.80424366872005	0	4.20118642839378	7.10594442687001	2.20803009067118	1.01978751165109	2.02933408408598	4.73099296617571	0.0784254820606192	high
SAM568ce160abd9	1.07049965776865	1	1.57888003417689	4.13491155042081	3.02262024529539	3.27977484860949	2.18322332393549	3.1666364897553	0.00772968684524816	low
SAM14938611a2d3	1.78507871321013	0	3.15025298135544	5.83244206210676	4.32238167796297	0.960928298160925	2.54880496787917	2.95587435141555	0.00540766833688041	low
SAM1a87df750b9d	0.449007529089665	1	5.68752755911409	5.13626364074429	2.89283765917615	6.27840403061995	2.66291629516259	4.04605019073572	0.0963977511291338	high
SAMae02629a97f7	0.271047227926078	1	3.44914573823948	6.81518098149668	2.35663833035595	0.135107345207645	0.934205022871263	3.85684543486461	0.023791267288781	high
SAM47fc46c3d6be	1.5605749486653	0	3.3912367075868	5.34197614208395	4.17638863607355	1.20665440135765	3.64710303498732	3.52456581393404	0.0096289975202395	low
SAM7829a341b9f3	0.323066392881588	1	3.55238278875951	5.80946585954378	3.48013453976121	2.24947799200358	2.22446139172651	3.75494974465629	0.0171338711586893	high
SAM0f956e757453	0.867898699520876	1	1.49122072865896	6.59957895276372	2.78494244327311	2.63608251416875	1.65382209846541	2.62201614641844	0.0110302523202538	low
SAMaf42c1541269	0.459958932238193	0	2.17044627199527	5.2465482675057	3.62297504345026	2.73663898257691	3.69223477981545	2.82147148857824	0.0094866956391281	low
SAM09c84ec0cf34	0.542094455852156	1	4.33658206910055	6.74398593463263	3.2341357249161	1.56800212436463	2.64822777863681	3.48379903038583	0.0280620051027393	high
SAM7538ad9ff524	1.59342915811088	0	4.65206384163064	7.13164932471934	3.93205891253327	4.8745186247724	1.73566092323819	3.50614517498633	0.0325623383100286	high
SAM95c70496ffb5	0.0301163586584531	1	2.94804794795741	4.52674402653672	3.87791627592446	0.999013468707539	2.10192107809527	3.38756956809319	0.00511045548458416	low
SAM7edacb3deb65	1.50034223134839	0	2.98451515927743	6.39651872520765	3.61991035356224	0.841401464800007	2.86460176444725	4.23590297955162	0.0177642620841888	high
SAMb2e4a082541a	0.364134154688569	1	1.8876835336587	4.36636146763443	5.76025967707168	5.43799548549803	2.6806580937083	3.44525634002728	0.00294362197194006	low
SAM771445e92421	1.61806981519507	0	3.01482668870907	3.97045988238939	3.92922995332377	3.00662171453395	2.61629255674442	3.12013909502951	0.00624209385025264	low
SAM59fda9035d1d	0.31211498973306	1	2.77615402897571	6.05792907103658	1.9977869245474	4.73623960598423	2.13194018714878	2.40438348762003	0.0330165253423301	high
SAM727c0e92a2a7	1.5605749486653	0	2.28561983116504	4.62888446029037	4.42320337800786	4.08558831868093	3.22398752181439	3.29998557339818	0.00693168581631815	low
SAM6f2a102a99df	1.60711841204654	0	2.49867308605596	5.59350857665478	3.54008534259201	0.609610280873345	3.88410836336342	3.10585822914663	0.00968096912636092	low
SAMe56c96c51190	0.813141683778234	1	4.96562862999994	6.44837445648919	3.50276013812363	2.96118030265165	3.94465512052928	2.7488486553151	0.0327362239036838	high
SAM2b672f4336c7	1.27583846680356	1	4.2308298371861	6.63423469141967	3.8205499338195	1.65547828521431	1.2155836633449	3.7508141038364	0.0146944287938603	low
SAM1ab1b28d9f2b	0.175222450376454	1	5.0395360403911	4.96908686800905	3.92775672099789	1.33367327495361	2.57894296082241	4.36408033065501	0.0180263700458374	high
SAM1bcc62d8290c	1.5523613963039	0	3.72967179604337	6.16732612992869	2.21315084052676	0.750938380717672	3.38366891096845	4.53599980219575	0.0635743039053079	high
SAM6662f5181f87	1.60711841204654	0	4.40628998706211	5.81207207583154	3.39647075902311	2.89628191529686	2.79784093521344	3.14576839511876	0.0224405572654379	high
SAMe0c49ea0df5d	0.344969199178645	1	2.77593319879299	5.3552719359411	3.06491773522062	2.77799465115739	2.02195563431909	3.02887764650401	0.0121492136827941	low
SAM59289ca42c99	0.142368240930869	1	3.88934871370086	6.90703217306923	3.17939737972533	3.88440004142957	3.20059377037446	2.59514824577152	0.0319950367225592	high
SAM18b9351e265a	1.3223819301848	1	2.64534839961628	5.36845257795821	3.37793745243571	3.05233472765579	2.54328055588401	3.59700686754756	0.0147736945120344	low
SAM7fb7a13c096b	0.139630390143737	1	3.96739810612193	5.25633691138885	3.56212811836557	2.82824625256641	2.31956914101101	3.75323692788455	0.0175965527726302	high
SAM87a8e18eb45b	0.229979466119097	1	4.70016815150347	7.24355269392821	4.23868465902801	0.497946124824058	1.54128741847016	4.02534328475438	0.0149793550422118	low
SAM1f3c93814cb9	0.120465434633812	1	2.16452822108152	5.44115816567095	3.50559538834831	2.38032895398177	2.44717301933811	3.48079513586159	0.0100303998647787	low
SAM5fc9ae0aed1f	0.0520191649555099	1	4.27599539327734	5.87815824556032	3.27268242642326	2.41671177122225	2.77482926184401	3.22296870574644	0.022529116301303	high
SAM9725303dce0c	0.741957563312799	0	3.61091969401893	6.21585826823689	3.45515891908332	0.507971695321009	2.76053015710902	4.29358681685532	0.0208230483651024	high
SAM6ff654a20f98	1.54688569472964	0	2.9852707321613	4.98139741749983	3.67001377770381	2.55729624030263	2.62848016423307	3.13708152797841	0.00911420981069059	low
SAM65afda25b920	0.673511293634497	1	4.52176145978628	4.9194862904153	2.80291997996476	3.79657183664598	2.57630049043963	2.68584301987427	0.0238889350411962	high
SAMef0e3d2415fd	0.843258042436687	1	1.81138153530681	4.40829088369747	4.31476775454586	2.82559046017517	3.88185258815896	2.47420130843511	0.00396180192194186	low
SAM07a93a28f801	1.07049965776865	0	2.78257783934955	6.6342458969565	2.47428396161685	0.157946536174032	1.84474939125198	3.98214885276032	0.0231759664296616	high
SAM94859b440b1d	1.11156741957563	1	3.51434551956816	7.406995512104	3.65097946267561	0.71911632002453	1.82717219153977	3.23458187720744	0.0131410645261281	low
SAM58e7832f4e7d	1.37166324435318	0	2.04284151800376	4.72332203660306	3.56392153108624	0.395635256341828	2.03767208505585	2.92805010788598	0.00373938771818731	low
SAMc57eadb2d82b	0.668035592060233	1	2.84669969540707	7.85995710882005	2.53397220299712	0.122460979452947	1.3649503352241	3.57458299872994	0.0239139814455815	high
SAMd5ab7fbfab4e	1.50855578370979	0	2.31497645684062	6.38237456342086	4.14993011221735	2.67255783471086	3.24710826950798	2.80617644738181	0.00861362839340271	low
SAM5767dd75d142	1.51403148528405	0	2.12095227563127	4.32925736966409	3.03866522766988	1.59248565204717	3.2745122475235	3.27321647807721	0.00933542921220848	low
SAMaabf4afe4213	0.219028062970568	1	3.18914312951502	4.94037558678667	1.99854353592294	1.01151462953946	3.23727889744594	3.93870208687259	0.0344600900156465	high
SAMcc7a42d87e9c	1.43463381245722	0	2.52918411157156	6.10176776970094	2.01685869393138	1.30065130750977	2.15337230578027	3.323231718051	0.0247540668159316	high
SAMce39dd79b441	0.522929500342231	1	6.49173818560011	6.48784508530632	1.93854902920994	1.02381783731704	2.43297702300399	3.9008312196905	0.109555762680905	high
SAM75f12d1a55fc	1.22929500342231	0	4.11575361488113	5.3444702507334	4.18079726374943	4.62361299288814	3.26693481843687	3.06706709099484	0.0163166587600428	high
SAM6964a6d7b967	1.35523613963039	1	2.7328095020568	7.48424026477308	2.35659296957711	0.600176326429105	2.12743560204249	2.53714058008441	0.0193473812439395	high
SAM3b1066e5801b	1.30321697467488	0	2.37086947012343	4.69313543623291	4.56909022701294	5.22129131788803	2.85021914868998	3.35937344453265	0.00761103378450132	low
SAMf20b827dca51	0.364134154688569	1	2.58474527241706	5.07245353153727	4.38762436413105	2.09900154211292	2.9212029311876	3.10467739906944	0.00516056170815882	low
SAM6792d6e98068	0.501026694045175	1	3.67035966775704	6.94307073474926	3.71213661679977	0.217324065082502	1.385727009738	3.42858109442044	0.0102833120099022	low
SAM31d9176e11fb	1.42642026009582	0	4.20055743739498	6.64143035024158	3.31057449749084	1.00940819459695	2.9269323809681	3.62389495334639	0.025674265072711	high
SAM04c589eb3fb3	0.0574948665297741	0	5.44191059319263	6.93682695171636	3.70551164358399	0.991211320044185	1.78047130967135	3.11614818514167	0.0182468741435846	high
SAM5cc2d9036053	0.473648186173854	1	1.95778576465827	5.28842146246349	3.06154904065131	1.95913197233495	0.956913357879728	3.17647764092734	0.00682117973688685	low
SAMb8101c538753	1.1170431211499	1	3.98928046517101	5.55881344605623	2.18082508185331	0.692027162305927	2.43586335861732	3.48847010851895	0.0288981042559064	high
SAM80c6183220e6	1.22929500342231	0	4.96050973062858	6.45074447968521	3.93196439403022	4.19507680058255	3.2133195281955	3.84386044126017	0.0424341178858061	high
SAM572f19794c96	1.40177960301164	0	2.73478568360523	6.90562192584484	4.03810214050886	2.11822358313028	2.57528104290849	3.20388238671945	0.0110210640959246	low
SAM1abf01dd4544	1.40451745379877	0	2.58248326829331	5.72396502058005	4.39640601539005	2.43312444632238	2.92749588222367	3.18414777813772	0.00683249297515719	low
SAM1f83ebd6be9b	0.292950034223135	1	4.04669606258352	6.49541019506248	3.22945899401499	1.33252668505292	1.38676855896541	3.95343822074985	0.0210853415646477	high
SAM1f66db567eb5	1.38261464750171	0	5.58812103295947	5.09893619652769	2.88249171376438	1.91491265574698	3.33033198890132	3.68107711012835	0.0417686230080564	high
SAM4918c524b83a	0.0520191649555099	0	4.00690346841256	7.44897574867285	3.62673589484099	1.34400678228918	1.55003144874093	4.29399201759679	0.0258202062549706	high
SAMa0ca029b7afd	0.0301163586584531	1	5.16191477787518	5.1699649257852	3.61874353431074	2.61616098400234	1.67418691275364	3.52377864598905	0.0169135939187055	high
SAM6157c8f38b72	1.38261464750171	0	2.86867441050421	5.1539272705031	3.34401358194427	4.12707047758488	2.79484451452213	2.55881024503509	0.0123302668513974	low
SAMe7e4f7c076a7	0.164271047227926	1	6.55828256160371	8.07192144227916	3.31285485867587	4.94843867593599	3.38390332579535	3.05825876737624	0.130610122720794	high
SAMbe25e2c88f3e	0.243668720054757	1	6.6667054547492	3.90519665936018	3.98571102066191	4.74994819540539	3.49038327395061	4.12330010845302	0.041391462105638	high
SAM4caabd64e7fd	1.30869267624914	0	3.73320207107412	6.74954178902289	3.89450653759189	3.9169727714795	1.29393626122935	3.23605026428749	0.0156391895541596	high
SAMc6eff056c89a	0.150581793292266	1	2.80204973156346	5.39955400936802	3.5092054549582	4.82024120292549	1.79864068880098	3.00101187931147	0.012715821755529	low
SAM5cfa1699bdb7	1.31964407939767	0	2.7221916294248	6.4174577983601	3.40651205705251	2.85974244531701	2.72700031503713	3.20316469647861	0.0170012123473066	high
SAMda4d892fddc8	1.1772758384668	0	4.47568387144577	6.34071351596108	3.37280676199718	3.08449909786295	1.43280554950956	2.54142751204667	0.0154312519417453	low
SAM3a1c9632ff7b	1.33607118412047	0	4.09706659448879	6.40805812310969	3.76396156723624	0.97820124626141	3.62805014094612	4.01383962173337	0.0244119715554923	high
SAM8b4b8b0f9e73	1.30595482546201	0	5.61526821548471	4.12706302573104	3.91255801519066	3.33442449821586	2.49226079825719	3.33205899995864	0.0149284099938459	low
SAMe3d4266775a9	1.16632443531828	0	4.46221445219187	6.89363565054744	3.75499789377175	0.0565769522054787	1.424046175864	3.71349044949276	0.0135286397704676	low
SAM2de7cffb5f72	0.153319644079398	1	6.03670275073941	5.61405495390725	4.09095358822686	0.581147677962049	2.22596618091696	3.85968305176422	0.0163186505656379	high
