# Supplementary material for: CircRNA-Based Cervical Cancer Prognosis Model, Immunological Validation and Drug Prediction
Source: Curr Oncol. 2022 Oct 25;29(11):7994–8018. doi: 10.3390/curroncol29110633 (PMC9689098; doi:10.3390/curroncol29110633)
Supplement: Supplementary file 1 [file curroncol-29-00633-s001.zip › Supplementary Table S7.xls]

id	TCGA-MY-A5BF	TCGA-HM-A3JJ	TCGA-UC-A7PD	TCGA-DS-A1OC	TCGA-VS-A8QC	TCGA-MY-A913	TCGA-JW-A5VK	TCGA-VS-A8EB	TCGA-C5-A3HF	TCGA-C5-A2LS	TCGA-C5-A8YT	TCGA-C5-A901	TCGA-EK-A2RN	TCGA-MA-AA41	TCGA-C5-A8XH	TCGA-EK-A2RE	TCGA-EK-A2PI	TCGA-EX-A8YF	TCGA-JW-A5VJ	TCGA-C5-A1MK	TCGA-UC-A7PG	TCGA-VS-A9U6	TCGA-EK-A3GM	TCGA-VS-A9V1	TCGA-C5-A1ML	TCGA-C5-A3HL	TCGA-FU-A3HY	TCGA-EA-A439	TCGA-C5-A1M7	TCGA-EA-A50E	TCGA-VS-A9V5	TCGA-EA-A5ZF	TCGA-C5-A1M6	TCGA-EX-A449	TCGA-LP-A4AW	TCGA-ZJ-AAXN	TCGA-EK-A2GZ	TCGA-BI-A0VS	TCGA-DG-A2KH	TCGA-EK-A2RB	TCGA-EK-A2IP	TCGA-EA-A3HS	TCGA-DR-A0ZM	TCGA-DS-A7WI	TCGA-Q1-A73Q	TCGA-VS-A9UI	TCGA-VS-A8Q9	TCGA-C5-A2LT	TCGA-VS-A94Y
Erlotinib	2.82362009540669	3.20364381489284	2.44633021054393	2.62223030654093	2.41070253338541	2.5038490741504	2.68401088581939	2.51017743886385	2.4945172308071	2.58050435752959	2.97922146235544	2.70984504195148	2.78617229183012	2.51361715419692	2.38852697430086	2.33554195704777	2.57335796697211	2.68439250064103	2.45992103382593	2.64260261746441	2.50592697811986	2.63145540883901	2.67243461328092	2.66262962286559	2.67649092264809	2.42072045120087	2.13214309740856	2.9288306483877	2.55382050944896	2.74543616486307	2.78630373759697	2.65727014370066	2.65596736204751	2.96764503874655	2.57872315568951	2.38896088666181	2.4139623721908	2.79527704442997	2.65481141050614	2.49339372527416	2.4834899604801	2.4219560844359	2.41498045460843	2.32798527307417	2.48920916412678	2.72523978385039	2.47813609185668	2.53962868681983	2.60539713629981
Rapamycin	-1.33420554390879	-1.31480622272612	-1.37847473434023	-2.05567460744365	-1.8497941679593	-1.91366365826813	-1.4185426337812	-1.90048660804714	-2.15592659869868	-2.65768675204087	-1.95488702901335	-1.47509929320768	-2.19083144957643	-1.25076291854002	-1.83644578562683	-1.49614846853243	-1.78622703930174	-2.62874965965068	-1.60804269650325	-2.00658442998669	-1.98800615988812	-2.20464275471412	-2.39683315495634	-2.25806618929529	-2.0709413099295	-2.24031193935145	-1.7439970579609	-2.62558962252003	-1.97716726929365	-1.59687604105041	-2.4689241959524	-2.51638646064947	-2.49101074234183	-2.87889892520229	-1.69445134081991	-1.6554251373334	-1.38234648879634	-1.69437170278508	-1.97658275303488	-1.91240142155196	-1.69159133956699	-1.86070332590459	-2.23173267524656	-1.61533548674804	-2.14077526281449	-2.53617176538487	-1.76860448803094	-1.30352796082901	-1.66289299376372
Sunitinib	3.21256984512425	2.82664181253345	2.7424382147835	2.51516434790423	2.47651763843861	2.18972239233398	3.43938715757929	2.51979902310412	2.66851962989165	2.78362850521294	2.62853521096509	2.60797662641341	2.59481045427472	2.52498707068097	2.39299737311234	2.4206328657935	3.00102138126387	2.69181256732889	2.78307839234381	2.55608770406532	2.59400211993418	2.567114149664	3.2996912506032	3.01812223390542	2.67896725892388	2.52639055136185	2.34678770064263	2.63594223819348	2.08822981521296	2.35672415803927	2.75285453336201	2.86272076580176	2.81279365887296	3.11103934321705	2.64037296380938	2.62193692314319	3.00305347741684	2.37698882035534	2.83437322182472	2.69628531381708	2.86003032221179	2.21329532897307	2.56598462209568	3.11709853370697	2.5137909773828	2.63345430378173	2.79507443373814	2.46119029955923	2.84012949957226
PHA-665752	2.65108621729924	2.63627262939306	2.97336561606219	2.87742816163973	2.9237035436098	3.02355660511473	3.02342410507823	2.96478604164896	2.84906930616444	2.97742526067128	2.72910162483955	2.95053907246271	2.94654237201534	2.73143941296885	2.91206137221837	3.06778286221895	2.97517226326448	2.67101872308267	2.85153149372377	2.86846375120816	2.90619703606614	2.86152220546883	3.05440710176071	2.91149022480296	2.93810189618561	2.98693147388712	2.93111796794208	2.96773940500431	2.90276564682928	2.84829418210205	2.87589189417947	3.00468355235828	3.09252232184751	2.90323887605134	2.85700988692881	2.90387784441866	2.95681666791827	2.94120614297254	2.90702549374893	2.89835812984498	2.95702961357021	2.90631679794606	2.68059411997651	3.03181206774675	2.91865258917471	2.89460741026354	2.79562088569726	3.03538745947713	2.94259059488595
MG-132	0.0339402504858457	-0.908178703652882	-0.0983739381963513	-0.267412687632004	-0.447339734136829	0.108590693082668	-0.154693150319452	-0.668109916097238	-0.130169689102752	0.183810924872561	-0.598646105676422	0.149164960604286	-0.0183777790813737	-0.0711529835119773	0.0599174066920671	-0.0984501390285963	0.139682993452752	0.387366599324104	0.715104339288804	-0.367902420929699	-0.434357489574683	0.306821466966769	0.0540965861296812	0.74259766962092	-0.152792565457117	-0.742480028916251	-0.00957417315022191	-0.0198518993003294	-0.545893890784578	-0.289756760149853	0.660399500459774	-0.396924068840389	-0.159294880004304	0.437028349094403	-0.810143070109278	0.046695650045768	-0.49267696025907	-0.573795994150742	0.368826166310287	0.344978130047835	0.569062334795987	-0.184374958582731	-0.105846482185566	0.431274181139257	-0.210271634165855	-0.343088571788715	0.473099927242711	-0.722161253178994	0.120652394226483
Paclitaxel	-0.836928238691256	-0.935010463585448	-3.4241888179929	-3.60232077689565	-3.53780165188843	-3.96682090258282	-3.07815767361348	-3.79506981707269	-3.05151045888121	-3.69333185334279	-1.97630166900142	-3.60536982361172	-4.00898373643464	-3.52725633632406	-3.91916776116749	-4.1333751674627	-3.50399308011687	-2.88023715940348	-2.95172426549103	-3.66714910736902	-3.64665141553961	-3.31902454266066	-2.51160371465739	-2.93028585945393	-3.97395646787947	-3.97647702151936	-3.69715189874978	-3.37479341981025	-3.84805865306108	-3.54163507748732	-3.06242143313155	-2.93759089316719	-3.62529087370158	-2.71697992996072	-3.15829074219057	-3.17981764493063	-3.352421248342	-3.68982100358371	-2.92168283918075	-3.71357871512692	-3.51252454850898	-3.91740248116166	-3.49120785305392	-2.59870340144176	-3.94085163923955	-3.86796823273376	-3.07536736676699	-3.66347087103015	-2.77282444173495
Cyclopamine	5.07893278626313	4.93882399550104	4.63047235883089	4.81643027134997	4.52000976199822	4.69957313420547	4.84258162063428	4.60753454257297	4.81588107842546	4.95578488216331	4.93080064356338	4.74380506808907	4.40701078626162	4.53707160623846	4.74840475745292	4.81094563450121	4.82078631665019	4.78828337717461	4.72740690890716	4.7072553399843	4.61792321919099	4.79128517985033	5.08286060886925	4.95323975864799	4.84400197219525	4.74923580162416	4.94252904981458	4.81748038413442	4.44643549936959	4.59923267941409	4.88596868886856	5.01302128550195	4.8388690425445	4.76438006468622	4.85261670442601	4.68896825357127	4.88679561852851	4.6763443328823	4.89860439243229	4.61205646420062	4.86464856566508	4.64452482358541	4.46689447700072	4.84884253763569	4.6567410422104	4.7600400257777	4.61258966928819	4.79545615428125	4.85885319565925
AZ628	0.925641892185641	0.330970563464368	2.23056543683015	2.23710179646058	2.08125788951482	1.70258353288799	2.71014465282164	1.70743449401539	1.50027629314745	2.63100392399403	0.983946969185729	2.42366179125096	2.09333802199232	1.45974053970174	2.10119171509737	2.39131946199577	2.48785395945201	1.78683790122095	2.20332385973312	1.89495788808073	2.06367549858648	1.3693354705791	2.61536281833876	1.69371300826936	2.06154016244259	2.6608970804404	2.07460231285776	2.747325928936	2.08439408948987	1.79178966590724	2.36925420475118	2.49599367808822	2.73051932779931	2.70864662168671	1.61137756417271	1.79756475247288	1.66375285507819	1.627622150458	2.385646520843	2.30325357891272	2.18130853769374	1.89960957066218	1.44270535278277	2.40818151769778	2.48028015410364	2.62128756958816	1.83559836934428	1.4912854216398	2.09303488557621
Sorafenib	2.23004245245933	1.96272758128257	2.28600259478906	2.12107597750466	2.00021888460005	2.26585902102547	2.3688542252656	1.86959932061255	2.173922010337	2.56000407680204	2.03131619341892	2.282228553673	2.36897330757093	1.92592103782721	2.1900443752354	2.33115700951821	2.42796343267889	2.340298078682	2.09836150328091	2.25493473422164	2.14946662713672	1.99035730722544	2.63984189537158	2.21386800190049	2.38666621314321	2.38984620220732	2.26335814620298	2.43353396434756	2.03181582403517	1.93210063524108	2.40362227412656	2.25779424905757	2.1218968913428	2.38190787725961	2.11145229786891	2.25042456762643	2.24455282621254	2.07408796160602	2.41265953177334	2.3136165888293	2.54978356552692	2.07516035590237	2.1501505129182	2.32142533629262	2.31612663323949	2.16578352237397	2.08339957756641	2.44991127157084	2.30693747649991
VX-680	2.51828263344022	2.12242050577091	1.15971145614171	0.851978582976513	1.16519175370876	0.71240219714583	1.68920382689498	0.640716632762945	1.20579518412866	1.10342253613922	1.32689379035497	0.986604025226459	0.540808915104411	0.846618670066642	1.0029407473224	0.964258606019893	1.18878188881089	1.33367496345667	1.46124657695338	0.857361688532964	0.99118654676129	1.05376913411052	1.37240023107269	1.7742529595024	1.06291993150763	0.835854202840584	1.29332606484569	0.999443360668744	0.666683630067499	1.03484771323585	1.43600667189312	1.42753347019474	1.02893836381013	1.80703416604505	1.39809592555969	0.911122059397973	1.25859394238929	0.89990135246058	1.23541467902349	1.04824825181876	1.29760025571999	0.737095614942327	0.632345879771481	1.59068386057664	0.552519312960399	0.820074509615894	1.32259316357391	1.07753963011996	2.00469989978841
Imatinib	2.90054371746554	2.74251897871617	2.84440498557543	2.64416339953026	2.81403589907194	2.89376793153476	2.8098321426818	2.63436305459456	2.96412465086484	3.27357901655989	2.93905502659167	2.82904021869732	2.77112303302607	2.58808674273066	2.83227656892125	2.97109635778713	2.76619760196622	2.84325184433122	2.73552194747576	2.7537296797105	2.77557324774286	2.5792459768326	3.29894533452306	3.10001777305343	3.038878524213	2.98435289525295	2.96135072839737	3.00709333327828	2.7032219424144	2.73653970176735	3.07621261403214	2.93900236740857	2.89584368009855	3.0774307792968	2.85410106897509	2.72764900438891	2.75658845310918	2.78218373078995	3.01058195410927	2.8594067081678	2.9633308995222	2.805097412579	2.60293729130229	2.93984894837322	2.74380618913276	2.73879426001751	2.6493860283355	3.04406601164597	2.86156861091622
TAE684	0.904212606520083	0.842083834215474	0.800868501785893	0.813802871010602	0.820686882327703	0.771250432926141	1.06017383301675	0.768548178036414	0.751326453116643	0.900906238319279	0.799420830912855	0.898008903242258	0.941940013919451	0.796774075417444	0.788488203526651	0.828534787995123	0.913394532536008	0.846049340383258	0.923421500079322	0.8762570441107	0.86689825097508	0.805799637642983	0.768585964321123	0.870711878713086	0.894497572585514	0.886296393131473	0.808677354138387	0.840644619835943	0.817419311050502	0.798175621246613	0.808239185495462	0.892186127448078	0.880093920879642	0.92121639177385	0.841915032044512	0.707384181418804	0.866962675463195	0.849785401987816	0.844531993488827	0.888374291425333	0.887740094446954	0.791691570814012	0.90648957219139	0.877358894587011	0.87087427533236	0.931423204586265	0.831763314469677	0.808704761305655	0.803317258343633
Crizotinib	2.54413309789299	2.27311132732878	2.75824980367537	2.3703729826998	2.41709000350905	2.77591738484642	2.89571858407769	2.52177857504842	2.4068336000529	2.45654455256179	2.40778142647633	2.38942224318162	2.39834355063282	2.33398267734394	2.52110699835812	2.64606466306189	2.6561277241514	2.15503556534319	2.66503139919288	2.4351256639756	2.48588628261305	2.38053337821449	2.58993004115936	2.63038691044875	2.40734179043622	2.37313596859224	2.74643980423299	2.32485523097274	2.3441880634759	2.29874620992477	2.24917434621951	2.58862477195431	2.67912158137688	2.5222459720693	2.50763102114619	2.71979665907814	2.54360565097155	2.5736060842823	2.36525235781177	2.4499532401142	2.9450987038794	2.29725309661635	2.27903061425946	3.05375039295682	2.31093070493572	2.58840852665773	2.44461178630846	2.7183725382172	2.88517175497813
Saracatinib	2.61342910416861	2.3930365492312	2.2610239781663	2.29806343849435	2.17687993838982	2.04437398714109	2.8208456885773	2.19572415816025	2.51906561380604	2.66002150616401	2.53537776744128	2.47160325317258	2.45967705229644	1.96518446494782	2.22716881679547	1.9329389045191	2.4419038671186	2.4035888872785	2.34743047919205	2.21993504782098	2.23164639584069	2.00623987195374	2.75489017118385	2.69595232852271	2.52080356521164	2.30922798223765	2.1832541454332	2.43740111584918	2.33466009469355	2.17831840063505	2.45582102738764	2.41672010928536	2.38593202706927	3.10071847587352	2.32053472025321	1.97177423744163	2.5367808273589	2.13824453435343	2.88558909583872	2.28190247511699	2.43033921736227	2.00485476254404	2.1739759063056	2.45444076370489	2.11800821260691	2.37894909932302	2.25014596654231	2.36543507542142	2.25055972082389
S-Trityl-L-cysteine	1.79492807606205	1.40691621415503	0.790840714888461	0.679449791926106	0.676856616882691	0.657333560194924	1.28994659029225	0.666736151687329	0.924516884446831	1.07696635888695	1.28037000794274	0.724607192719781	0.541646868876957	0.594131826482621	0.615466614442173	0.600444163340084	0.804253001727334	0.889143502078442	0.798683498526626	0.807113886078199	0.667071096656615	0.893576066024497	1.48604075272426	1.20709335737046	0.785223468800992	0.726140393066684	0.799163038642437	1.1224119838902	0.466899811228052	0.725162526405281	1.08742510813813	1.40725587655981	0.937530448561972	1.19558545995327	1.01696494472225	0.704752498309549	1.03051266619314	0.665340367248575	0.9951369607627	0.678274501102835	0.896803041357177	0.533306522347625	0.455489611382021	1.22770257241035	0.583783008349567	0.596542043241432	0.703657398830503	1.02561175087304	1.27613335701532
Z-LLNle-CHO	1.10408456531517	0.822835687217877	0.444756414007233	0.361978608067257	0.473852479024737	0.271137782087619	0.997003566263614	0.393439165019139	0.532543641167053	0.722503037997613	0.893616929490707	0.36714087792167	0.125578700277296	0.619265398212185	0.309737445296544	0.486552588740942	0.870073195314242	0.368519900800352	0.901601517377122	0.350254513986442	0.345469822686482	0.704337506504179	0.50532294860646	0.983652744393023	0.329408466206161	0.3895829496645	0.623862134291346	0.669579752731932	0.13615500903897	0.424567952710053	0.765572853238852	0.82570458230949	0.777086626718823	0.813645118676154	0.666360819473658	0.330991941858106	0.47288526538155	0.391227451805686	0.694471513610273	0.598391343293118	0.762408068284259	0.406410678826483	0.146506981862267	0.60000671196528	0.582000449973663	0.228571778519293	0.853893994077768	0.229147373780633	0.682355540718889
Dasatinib	0.755683682615285	-0.0861923252692929	0.162728413505851	0.72489553447601	0.693104034566806	-0.528597424374714	1.73681815809189	0.422430532539126	1.40998145352896	1.219430154044	0.691007700043977	0.892286235842748	0.250994442450187	0.813078621070211	0.421236129968689	-0.135577054258004	0.579479611706017	1.78265521444321	1.78778647055548	0.107033118006485	0.530396226306497	0.432261741898307	1.41868373787277	2.10560816348906	0.841965141855814	0.14075229222097	0.659559392797599	0.810139330907944	0.835245986257894	0.446041799281534	1.40355814149919	0.962832464428276	0.706198454746778	2.22546578861582	0.261655901449302	-0.215655867865591	0.656333846793638	-0.148644689306519	2.37895227867959	1.19999350515898	0.609864674491078	0.301772537310841	0.591302599261899	0.851163558051047	0.657921523336547	0.691464784746442	1.59162855556512	-0.519937976015517	0.789837526685879
GNF-2	2.80000563789241	2.86401323354658	2.42339414331253	2.15612151479168	2.49730056789191	2.267191937962	2.52245693570436	2.16463887830854	2.53772706845243	2.43131996086785	2.64168151024651	2.51333282383933	2.47329565056441	2.18259062349248	2.4766442174854	2.42020563317015	2.39282229669162	2.26096346978906	2.33474459992153	2.4173025842073	2.39930475983458	2.12615001430947	2.54679402048672	2.43610033355957	2.4221124932555	2.43212293578315	2.42646999747798	2.51243539803618	2.39562404888124	2.41912624583326	2.3701855472277	2.31531863962419	2.38130448739279	2.41406788635043	2.59675985217656	2.33025588276968	2.3186109180407	2.18648396639623	2.45300106926755	2.30571973374124	2.64881116053418	2.23062903268507	2.36900868617831	2.5052481308532	2.2904848033499	2.34534124930898	2.5807587194644	2.43720068039832	2.27421898704827
CGP-60474	-1.88790998320881	-2.16290794469983	-2.17848672196819	-2.15600973345427	-2.21485304395904	-2.46821550014622	-1.51585514376403	-2.1967236975689	-2.05243634288032	-2.21998348275893	-1.87750124137761	-2.41729431785071	-2.36324273230239	-1.98588603857872	-2.30528011996978	-2.50635434631431	-2.11394499513302	-2.02062466951451	-1.68437877503537	-2.37018591442099	-2.3193160182897	-2.10409126775815	-1.765809010586	-1.75502655478298	-2.50899217906035	-2.45340289955051	-2.28152040392801	-2.36905891580639	-2.48316893917163	-2.24427632971891	-1.96355050641047	-2.08067055795705	-2.09676566724042	-1.80377580479021	-2.08303062910356	-2.26921653707234	-2.16525205241672	-2.45185456622884	-1.90714488729502	-1.90827306726347	-1.83839728727128	-2.3340773899619	-2.21524638430608	-1.81859815600539	-2.27415076381579	-2.34436790084617	-1.64427744726828	-2.43662966182643	-1.98654493566695
CGP-082996	3.75298838332299	3.97075910415265	2.66776386098446	2.86599058939325	2.56575149641376	2.57234810794852	2.84105504245138	2.63508782835399	3.04577150046583	3.00596551622538	3.29739495223447	2.87352480077469	2.77390928554025	2.66584986377313	2.8045155589126	2.73472553644211	2.81697652172081	2.74367451948957	2.7737048797487	2.69770835428901	2.56796959113942	2.77345286446397	3.54880983314251	3.01578081716188	2.99872303296097	2.99295417415273	2.75627581814727	3.15976929499487	2.59523269335904	2.85884001632378	2.90743989987771	2.94946774663139	2.83406504438553	2.71860522281256	3.0630610922983	2.88793929734418	3.11485495964809	2.66201454326077	3.16207844756812	2.72166352728414	3.06493128313947	2.86055094958465	2.74602296715199	2.83844670577668	2.84003622074683	2.53698415888396	2.96976071127136	2.68754628095974	2.74742930751419
A-770041	2.91819300408877	2.78466089242646	2.18455323645982	2.60285071585704	2.33697487601252	1.70486724879421	3.12248342278409	2.54762841194986	2.51637735613655	2.34408661113168	2.75431559209947	2.42810730689494	1.96690909695596	2.5742734910297	2.44031203488747	1.96890128597726	2.63668005763061	2.53592818519491	2.98804263496252	2.01661764927231	2.28532346662387	2.65339245626217	2.71046244328144	2.52450917225059	2.59552054683852	2.09913221192343	2.27912976131521	2.2440693281927	2.23521408614603	2.44338896231934	2.35776850543671	2.52781552940346	2.4617258198952	2.77057235430881	2.46402215533569	1.94820205977768	3.01463135727873	2.20045738161713	2.87699757716235	2.31959014567889	2.53142591551353	2.28228115978602	2.32437155528495	2.69575048494818	2.28712326691131	2.37539033457259	2.75662817897822	2.18668470153384	2.47154638687937
WH-4-023	2.64757756617426	1.64175110616008	2.13437893983673	2.60425443245152	2.65326930900734	1.74125107941868	3.4626638540874	2.45817382683638	2.79900374012117	2.7398683977752	2.51665326213694	2.6635144485211	2.40749470560391	2.58717186148081	2.24117121517284	2.00789632133109	2.48529897802776	3.38409697695034	3.46392126542548	2.22527743195806	2.53116757887862	2.4539225454692	2.7779613941214	3.38378752362418	2.69351673674887	2.38124173559569	2.60084325499888	2.54892321420932	2.58868817090671	2.47094088669996	2.57372078396281	2.87424280059491	2.38235386124772	3.21781878010011	2.18959524961366	2.22806353577267	2.68683400546334	2.17452751145623	3.58470603074666	3.06015221248544	2.45413359532135	2.33336923035753	2.70677581774839	3.08003282027318	2.56564507161261	2.63051611535333	2.95560955326349	1.90335512276746	3.01313611528533
WZ-1-84	4.43360523287646	4.54922714582541	3.7534948455178	3.89295890530558	3.72479905172105	3.52020593355443	4.26227054654209	3.79225310477321	4.07454258077829	4.10625861990675	4.41669557728601	3.78444201512372	3.64974326747091	3.91997569252319	3.69007112202367	3.48471899810013	4.1091297693259	4.14451007751782	3.77037618378068	3.70763374028313	3.6135498765113	3.7890501373913	4.44888035181898	4.22153605265779	4.07423626990805	3.79294203040325	3.64316527171553	4.1910945315286	3.68903211838358	3.97596720638815	4.1685225564204	4.15975528067756	4.04677640420943	4.39036527657613	3.86042661009634	3.84814791197669	3.94940626101086	3.8438184826638	4.58778427388077	3.74913171724009	3.64685776647943	3.68441707963347	3.65807245307247	3.90522469577651	4.07023691708953	3.56206341116647	3.9537002544832	3.64489741754251	3.99722124448937
BI-2536	-0.046050271675516	-0.293044976880288	-2.13821193359343	-2.41452601039332	-2.41458926980735	-2.47727381115216	-2.15832276699531	-2.61267777873678	-1.96701189140102	-2.40650257958164	-1.40140886417711	-2.34698313849353	-2.57765062831542	-2.39332397925156	-2.60904816072562	-2.58670051779521	-2.3681240204887	-1.79850268387718	-1.86600014692192	-2.23906010367224	-2.29358313658698	-2.14968192259576	-1.69901683712306	-1.88715469865149	-2.47737273348401	-2.57673177641307	-2.50799213742825	-2.34231138143132	-2.6454125314932	-2.27773773814413	-1.73838559319168	-2.07318693783843	-2.60864881791041	-1.66336233263766	-1.97272249224938	-2.08796966928163	-2.18594335366597	-2.53449907865737	-2.1014313841879	-2.55069474639172	-2.47230631386704	-2.75032291329039	-2.16139313398303	-1.68347883733963	-2.80050777174511	-2.40910096728256	-2.19867050290257	-2.16178052452689	-1.58185681551045
BMS-509744	3.15659037691189	2.89195413857041	2.99516974370819	3.00510218325749	2.86027300638597	2.89546816848047	3.1448334748571	2.86837394153358	2.91902674289308	2.89546608912831	2.83720474646209	3.03005000867645	2.98775000490962	2.84601023521332	2.9855036441325	2.8424266506593	2.96119781770752	2.91290343569112	3.05227856997313	2.97060381341794	2.88319390273838	3.1622145208741	3.05985819845466	2.98043633188131	3.02230508004232	2.96545127174265	2.82232135754837	2.98714933758334	2.87639922481583	2.87609817163067	2.86795426410046	3.05343106969066	2.97916712653445	2.89232798515017	2.95526698132431	2.87281530431224	3.15385758884306	2.83524884434954	2.95802281244728	2.80948123346227	3.0061159593567	2.86352617179895	2.93675905454708	3.11656185115738	2.91575562550308	2.97755594240658	2.92293254393101	2.76206364887877	3.06791657585338
CMK	2.39527995422264	2.05755041545909	1.94543965529776	2.06445703204273	2.02734220819306	1.82046866966232	2.64910245537716	2.01606938603447	2.27484753308917	2.30982269051928	2.16834097007729	1.74781980373895	1.80494605388549	2.04061964569503	2.01506337998047	1.78248086576414	2.29643432589639	2.26399055067563	2.22231060348668	1.8997728760043	1.83465553234823	2.24235367862948	2.37151312224053	2.5112449062469	2.02234319556753	2.2031950887319	2.23750234278946	2.14001605779419	1.78151361403074	2.02126679516499	2.43007101288962	2.2427377783215	2.07639671321392	2.39833336375254	2.31462759577068	1.85363967728106	2.31608086289714	1.80429099708851	2.3759529877876	2.16848720231998	2.3321808272844	1.84937167274285	1.9421460328678	2.31086002798121	1.96382751575614	1.98849775101357	2.25694214266196	1.76758704925518	2.28584877527833
Pyrimethamine	4.95140227434268	5.00155732006098	3.67883030786388	3.92861075226138	3.50454215000604	3.61806606398292	3.16284791524793	3.42316918598601	3.86845996170819	3.8482322938529	4.18617804523795	3.92016029554372	3.63064836944408	3.49360135246758	3.63182288074116	3.72366634866939	4.13840648166589	4.05035638537401	3.83866236538013	3.75716613517611	3.81334403359982	3.53787349670886	3.52000153550737	3.57612475719774	3.71905552199403	3.77227176316436	3.70624812265407	3.65781942246382	3.34366873317987	3.63526624053706	3.88647145586664	3.58826397440505	2.98304649453736	3.95208344054523	4.1897981664443	3.90997289990054	3.39184046508949	3.55564277872947	3.1676105000932	3.62581647279712	3.57559893436073	3.77724496246306	3.57233182769457	3.67265517144591	3.49665350184568	3.50123920332843	3.35235297865005	3.96805402643852	3.94132519557211
JW-7-52-1	-1.24627951865791	-1.62121786504064	-1.83444714402746	-1.82840511015356	-1.87430438607481	-2.1069155287075	-1.28199983409256	-1.90357091908139	-1.98003654814229	-2.08597237946362	-1.91896108350126	-1.67756696836153	-2.08962150778006	-1.51562296480421	-1.61451520493695	-1.97802197869591	-1.28650945375158	-2.14827631851294	-1.2605688061242	-1.89726882390989	-1.82437076836049	-1.30687361552329	-1.58463222238619	-2.09801676531018	-1.78667155729743	-2.10550903241379	-1.88206057180096	-1.82874212684162	-2.10987761439501	-2.05060320512677	-2.19573812969845	-1.76881660487455	-1.88376385085812	-2.29510819401301	-1.71675024205959	-2.01794885889993	-1.44076193614181	-1.87395307204707	-1.99757854953773	-1.72373113666768	-1.57564031741917	-1.67948536232462	-1.89708730809786	-1.72655557063383	-1.53714438841966	-1.9503168013753	-1.54655702708052	-2.12522395913748	-1.54847941384872
A-443654	-0.138726763715301	-0.0336121311331468	-0.806580796037941	-1.00773465631082	-0.946109547150884	-0.970537704166149	-0.762638268711675	-1.02194656252983	-0.865774336676379	-1.27575681981947	-0.512791523281433	-0.910546251034211	-1.2041209606	-0.83163040769183	-0.943921750769863	-0.973314470593662	-0.876850674040006	-0.902484267453975	-0.792989118847781	-0.940319389691482	-0.955004421745361	-0.868428660306026	-0.650324465860462	-0.900579573630753	-0.932793549765107	-1.10280354023892	-1.0049082354272	-0.966632402874673	-1.0731157413229	-0.865399122607494	-0.911266238875094	-1.0217019114722	-1.09059476360264	-1.02893379173331	-0.786886398293804	-0.797865040276925	-0.910874031595609	-0.85490626192359	-0.89467700934113	-1.02023397757345	-0.90454684371628	-0.994314800079119	-1.01682030605861	-0.835503111109662	-0.999891335365007	-1.11807767668635	-0.79883369873399	-0.816876295665834	-0.599366946513017
GW843682X	-0.558654182338146	-0.780234464905198	-2.67622239117841	-3.00438887729388	-3.20625520815546	-3.10419781352127	-2.74754187107957	-3.16854287106167	-2.65835268931031	-2.96955377938785	-1.92505476757527	-2.97330459562339	-3.16931840210907	-3.09951192500499	-3.30447372089807	-3.27385803687438	-3.149946920619	-2.46459618231046	-2.49551186077729	-2.77674173695629	-2.92995958512423	-2.65399974928692	-2.33687777366867	-2.46532910976169	-3.26512447846355	-3.1440035304963	-3.28177393789298	-2.93685504820686	-3.3064887394624	-2.96349095127202	-2.42267202097073	-2.49764113307796	-3.32351358987864	-2.19299295227288	-2.45684935891366	-2.62126382888844	-2.76415012747597	-3.22339394681297	-3.08166137321422	-3.24473743188111	-2.92285948564763	-3.49003624131063	-2.77052058430108	-2.08397520270124	-3.61277732080537	-2.90184135941953	-2.73085025417397	-2.71666946421814	-2.02322058245541
MS-275	1.28750457912076	1.24602845111276	0.650622613146076	0.412311439941234	0.298721334094657	0.482423610666259	0.606711211108359	0.167339701934992	0.688321587803952	0.641964259490555	0.576816760595377	0.68886816128795	0.368863847575013	0.538849534803421	0.515263415793099	0.728801479314315	0.580725356053453	0.47937080304799	0.999508168897095	0.508322467186646	0.599432787778483	0.419084904042087	0.972276887148501	0.714524990417535	0.427035186780198	0.522004416356828	0.929435994979289	0.336371102897342	0.338410036938266	0.639211428131083	0.948955060472278	0.415247771123043	0.583130479562725	0.816148163827239	0.624853935179343	0.53224145305729	0.637477397963713	0.451782115812166	0.749935517380294	0.610772021535773	0.679323066444848	0.564479885849183	0.541466949309698	0.76566813998984	0.333527146880073	0.3428855998823	0.55236532452538	0.679708184874411	0.993190420135983
Parthenolide	3.42991338838417	3.11485835446695	3.13987197348877	3.00547047138144	2.98230591838742	3.07552816046604	3.40917033875758	2.74871364222045	3.24397925505311	3.30685753759441	3.19415205710875	3.06649724536201	2.91881763594717	2.97130768675693	3.01043108870598	3.06740525270966	3.41078694208416	3.2466340597114	3.37980122892538	3.10796352612704	3.04623683156039	3.08942882098977	3.32445941887368	3.44361856607104	3.04612703211741	3.16715694883454	3.46886605823566	3.12255973465987	2.74566605189682	3.06564213946718	3.38944227688256	3.27816339654571	3.13146236071462	3.23593931420716	3.3571517201466	2.96220738891078	3.25153277815587	3.23087967005875	3.24203662052371	3.2493437423019	3.50851051450074	2.95941330148105	3.03982812595493	3.25811952096037	2.9679026280524	3.07208995003935	3.05321361553922	3.04351276024745	3.28045592574971
KIN001-135	4.06246310891023	3.99419828194004	3.96586108864029	3.84376622541166	3.86750077638118	3.95819913645462	3.85916962513164	3.91228114066369	3.94369242777597	3.97793772435923	3.99761343874012	3.83704615660914	3.86001497050965	3.7738514537551	3.86844432668095	4.01494548482639	4.04065774776302	3.83942596401293	3.79091006698254	3.96431772353609	3.90192354161205	3.90120814950359	4.08881341793688	4.0057241253323	3.96888983655143	4.02642614388654	3.9485902622053	3.93454944878313	3.74916570893828	3.88994534806461	3.89877430129043	3.90424522307771	3.93146456331489	3.83353203971732	3.95471810969934	4.02754324754267	3.97699047897349	3.94334609838296	3.85742522533582	3.79410519856812	4.0098213132212	3.79443370646336	3.73087838260061	4.04960850132817	3.8916733508975	3.81806616871959	3.86320076090712	3.97679296840515	4.03976242276288
TGX221	3.36085510898134	2.85994138652726	4.16240621732526	4.21377571163485	3.95056921030012	3.93983514946998	4.24150213438934	3.92369689045658	4.23379539953225	4.08221251241276	3.49403459942858	4.34276441475855	3.92074813242958	4.05344821721252	4.09395390001811	4.03266012542933	4.04908185958229	3.95629427627214	4.49515301782868	3.94063195709298	3.92982801329312	4.18359285323463	4.38602380905354	4.04529635681142	3.95365234797433	3.81596797452772	4.25005084330769	3.61612736453144	4.01924422983934	3.76664919705492	3.90755840975383	3.88125699219781	3.9212692077901	3.88759188709629	3.72324195550955	3.90751787151651	4.2268670504822	3.64357440275261	4.48262895952307	4.38253928481642	4.4301491402678	4.08753149455691	4.19789670879544	4.22616603889121	4.02117312545447	4.0887194479433	4.33000982543345	3.69135170875063	4.00818076931806
Bortezomib	-5.39990606941152	-6.63618499902014	-5.56144373815406	-5.90837515319617	-5.91871852866017	-5.9449122614271	-5.08646797358618	-6.09746671081126	-5.60050464324724	-5.55909519420002	-6.29250614849652	-5.44499593955895	-5.58994129794106	-5.35162956944024	-5.50444873212118	-5.72352287623865	-5.46636687361472	-5.58314269318067	-4.27874390985284	-5.88785647091194	-5.74646171134155	-5.44819416554226	-5.76509114569131	-5.03215520792757	-5.94338982192006	-6.15712440424415	-5.40009660204889	-5.85208240449243	-5.92684295762118	-5.70439298086254	-5.31244555958322	-5.79655865321503	-5.62391258144779	-4.99202512020044	-6.19388271917742	-5.87203653617939	-5.95527698435166	-6.28307636964007	-4.98066710464577	-4.61848999451414	-4.99256560409618	-5.86489408626373	-5.33506495493089	-4.99788730149089	-5.61028267397284	-5.82947527443531	-4.82744813257889	-6.4141377580362	-5.62173101436048
XMD8-85	2.37668613814812	1.96213267844943	2.75899028226369	3.08050599703487	2.20780607450597	2.78478631611239	2.94995709943023	2.57720096096483	2.77432023727899	3.31062190987857	2.55768196219268	2.79655193277916	2.66929615529719	2.4291553590436	2.64557990297046	3.059759483635	2.75218581785274	2.54543249665758	2.57159124078426	2.52581919329019	2.4884087375281	2.62174040829617	3.50806089005658	3.14362554159556	2.83129700755902	2.80242210650131	2.84105042858908	2.9852726508299	2.66691199776828	2.56430009775749	2.96846476223733	3.36417241062345	3.29762254022493	2.82120494140248	2.6703605652799	2.80210636585009	2.92493395592518	2.93276860750539	3.38913205067804	2.46431570917891	2.83554625216253	2.46509154312061	2.28738492676993	2.84550494315896	3.02709842765171	2.80980315057722	2.54178655074895	2.60883202194769	2.76574734871947
Roscovitine	3.87375882120952	3.86523943496351	3.9673466620772	4.03627234585523	3.88124781644532	4.0181000986113	4.00022050834286	3.81786779707145	3.84043253054587	4.10100409192781	4.00124368455912	3.86761714990945	3.81174127085943	3.84647006219635	3.878837182808	4.00317537458288	4.02918597045851	3.89641462430386	3.97698879631757	3.87375630185276	3.88156659386377	4.07087689555902	3.88261743102769	4.04107282618643	3.98775971715907	4.06710301061501	3.97148381817546	3.99127827479026	3.7141706385981	3.93197954646459	4.06379889275796	4.14085469662653	3.97122998236812	3.94585095320472	4.12599510778668	4.02947138269939	3.93179915291974	3.90036209084033	3.74164679148186	4.05313418007514	4.17853521512793	3.95531572265305	3.61644045122548	3.91918897355827	3.93003907096227	3.83385369317239	3.99898739367213	3.9947348593241	4.08619962843043
Salubrinal	3.88814524016492	3.70530020813394	3.46961619775866	3.61169060875426	3.46177643937019	3.69681426021951	3.48286669480605	3.48534544896013	3.67635741696502	3.77708654740286	3.77675515650163	3.71527796849739	3.5397216520413	3.30331731607445	3.54391849100414	3.79946414712034	3.63679791847911	3.38890096581085	3.47472662166094	3.67062416322175	3.57017369002956	3.71547553619518	4.06614418845448	3.59827695713939	3.81430538231984	3.82209595269848	3.76553893365755	3.94385482930841	3.40200630109901	3.42518614692656	3.76595191238881	3.89172945677671	3.61004824109485	3.53143450181303	3.6938534996632	3.63344579891515	3.74332167045549	3.60026348111389	3.6193497914131	3.49284914968612	3.7692419521046	3.61398679549848	3.37480678756626	3.55647428427339	3.54624368686253	3.52389289985946	3.34281006652742	3.85462464928955	3.70122600770611
Lapatinib	2.94917778195502	3.36607740769863	2.34327757644782	2.46003077333983	2.38242708837686	2.48218065049984	2.66417689771504	2.44942957289414	2.50439803730172	2.53277916914259	3.03962607487354	2.46513874226279	2.52110235718925	2.31537140174734	2.29810229897222	2.09159877132465	2.41727739096484	2.6012687988775	2.10524101844123	2.3883094556684	2.40193474655071	2.60722031707369	2.78004928346826	2.38805176950841	2.52894533099364	2.1803233640878	1.80762549625947	2.91856334370877	2.53226289946267	2.57808172828119	2.64815842557765	2.66503140814914	2.69082907425546	2.57846966773557	2.60750462086905	2.44097225233102	2.25752296256632	2.70811010888503	2.70983794918567	2.22933627817632	2.26797399466862	2.34686516239894	2.34818621324687	2.33970163587406	2.60556722168164	2.51509804943313	2.47205795007052	2.55290197176657	2.36462887422941
Doxorubicin	-0.964725272083481	-1.02516986063514	-2.08328968115021	-1.42473019254264	-1.6962170168871	-2.63947886017818	-1.43390953191029	-2.13825472739494	-1.4668570889441	-1.68666538871047	-1.66346638316217	-1.37602058566184	-1.64307955667798	-2.23893517937249	-2.05483575533492	-2.09381027048851	-1.44578743811563	-1.73102885179874	-1.42368305901185	-1.41501888995813	-1.26814799437073	-1.60281856128477	-0.944320538967361	-1.59656276757415	-2.27322520982203	-1.6272179869534	-1.47638650605557	-0.961007052885905	-2.01055008628595	-1.41528107391599	-1.61753845048924	-0.462729600241363	-1.6905745749463	-1.19165151435545	-1.41059314902168	-2.18051951291506	-2.07567434710736	-1.54847609969198	-1.22396730318512	-2.10722919978596	-1.9492330910465	-2.25271827955393	-2.3368198918895	-1.78632960521066	-1.73458465682077	-1.57784079984093	-2.56201440389927	-2.40789296213853	-0.886069020686658
Etoposide	2.79035947288191	3.05737959942605	1.53289833438796	1.49331445173534	1.48302874576505	0.880276157495662	1.83666940171409	0.995055029759164	2.13428683515039	1.80742461200181	1.78064101219381	1.99988751271247	1.58261185745854	0.71915521319137	0.77137024955592	1.37457511642336	1.42807006115075	1.50663625957861	2.19215853705938	2.062402362174	2.30441386956115	2.04807117478635	2.82756015739098	2.0634252205328	0.403060808507236	1.3300296072215	2.07719223492001	1.88130281469522	0.773572967548414	1.59715790238072	1.57891086354908	2.71195463485032	1.17974492530608	2.02884981651931	2.09733998296558	1.38630735057344	1.26085000693383	2.01627524451386	1.62076417491673	0.827052792100162	2.04241856890893	1.16795048576059	0.837466792812134	1.6899140357344	1.22285033830398	1.82617349495716	0.93237660484114	1.06021148106781	3.2152211254648
Gemcitabine	0.657124710515326	0.426422463286981	-2.62577947623686	-2.28447891672384	-2.32709293132752	-3.51640568172693	-2.01593777773862	-2.50630783208989	-1.93296856764277	-2.41870736308372	-1.86783430732193	-0.649504867079905	-1.7619075224997	-2.9639603636406	-2.79610889431123	-2.43948860342174	-1.77034786756038	-1.87747500704162	-2.45395395768805	-1.20610034971686	-0.883917781845322	-0.925924853179664	-2.28472956720094	-1.84754119982193	-3.12903076882681	-1.8850851007754	-2.18585175059086	-1.92334427553806	-2.89620380476527	-1.9200921595566	-2.09851511970148	-0.678980691231443	-2.69470960019481	-2.30639224342223	-0.942599325569288	-2.59028194984499	-2.383741413811	-0.608129786327064	-2.85634605037782	-2.71099677851249	-1.99279975354067	-3.03941558181323	-2.88461555650085	-2.27833668832386	-2.62866425716988	-1.79223069832614	-3.37619829310888	-2.62339541633315	-1.09886930860366
Vinorelbine	-2.1333079335388	-2.11435067970705	-4.31950412296454	-4.08521346822152	-4.2744287103034	-4.15336821406333	-4.37751453097875	-4.20810837204935	-3.34678898085187	-3.5669067701714	-3.35729234086253	-4.34519080767539	-4.81937588871295	-4.41815821087158	-4.54795794582846	-4.442847113437	-4.22360255197295	-3.72402082529176	-3.76971913311801	-4.30863798868568	-4.36061175060554	-3.95848103283585	-2.04999278555323	-3.55068694190165	-4.30439337808081	-4.48370943649233	-3.73741773583182	-2.86868478467041	-4.89929602405289	-4.3876732306515	-3.11486526772297	-2.5495379357979	-4.08365314808455	-3.26041411850846	-3.92493774605795	-4.08731308190165	-4.43774690284902	-4.24109405755997	-3.22256674174001	-4.53527274771836	-4.38307642071174	-4.47396067368025	-4.63594428056311	-3.6563820022379	-4.2580992185299	-4.47623248030951	-4.49387429746987	-4.20634443658602	-3.34145651018691
NSC-87877	5.30743029016253	5.44896643307095	4.8610843307358	4.95492347396148	5.07786750423257	4.82214350090329	4.51425978078778	4.97561888280425	5.22814044379569	5.35479521466195	5.06476333741662	5.04043260621473	5.41172877932696	4.59123635168615	4.7630167387832	5.01738165612738	5.00453768950134	5.34246359743218	4.96929510006398	5.09114553649191	5.14908670204557	4.73912220013985	5.11652489138146	5.0413894047665	4.72097959048149	4.81814671208228	5.01283917258803	5.22718984470317	4.55226589816354	5.18488595624722	5.27863166377551	5.07891850113869	5.05026132710976	5.23204689032402	5.10692789644375	5.09928993427599	4.81361997174169	4.88203420349841	4.95821130710228	4.85109576018125	4.87477804815341	4.94040766190593	4.69714970258476	4.90097544498815	4.78891473417389	4.792416026137	4.80453663975372	4.88411722667538	5.10772407670646
QS11	4.22750189457583	4.10233704735242	3.34202932578091	3.60302769501047	3.24499248951169	3.2390250020718	3.18069097811053	3.1500830022343	3.62950188859659	3.60127542657324	3.56775647069312	3.62847077960758	3.47199818074077	2.9543794755848	3.41929301175081	3.46293741641936	3.65270229791865	3.42513784828621	3.50986125246035	3.7709591640436	3.61614591832901	3.60182440690863	3.56404694410034	3.3751391226089	3.54537250309392	3.71711501977541	3.54574403666783	3.96567993713309	3.01570363353967	3.41373593463079	3.44935579813391	3.97020177915726	3.48126316281265	3.50399592342723	3.64902335673431	3.35159910430887	3.42022876112669	3.42168549061814	3.02542158565303	3.20928520867992	3.39780755819934	3.27775558636926	3.23513022341296	3.22675064568129	3.28849347328728	3.40853278959752	2.91734203439415	3.70012140387437	3.9542082142409
CP466722	2.64485166750425	2.14931196170018	2.76512149844871	2.62141767134562	2.62480926209161	2.23041275108564	3.02685971591088	2.48114907298395	2.18127320389785	2.68530983254498	1.99895524467731	2.6219858519582	2.28539989826914	2.47574867717092	2.36349560224905	2.96686999957249	2.84679779982759	2.29139853982829	2.80206530982657	2.6340089873612	2.53960458120873	2.44794710304224	3.06445054592518	3.14108468284711	2.64558492466519	2.59190551758919	3.11123002807389	2.90357776772028	2.30025365193245	2.51611081133938	2.63764881382183	2.97630675975982	2.7456088823081	2.77805809012055	2.42107878224952	2.44661326318233	2.79618111350401	2.10654343026263	2.75722971378283	2.46966521765364	2.75963113909609	2.6076046850904	1.80033875372669	3.02184927110825	2.41140118099279	2.66807239059155	2.59031772267608	2.71731858101087	3.19006152219437
Midostaurin	-0.0956678956299468	-0.393834831474068	-0.323785787843533	0.234290496515359	-0.197267797058028	-0.578854266351782	0.245898643202094	-0.393263558761814	0.199117673132717	0.761801188314702	-0.744497149464685	0.338093671567424	0.525081908305273	-0.250754718288782	-0.196894244616266	-0.0671975926259973	-0.217811659131214	0.376404950322145	0.367104784635976	0.0549921961581008	0.20744562832573	0.08713900434355	0.697827431075563	0.70706392358958	0.166854578562696	0.126021534218935	0.141616012218648	0.3104542689827	-0.282920774593624	-0.329711942967853	0.283419179439999	0.513138338640509	-0.0372802301359192	0.746287352857391	-0.202369015694335	-0.286471496506604	-0.179962882064808	-0.227202375346286	0.418409194129028	-0.13692756517585	0.0739751969557112	0.0631572432888277	-0.20070456202553	-0.219880815010677	0.171310158597816	0.648495843309393	0.0414823042149717	-0.528305471369168	0.179837815852657
AP-24534	0.0179943414265669	-0.998982625396751	0.70191786961848	0.850433219540829	0.728349687749009	-0.0702055565174433	0.688475472575814	0.455637176084474	0.853779296059933	1.57345244857397	-0.328085827186651	1.06033892576888	0.889787508714953	0.365550133113487	0.648076166606849	1.09097411083405	0.680021922910399	1.2600011409959	1.29572795415252	0.779825129746072	0.996015812561099	0.510560407556934	1.43186420708988	1.24001511972646	0.94642454777437	0.600599929237987	1.04881615484777	0.924549116339048	0.435729400468489	0.675716716311831	1.09386638986657	1.27829970640965	1.09883632513612	1.62485191756155	-0.00922158602883449	0.599815345066837	0.872699939404642	-0.0987922141467177	1.23880745731262	0.88639544288139	1.02873159142375	0.764659691670515	0.200779780547654	0.973560396587155	0.840479982166171	0.9685490100488	0.830162641665471	-0.00218921202227307	1.34228843389892
JNK-9L	0.0546375315395329	0.159764064934652	-0.627826402062578	-0.350347511555359	-0.37755361351399	-0.762605606979873	-0.472249481805859	-0.443895403467689	-0.246401607716775	0.211672464972808	-0.242560658288451	-0.410335668945772	-0.289822624554946	-0.699567144659769	-0.67966536214974	-0.251965122866523	-0.188252347559286	-0.293479222599856	-0.380429693945322	-0.270785690774013	-0.263092817455661	-0.52351221694526	0.154147205643492	-0.190997180218028	-0.311883366918121	-0.233895835520339	-0.199484587732711	0.299550684565734	-0.687813337517068	-0.515817258677104	-0.162363012552362	0.419712202054832	-0.146592936494478	-0.014063696950223	-0.421595198591715	-0.584449560676939	-0.618392063203775	-0.495663969374089	-0.281101170929432	-0.314648400112521	-0.261512018813352	-0.664870886301349	-0.835734390133173	-0.493027478577841	-0.407281613563721	-0.450819934469015	-0.813019151454769	-0.216955612038375	-0.235993262422489
PF-562271	2.6716472170843	2.60649500516124	1.52187288455098	2.18322313735087	1.8804121074637	1.47134819329568	1.69393425355765	1.66590358457453	2.07756391351645	2.17189014814251	1.94119659224171	2.24768764557022	1.84644416461129	1.34326973671339	1.72977830370261	1.69139537547847	1.89788828995404	2.38525697005902	1.93933941500532	1.94503796060401	2.03039575286158	2.1727054879624	2.62453317347475	2.35420360240928	1.79436338756038	1.9104432814845	1.9329279376124	2.57414603550756	1.67947313829752	1.83247365625932	2.2598589195796	2.75565440757002	2.12147986695865	2.34011671374099	2.05260752365653	1.77423468714096	1.67257094755	1.73751380029481	2.07884952714225	1.33469738029985	1.7316519371899	1.80381230483015	1.29945125969743	1.80765450339218	2.1055735398587	2.16752931936656	1.75330588884301	1.64150546138151	2.32395150542501
HG-6-64-1	0.851200590640439	0.583008195110764	0.889650085501013	1.04951837067455	1.04003527571935	0.770099403659559	1.09518145856271	0.96151463351749	1.09749240092971	1.34792607220852	0.893308108658523	1.04690527186952	0.980426281223852	0.941710193228692	0.909707496440865	1.03510965391447	1.15336275849456	1.07377896714169	1.18416590145588	1.01258510275764	1.07615929492015	1.06001769882007	1.25089920970707	1.20816702247783	1.15820594321027	1.03636066800985	1.12266444271184	1.18402786674326	0.858584363324574	0.949760167274401	1.2079743235719	1.31629697165901	1.23688548964217	1.27456420863543	0.933137879878404	0.861369568839876	1.12074610644283	0.866293885901777	1.2694415412948	1.05224309699937	1.03803540464394	0.975409427918642	0.836782612980384	0.986089753545522	1.09824558938401	1.02941575425825	0.997922810944915	0.749734995088053	1.05617119235934
JQ12	1.66630745057402	1.92961527785291	1.02985851809224	1.50680457091639	0.822816745809193	1.14016922352784	1.77062251370151	0.764573605311073	1.60805653781337	2.0678401082222	1.00548035552001	1.74274503114572	1.32361372378591	1.00668810750471	0.981930965999127	1.26736359276628	1.64476096069883	1.68634605958612	1.61491641917492	1.1173096534021	1.30232083370975	1.27164325132165	2.74470419286084	1.5873774950186	1.39785543793944	1.78930505551217	1.59664444221908	2.39856572449618	0.858652073562929	1.05242165033988	2.09104439991871	2.28177970804124	1.84670604475006	1.67384808123307	1.52097854847071	0.756072382875134	0.866607048066919	0.91293090260652	1.85133524468015	1.6968372909576	1.04013805096452	1.60119426785624	0.85435405635819	1.04440398861229	1.66810128077412	1.28849878680301	1.25823452061748	0.800452666932026	1.10244549296549
DMOG	5.8772717835392	6.18562721381784	6.75885069857678	6.12368329011719	6.40561239479268	6.38172463895999	7.21422043991797	5.75382039744991	6.56599044653759	7.14937200901413	6.43432621441181	6.71587213319854	6.33341604823932	6.71643559718472	6.24230621637644	6.99526078408324	6.68068364564144	6.03343838517334	7.18661142769857	6.76744591662521	6.54479260262623	6.55161959800912	7.13638912037505	6.58500369785071	6.83089530803959	6.67542730103829	6.97127924329655	6.79898203173373	5.59502650472831	6.81696183335312	7.14585114609482	7.103770272167	7.13557369933552	7.65421873652446	6.38567140708421	5.72610962964496	6.72922109579191	7.05996813967236	6.99699400482128	6.73631083141755	6.2978101341273	6.53064704203707	6.01917047284326	6.20359768411353	6.63767689672989	6.57191554286636	6.02415480274092	6.2581771304314	6.47285971508957
FTI-277	2.48215699466413	2.33055543858489	1.75023713238976	2.06662952664502	1.91192033448337	1.74001103273161	2.23135444689516	2.04412134931921	2.39510517931361	2.59678809060581	2.37941570515311	1.88764351399088	2.10084050781929	1.76937705204647	1.80280569875043	1.65126436116913	2.17821862781527	2.38349919019891	2.16041178269065	2.19512209228868	2.05533403391307	2.2786060451344	2.83385303845866	2.43854319256386	2.05228643828778	2.06667072515703	1.89680402370896	2.5990850566189	1.60163648748195	1.96123464055874	2.43381439589437	2.60206890138589	2.41320034443393	2.58886314913652	2.25877241414903	1.80449406008446	1.86285369706176	1.94790065831821	2.39349681594991	1.90407502615932	2.04270717488584	1.94004659199268	1.76961818403619	2.15264436732048	2.18287640913033	2.07400829984183	2.05296002453797	1.70753100533468	1.85162038454967
OSU-03012	2.66318071326534	2.85699146253306	1.89031800870372	2.80119842784093	1.76538754472441	1.26977141681606	1.65765726153396	1.78434525763348	2.41117810355399	2.33074533545044	2.20717487134242	2.51052693060594	1.88709025688102	1.61418158312361	1.69995444348535	2.20403830427696	2.35573605589255	2.02077063176411	2.25036554872673	2.49053726628217	2.55626806780754	2.31144994090948	2.41201742019161	2.1556874564653	1.92509304726972	2.39737691288838	2.28620090119286	2.88994513168914	1.82861249830915	2.29615148462987	2.04276714027755	3.41839898868208	2.36765135727727	1.92591479663012	2.32918843184812	2.1736910724998	2.11095358641295	2.32674710078448	2.02320846490632	1.15663806486705	1.87998016064133	1.77406832194761	1.49697868030579	1.68428531010684	1.86541498400211	2.20475050609157	1.2319569224304	1.50743360244175	3.06049671638122
Shikonin	0.43738882606698	0.559159876272579	-0.290207269917869	0.246243523972738	-0.328192040520548	-0.433287230071339	0.12696617875014	-0.15572615849226	0.520582600967424	0.733664700207445	-0.104133287955568	-0.0256504772579902	-0.590226750455423	-0.504540866066757	0.00490172677479883	0.0148057258795449	0.27024863520965	0.150421085595146	-0.394050714378714	-0.168189322872794	-0.18521828181784	0.231957103909019	0.774652161915429	0.590172472418256	-0.0631684855880774	0.128763854729621	0.219400053201482	0.720608555929259	-0.278118295806279	-0.0347730695517319	0.50124915856146	1.10649291904293	0.424096863734201	0.169893454024941	0.19573343604475	-0.298368701960517	-0.185991341802765	-0.162352208241463	0.596016875044781	-0.265866038707371	-0.0902329538736719	-0.305384393751437	-0.650129848607107	-0.34928937850403	0.144377100027077	-0.351703615480833	-0.163541298596209	-0.259281848435912	0.189540034840207
Embelin	2.90107034908723	2.91631695789297	2.73042693484805	3.09198781248369	2.73120760099354	2.67679196897824	2.97656072794029	2.56237337678192	2.64450109636718	2.96128335149504	2.36964759635472	2.70816945427175	2.73702386620719	2.48484127829994	2.61555617197486	2.78007727515621	2.66595769164057	2.59355990195639	2.98862698528971	2.71682744135272	2.71740186471615	2.61331765973344	2.90718616708094	2.67161078248797	2.303318005784	2.68664672427846	3.09930480397552	3.3042993034694	2.33380691359325	2.73013205975463	2.66111801505525	3.45722372089098	3.07805446506223	3.02056809002573	2.83500519668481	2.37115949056302	2.76601331467731	2.71269099920115	2.83839183296968	2.67607226696823	2.80424803048019	2.76228618336934	2.50080805117117	2.82243884994756	2.50091052403947	2.75113674027568	2.45071528714187	2.79181059508665	2.92626715074201
FH535	2.39648366820481	2.2276206203628	2.0614262738473	2.23254063487938	2.28527804605225	2.12767616850748	1.73784265822088	1.87311136954765	1.88627377750291	1.55969346852803	1.89922683398846	2.24246776837018	1.91983860437699	1.78977820877776	1.64745662759961	2.21781747823935	2.08777908572049	1.63010238424119	2.07899644041388	1.964878887967	1.88530232187119	2.20657780065743	2.08892273693327	1.54334755466004	1.82341692509145	2.45529269652599	2.27602974841737	2.77650138353042	1.72855333538376	1.94501534641154	1.58950642183165	2.21882373901875	2.0571998255386	1.3015850902441	2.02340521242939	1.835416191256	2.17518148827533	2.41927026275225	1.74377608150118	1.68899794757685	2.14275544438917	1.96549697292158	1.5169135290024	1.86085084999783	2.16381260885078	1.8048863707103	1.534345680523	2.12810712257674	1.9819462723459
PAC-1	2.73058136923765	2.82010981801295	2.20772934289788	2.1187201001114	2.44130306528399	2.05877246610525	2.31741215782493	2.15761640964152	1.79573955886533	1.9144756917634	2.00804098884552	2.73765881862099	2.07313202975287	2.16326401084147	2.68530679230644	2.74350419180089	2.22192308379743	1.82241315958608	2.70313564876519	2.13257779912636	2.42694967957083	2.096283866942	1.96417551865034	1.98580124613255	2.23431122512453	2.53777962093835	2.83841274260751	2.59292462000549	1.77544511663286	2.71434181178545	1.9187776783134	2.53839617565819	2.24960325001914	2.19906580807184	2.7859548764473	1.96136141667151	2.21412040823161	2.13858903197638	1.72985727287867	2.20333207151523	2.369633302549	2.44862012965462	1.34448673066767	2.21032950897754	2.22880745502889	1.85914862910794	2.29287431002409	2.47880769776432	2.87871540839671
IPA-3	4.78192611323039	4.21866002908933	3.74900754240262	4.29136346943639	3.93519864814189	3.14813773398908	4.36638081853032	3.75148162411597	4.34558341056114	4.87693575692766	3.62360164828839	3.98740543440962	3.59039686261705	3.63669222276995	4.11182656260106	4.04732006269935	4.62850182104247	4.17404798894878	3.93125309572011	3.96661355396575	3.82586103908511	4.13466469766952	4.57336751942505	4.52330856886107	3.93033345840081	4.41370629115172	4.65329049545313	4.92319457394817	3.5061945886621	4.17599612825601	4.77994194755605	5.49039562069515	4.61678224038725	4.40838414649848	4.49272456387735	3.37113050561368	3.88261733935459	3.56780667802968	4.35599148842011	4.02130842012557	4.07694704238028	3.52427660878917	3.33769563786929	3.94619895693682	3.9175867153141	3.76479408385145	3.88693214743904	3.74704400590153	4.46891421834019
GSK-650394	4.39807931667819	4.58925021947137	3.53332217631333	4.17519831015454	3.4692442146421	3.19553384124013	3.10527364990151	3.48466539989329	3.84818690154963	3.93901737409807	3.80769785568875	4.08099285949777	4.1153886605269	2.97757305752456	3.62191649377855	3.79430420292042	3.78139047927941	3.87207119019065	3.79447664607165	4.22372223674449	4.0728653538902	4.34327101442995	4.17232813777532	3.75502609749739	3.78079158505487	3.64547341210392	3.57052155839813	4.30620225926438	3.1228417423583	3.39785848830431	3.60953084990576	4.32626896432189	3.66419591103763	3.72082743064205	3.64469799487897	3.63601088239253	3.92542695554881	3.99723382088825	3.47420313409342	2.81410404937264	3.75931309166811	3.44183920507063	3.13692848426571	3.58228748830328	3.55431036280266	4.06509409695289	3.29998787350897	3.34891867977714	4.70720536989989
5-Fluorouracil	4.9694594369962	4.9215017155092	4.1696829197169	4.31430092984844	3.85292572379055	3.91081247483212	3.78475652020805	3.77988310790328	3.28179325443602	3.72797730581025	4.42114118874981	3.63105069529044	3.21715996736226	3.26172364212755	3.9320051035491	4.00454925479363	4.88366017374497	3.39294482530915	3.64229837448681	3.69675428907333	3.88279351900962	3.82367274600644	4.31549202560152	3.87458568333953	3.710549239674	3.94855628408303	4.24438716845868	4.80236902477578	3.06122180091132	3.63115733354073	4.04901158505711	5.39987127020946	4.67009333794163	4.23156120124897	4.31027521089948	4.35256115686422	3.94770787639813	4.26956927700614	3.07146134713163	3.04184846909766	4.51871190494098	3.44897632222294	2.38307233679997	4.3856295093385	3.79306618854587	3.43896752098047	3.74018917223148	3.9795419478202	4.79101408667484
Thapsigargin	-3.19416471379177	-3.35272759715078	-4.05635542367657	-3.43058772588637	-3.62887089432279	-4.33697754448026	-4.02591079450243	-4.04411292674813	-3.90610619087775	-3.27403258469559	-4.22024545556694	-3.60111800063282	-2.98879477245496	-4.03680185839318	-4.2145008456195	-3.75108575630545	-3.83970873822513	-3.9072282230494	-3.57916454476791	-3.10568179330659	-3.29152499325571	-3.17797517624822	-3.10486891946043	-3.7259617975835	-3.54136208249256	-3.46748682003894	-3.43500722503107	-2.83443816310795	-4.60515890061274	-3.97344856130183	-3.59207231590868	-2.77801195679477	-4.095098588128	-3.59323600135211	-4.19587579731661	-4.05847509946462	-3.62905128070672	-4.02226732435671	-3.65727833162423	-3.8919547204307	-4.14516094836463	-4.02100643513172	-4.0226840418053	-3.6269684746106	-4.15277736624649	-3.04329252847898	-4.21825419192958	-4.2576701272918	-3.51043995195418
BMS-754807	0.581766423917816	0.518390991537824	0.66249912137152	0.723569438771834	0.664404617619899	0.682158669320712	0.699185091892927	0.663753492684442	0.600853455479236	0.679270653295305	0.516605951002048	0.715822491932842	0.763756884065827	0.634843315723281	0.694636320554165	0.660707698748134	0.61214826612563	0.686295865778353	0.679193724344715	0.713686317517833	0.677510458841097	0.656274686120414	0.630473547171533	0.656848198743311	0.643014197350205	0.698444587710361	0.680274977850797	0.688283198001643	0.722601490464628	0.676369780706864	0.612929887699927	0.70928299255101	0.65186628957138	0.745032017570217	0.627867266560986	0.624507438771366	0.677820901845184	0.667130842677246	0.619486064005383	0.700999614020214	0.660812014442289	0.63949351375472	0.725331669466953	0.707276436091868	0.650979137823448	0.792198097238149	0.631589269344456	0.671968500568318	0.674508648553571
Lisitinib	2.18353126688866	2.00064624755917	2.23277590862375	2.34404648126485	2.25035344904755	2.28166668760665	2.37151414680568	2.24867997338054	2.07697739734339	2.32710658488047	1.97313171718588	2.41667072800797	2.50000582676188	2.08295481162413	2.34677935128909	2.33980961566654	2.20992628361986	2.15961810240585	2.18960666153758	2.44345422560605	2.32239353995446	2.19182156219405	2.20132401654202	2.18867090986221	2.31885807759545	2.4616351319549	2.2999880308469	2.47684177229342	2.34764649385336	2.30734381282972	2.10573985976697	2.46197844850949	2.34236655300059	2.42240209597157	2.24151808518622	2.15610034268342	2.38862033655797	2.22774214781109	2.1010105519978	2.2881329169817	2.26019545895452	2.20336973817554	2.37007643450409	2.33191721414633	2.28710556297097	2.49843880223393	2.02974026560908	2.31477198430576	2.27711312768297
Bexarotene	3.77164215432689	3.56703670534437	3.46218443414136	3.89231700507334	3.58553032035884	3.3925357365761	3.57699485500787	3.3757579958483	3.66788238180243	3.75211094323369	3.47103839545319	4.04024543687357	3.7001973978113	3.36757215609766	3.44121867088612	3.6671959874905	3.78261947020849	3.33137208285771	3.67205380727278	3.90123838241477	3.93117325913852	3.85675686257442	4.26875623194454	3.35574155846468	3.79067314005819	3.75858000606209	3.62982178942178	4.11143479696795	3.24777989890974	3.39207831630831	3.67868230801377	4.0309812488683	3.6439168579207	3.28307643313103	3.55886124312664	3.48218695157078	3.94212759380971	3.66300069234288	3.52604593259134	3.41429623333225	3.51040028817	3.79772999167267	3.42940851963661	3.61303217899171	3.76357340921987	3.77992693788521	3.37739260632186	3.6292489325558	3.74783273644482
Bleomycin	1.57088082501969	1.51034246829029	1.38782134039764	1.51517279820531	1.68786531645768	1.26228476836271	1.73119301935545	1.44759435635088	1.56298373678803	1.74001780963188	1.64076617059767	1.53917678561444	1.57555416168745	1.45755729783557	1.40804005327891	1.51339973695981	1.78902345432535	1.53843520390498	1.71276100264447	1.61489857224411	1.63578901813759	1.63962551866997	1.61384324128672	1.6281622639698	1.69846580570363	1.61775030527056	1.55674702831546	1.80195675908487	1.33689340601906	1.5077445557509	1.65435902170162	1.91223210556096	1.69990429239196	1.83479109716554	1.64411142687674	1.30623612164733	1.64618790768553	1.55937331100925	1.61717571899467	1.62120249166637	1.54903990278016	1.46709032853785	1.36737818104258	1.44991045044491	1.64054457654666	1.57647199861048	1.46152887890077	1.28807120142091	1.53279595470077
LFM-A13	4.86058908883549	4.74389894854248	4.56059608324468	4.97668406369811	4.66571126504967	4.49000768313704	4.68342484609665	4.71229651765175	4.83315350223861	4.78574718124378	4.69160337921846	4.95730440952476	4.75463503000131	4.64554696882685	4.53909562129211	4.84627371023994	4.90358266049781	4.91584270259327	4.72464653179977	4.89709035891642	4.99446186246516	4.65987461361485	5.21721146343481	4.69736543518752	4.76986733555884	4.92739803583104	4.82095107958789	4.97651312561918	4.50099756355511	4.79931561697534	4.90150861996444	4.823659428106	4.59280138499659	4.75032687581279	4.70874645625018	4.82191919234866	4.8114707857199	4.72393583810497	4.82153406924225	4.41695963204472	4.45313233821388	4.82554657419781	4.5049465068603	4.52369893745201	4.80415477415764	4.82635675580374	4.41853297070639	4.75648118800316	4.81772523033443
GW-2580	5.669867488582	5.63893866741531	5.46871920357562	5.46223369591505	5.47147009079693	5.11005693377034	5.29650550090626	5.457718244483	5.68558824893247	5.42975258328234	5.56214992722655	5.2295774308786	5.18461606209721	5.03250935371522	5.15564241498641	5.33589383643868	5.63631636098149	5.36054386358342	5.36270782256767	5.40580226806912	5.3155191247398	5.35876427217345	5.76897721956	5.66029948416468	5.33049342637264	5.42992786970997	5.40850555374581	5.37245059877494	4.95478073015126	5.3486530722234	5.51560444402294	5.58026548002856	5.53253725723773	5.57832152013333	5.46731498063437	5.45099567670478	5.48601098303894	5.30782704505036	5.25958784415729	4.97531392205163	5.40189797997273	5.03091177003585	4.98654291117834	5.56815910230599	5.34699227884677	5.15152965351561	5.6337362887345	5.42480400675539	5.80058203883083
AUY922	-2.64710677110176	-3.12269042539808	-3.7171247708307	-2.69903534629038	-3.29546697841152	-4.14855074130159	-2.89166266383004	-3.07944982530691	-2.83762634107814	-2.3838199509468	-3.32285606103883	-2.76713731846394	-3.19940942536348	-3.62309294846861	-3.61719814150475	-3.70780782848255	-2.73799370794266	-2.89017021303381	-3.25334467094916	-2.71919877912487	-2.75117788815248	-2.67435680180905	-1.80959952906188	-2.91634257157938	-3.2206046861145	-2.88349956261582	-3.19904347141199	-1.88076613794606	-3.57630334570293	-3.08575005410895	-2.81289771062501	-1.42568865074979	-2.56259009984349	-3.18983940759512	-3.04279352627949	-3.57153222350507	-3.02108918163758	-3.13046615987819	-2.56167992411199	-3.41141854600246	-3.70638376751115	-3.49773627833395	-3.68616854035085	-3.1751325523082	-2.81178819222221	-3.11342466803418	-3.71841389252198	-3.58347349499825	-3.07314737449408
Phenformin	8.81698162460994	8.44874304841152	8.00311147450634	7.92501873964296	7.00869543247678	7.89009741034684	6.96055667121061	7.50971961853164	8.18403625472074	7.88963580426497	8.63081544271808	7.97600238255754	6.82304830117453	7.5139563409908	8.09728837045291	8.06667305792094	8.12469651213374	7.2319172989038	7.63605002622525	7.89940812142305	7.59959973479613	7.57865617052907	8.95848541061197	7.56491716188583	7.92722769654395	7.85447733429551	7.85918760782014	8.20033006718252	7.19971074614866	7.59689652367495	7.92875977206474	8.21280614397181	7.98604771280038	7.34687645984505	8.33204294098523	8.09090588455163	8.12976437546942	7.85842144870961	7.83047720205985	6.98640932592331	7.4204502557855	7.69482936102822	7.05554409964554	7.69172596231032	8.14504152607112	7.13414499583532	6.7453977635421	8.05777280209207	8.0557020875514
Pazopanib	3.10126127031174	2.88561421325816	3.28419240225934	3.32337693167967	3.30442994708931	3.24843314547783	3.35241617462466	3.26719799058953	3.35516340483452	3.4585967189717	3.09414356721516	3.33099370283813	3.3488966758315	3.29639841158998	3.28065773399451	3.33278648775397	3.33406976069341	3.35305595802847	3.41204613680197	3.28872395279029	3.34505620789686	3.32222071451741	3.45617417040925	3.39043389731818	3.33269439299991	3.33745500799152	3.39915976018212	3.26321207110049	3.24334360756044	3.24597556382772	3.377896714918	3.32923683011688	3.30315190094619	3.35855540143387	3.22998869771773	3.2509635955614	3.34745356902432	3.21507681092336	3.42653404964999	3.39081312421554	3.37244984845255	3.31486406736685	3.28180159735826	3.34241077614509	3.32067627281039	3.35103294292272	3.30528891157391	3.22102927195656	3.30656974729349
LAQ824	-2.35131138580249	-2.31331538994776	-2.82427109872522	-2.68930822105814	-3.15847611875021	-3.05974841626222	-2.84592294259937	-3.01860989035138	-2.80856681431698	-2.71907893433089	-3.0174983926545	-2.37347274131748	-3.00175873436262	-3.1161086033411	-2.97074130011733	-2.56597270774826	-2.67452545076856	-2.98534059876297	-2.96460278701397	-2.7027902669236	-2.88866513896244	-2.92149313884074	-2.36306524578078	-2.68110587660269	-2.86817674447377	-2.33490921780372	-2.64061956111217	-2.24260050989185	-2.88383238835431	-2.68188895229468	-2.67467647069136	-2.29945106931855	-2.46956341300898	-2.84970725627842	-2.89990591390215	-2.69630438111763	-2.74985167184109	-3.10764771376513	-2.64442389341626	-3.05783796719148	-3.12730231848784	-3.07928903737516	-3.1334760800688	-2.61668122434663	-2.75618265913327	-2.9608295846485	-2.84255254894069	-2.95385102490943	-2.38199824718307
GSK1904529A	2.5332894208747	2.39358744239395	2.10002379566521	2.34599460545818	2.31007771905971	2.18993196081594	2.18339570248681	2.1010767986822	2.39891073496859	2.4426581031061	2.392761631774	2.27098156150726	2.29079743732791	2.06195145074205	2.16269840759112	2.07139707642085	2.42869839106177	2.24935198197357	2.22684784005469	2.43985164876367	2.18928280660916	2.45322642171684	2.53245309526133	2.3438189918737	2.32343748931937	2.26078946552071	2.30534180651111	2.68603388070276	1.97114188837612	2.34128735872706	2.33178791641846	2.67525847503488	2.45762218791627	2.36666535994028	2.34112046879964	2.12965822528746	2.25960713486094	2.19398056122391	2.20240540421407	2.04893250316343	2.33517008443603	2.09592058586992	2.12626596292863	2.09631885409251	2.32411528535507	2.13581109029305	1.94729090300135	2.01439629252038	2.33350360366216
BMS345541	4.32845454025526	3.90296175078268	3.11354709093835	3.21843191669689	3.04343371357792	2.93882133888312	3.05258245772657	3.18352407290326	3.18527222887159	3.58020589316495	3.64185430343688	2.88529072652123	2.63464537027843	2.80962028510959	2.83135110162507	3.01125620861158	3.44270885933387	3.18760675743279	2.90357396373246	3.15948168168362	3.05869731065949	2.82804476714767	3.73624446325462	3.73747129941955	2.93793753016967	3.12729977383297	3.18432966040956	3.87737750263921	2.66937165066627	3.08483313472979	3.45769098734207	4.07093825906231	3.42471863792011	3.50538097923892	3.11012566203162	3.27728736537238	2.99266479286278	2.84937444517924	3.08140543935964	2.60748689127812	2.78252611946424	2.83246595056544	2.28455072702341	3.53114764798174	2.86020924108874	2.84374205949149	2.81232559430395	3.60705601443556	3.7337568662719
Tipifarnib	2.85450004287248	2.64771612783176	1.76805690537871	2.07453945361604	1.92141736200932	1.31322630279255	1.49825686761317	1.93697049310757	2.1402544009778	1.58760069919986	1.83815142259637	2.44386907859688	1.913876136143	1.61804653185543	1.69821945543863	2.01194516256719	2.1094328972014	1.56692966323398	2.26325659669948	2.27086792906516	2.08695080330949	2.28735126785901	2.68921495720752	1.72290574978863	1.82114882915282	2.13553824538367	2.38361676493595	3.07235005197737	1.51852568586537	2.05225566037044	1.78992597577904	2.86967944887196	1.82923158413236	1.87589025650827	2.15122361104054	1.89320487217917	2.06976566271635	2.41880490637491	1.94287888382144	1.49235794472197	1.91779229827275	1.8385638249841	1.47265602755904	2.17192126870957	1.96943067883427	1.88111732479263	1.32867620738543	1.59955741099477	2.67439259815346
Ruxolitinib	4.38288758187935	3.95025776918763	4.27132140933284	4.01242525055405	4.21776231960258	3.94351631651126	4.10098427756533	4.07429023160327	4.28768061509026	4.34219322740751	4.204341024472	4.12641995922874	4.24182526482501	4.0799152396336	3.96659419293393	4.28236979946727	4.39575264355641	3.87753002635108	4.27164434924954	4.36898477818277	4.22820758935547	4.1068020156239	4.53921726459009	4.52670924496996	4.04543443539636	4.07955464213541	4.37310725356852	4.20400761550688	3.66835114386834	4.26997695411043	4.28911063060562	4.40820312714591	4.37509235309196	4.49884213817151	4.14858357336724	4.04297796565108	4.11150533609532	4.07853927990381	4.0768041268876	4.07247439209454	4.48214655122494	4.02727870450762	3.8078311061797	4.40479775476185	4.13580816552447	3.96288770114106	4.1225896777258	4.03853089866698	4.44202243863873
AS601245	2.43370567471793	2.49901947507645	1.99263794950489	2.33528199643703	2.30744516821043	1.85083906741319	2.29766273135193	2.26410206107878	2.11556544892801	2.30612470989549	2.14411811721854	2.3430050073632	2.38071092467678	2.0801207648	2.34294187955942	2.38844665067621	2.54901929148259	2.02361132976635	2.26468073803804	2.46184478483322	2.37993691933991	2.36189998316314	2.58146441890023	2.15577660944201	2.46636924982302	2.37146910190979	2.38052064324649	2.85097731770605	1.92703441661954	2.1011652973607	2.0337036345019	2.96421827848346	2.28707888635687	2.29330344113029	2.38896971814694	2.01529153438341	2.41883481108491	2.2693285011671	2.08309805198006	2.20448242976251	2.55889016355153	2.08624733263138	2.08114456204634	2.11107856283978	2.36546501841938	2.39430788393412	2.00437267838048	2.22210194437005	2.41835259470764
TL-2-105	4.04312699979193	3.46925709318339	4.48199049067405	3.98639575406222	4.07894300893672	4.07328177374816	4.12638619451369	3.93844819291144	3.82293952103335	4.20870981063597	3.55568282295918	4.17612859107846	3.91075352123916	3.99671229390714	4.20795873602663	4.43071342282036	4.05721216008109	3.51759838518507	4.22277687634428	4.23173288919935	4.13937092488431	3.69988037104941	4.39822123459277	3.9921961879111	3.89273644993805	4.1133777148291	4.65704413469423	4.02498547019865	3.70468341240573	4.07491756019761	3.91305209606714	3.97098642549855	4.09859169467944	3.92716491523967	3.97500992814488	4.33340912555069	4.19710708222577	3.78535607281799	3.95783124562048	4.13069783526997	4.38580723237316	3.91162340778303	3.72360385946518	4.57353902205979	3.97514691813342	4.13402959219536	3.84357322042939	4.33976385402418	4.62792356172087
AT-7519	3.61552520401765	3.57479308207525	1.10316328216644	1.47650641050438	1.28471729967131	0.944757508885681	1.47156506291347	1.4956368165787	1.28458504879036	1.21817500541137	2.4525971873804	0.42688610870152	-0.21466706174821	1.01741836923156	0.676393782291155	0.771657088710044	2.26671012061261	1.17161189821796	1.32224057935967	0.835986704574445	0.706347927185111	0.449073528617342	2.83357677949234	1.77475800603156	0.422492697854788	0.929016353039994	1.39162905229781	2.5294203151647	-0.0372700556233827	1.10109598704724	2.01286310765332	2.7792535992782	1.83375734617973	2.08744879431781	1.43469383597512	1.20238982336662	0.948360600603712	0.287449633646318	2.15107674865077	0.588979192192038	0.194626346296509	0.900346780211446	0.0389462123249329	2.01563636207345	1.35874586533069	0.394995740379952	0.809569931677681	1.60529865826518	1.60142808132023
TAK-715	5.36388071618387	5.27643606131571	4.41895989380266	4.18518615941771	4.65921500168375	3.93541668564661	4.0822620936075	4.53708218347955	4.39440228253361	4.56546281907009	4.67416702005268	4.41173877588978	4.24484633085774	4.18432498644592	4.106360884624	4.58211513280241	4.81511102047412	4.19990150726129	4.53198934911406	4.77166977911951	4.4687058181661	4.33116658266128	4.85998574967198	4.75915583497018	4.33080007557091	4.47687426514504	4.63430756727911	5.21142236414083	3.79926356692262	4.54472503865134	4.35000692284555	5.32323682413864	4.71805648435614	4.49482593465659	4.7513531289061	4.4231155333948	4.65029155355361	4.4319222967189	4.13063914269276	4.10163759479919	4.611448383677	4.30666828574454	3.50389061268025	4.3822443377835	4.52462252445911	4.06143980446876	4.31494320087106	4.45312857513489	5.29101522502773
BX-912	3.12084536188949	2.11851276259303	3.51378112010491	3.44375282129234	3.08660483701273	2.78181308998719	3.23232068773038	2.89438608689011	3.23052778407406	3.69512034237835	2.34429235862387	2.85364071411518	2.99229139663302	2.69913096296607	2.51956695220213	3.14511849945618	2.85070331125866	3.2238058724916	3.31406276332344	3.05203113002201	3.19477520230549	2.16746457335263	4.23880588079342	4.04683081824502	2.1672793212484	2.56927123628115	3.86855258137921	3.02252510830552	2.51112283612105	2.9511964611899	3.61253661867255	3.88272367406017	3.29828170165222	4.26317388629941	2.84953583239257	3.47350119444109	3.09818986091248	2.40655149175917	3.60821164049726	2.54371543814875	3.24318772855389	2.6333926890523	2.42832326401497	3.93119928556167	2.69716777556971	3.62290510170968	3.18421539707291	2.8929897692139	4.06935255716287
ZSTK474	1.44681904477188	1.58055922422515	1.70184226591284	1.55981206575429	1.45112098349051	0.937636608659196	1.8145601962527	1.84038675616686	0.714996132878444	0.894010713048261	0.552196097974345	1.20524348855993	0.229471678893456	1.32283059036286	1.32300679527577	1.53397531692829	1.87604705013481	0.621531859248227	1.32614092623287	1.43884263845927	1.17516561998895	1.24862336318679	1.5985588689333	1.35492545781316	0.752359126729404	1.23550564287493	1.97244556102826	1.97156097053592	1.1833000009271	1.12182107235332	1.04885709916438	1.96297527181476	2.01826339285274	0.719141702330968	1.48502381046491	1.3673435967848	1.19746796628495	0.864303565049775	1.51021134762338	0.927265718557495	1.29551940449777	1.45828595738914	0.362104407395232	1.84430148597556	1.39933109463905	1.16842058967096	1.64077302129654	1.82163002468912	2.12596460624255
AS605240	4.03387929421792	4.17109995831671	3.8058958186821	3.927818799109	3.85593618505663	2.90583045674416	3.98046042204101	3.8152567989694	3.10099015420529	3.0860384148782	3.45529502015338	3.66915472662701	2.8270260098938	3.69176098608026	3.1499619072282	4.09140285546769	4.3284548883115	3.12139252497958	3.78282221970576	3.70631101521361	3.36102405464606	3.3936160190498	3.58741807958148	3.29157772005472	3.23370620027802	4.01607747587205	4.08276016165816	4.10636986636202	3.28720465229729	3.95851119975403	3.28700655084903	4.08643460750078	4.00016417444077	3.41243125510393	3.80250329585818	3.62690740110308	3.59209356677282	3.25197322964194	3.7228515570739	3.33270082247989	3.28525134582434	3.76494349892972	2.28753538978818	3.75000066120165	3.72402078522124	3.2367471898447	3.6720073272196	3.59857011713149	3.82303936322876
GSK1070916	2.70367262610346	1.96212937049726	2.08002769095226	1.91630546633268	2.07365165179355	1.47934170280679	1.96557218612111	1.87163684946063	1.68053984943279	2.47804199730877	1.60681877811452	1.93146045720559	1.25232488183901	1.79384062109455	1.71328549479369	2.24777746776846	2.02351945893363	1.85271890345905	1.97017583377617	1.90131892937428	1.79309581517086	1.24618795473137	2.59075975746571	2.94968083800062	1.29431209502742	1.80245099559806	2.731350923406	2.39920855679654	1.36652083102151	1.9463148872706	2.26814800015512	2.80836231926404	1.98236477105258	2.96695907951194	1.84010569356484	2.17484839302178	1.89501379724613	1.37696144530068	2.01438216234542	1.47051005908779	1.99830480726689	1.86407707199544	1.09572887671963	2.62002430226914	1.70153998106182	2.11110797464601	2.22352443774755	2.01329733463896	2.97791355320469
KIN001-102	3.18842559357518	3.09436893075336	3.32981078374461	2.4848042361367	2.80770216206798	3.05974706154812	2.9993062826389	3.01714201636432	2.2094869551698	2.15783478116807	2.48466601715666	2.70784889011487	1.9558875191224	2.71784696825652	2.67630954064264	3.15321666099996	2.82410254654384	1.85843280180214	2.72302070319	2.59679243868744	2.44594085034783	2.30196852268993	3.20201173580659	2.36901139553563	2.70246788420086	2.49500411262314	3.34712610436288	3.12907746604578	2.12731510777509	2.8058787293597	2.36439987973367	2.80663975110368	2.72566295788523	2.23918885013938	2.59563453960657	3.19556129811101	2.64135423028657	2.42761395422527	2.78865910600748	2.43992064427146	2.89736269341198	2.87929959168177	1.8489752491144	3.45731806205517	2.54440076825443	2.20436428807778	2.77529806460541	3.72081331564129	3.60601250840419
LY317615	4.55814870806511	4.57772438448678	3.52741502760237	3.23127220388362	3.38147987481597	3.62123234776769	3.20497888705092	3.64573999274092	2.58100691140695	2.64322135532525	3.79487027698852	3.5706196947229	2.69274487979634	3.33011835901891	3.12066725914188	3.88056267144179	3.77232468109654	2.66784833500593	3.25942269386138	3.21627578203163	3.28133551459012	3.36786841015714	2.93514990647948	3.04042648712654	3.77111326040731	3.63657706684797	3.62407399179019	4.1785717041142	2.97644329706694	3.43942975562702	3.03790785274734	3.75565827208394	3.64362946239996	3.01502376017935	3.55546167286945	3.43428124521827	3.57999964261062	3.66544456248041	2.90157261006438	2.71014648543413	3.07454995864678	3.62816097269222	2.24420241581523	3.54149481178391	3.49133788179634	3.12912069059173	3.36171987909489	4.25542439997191	3.46086959272767
GSK429286A	5.31123937335452	4.37028681549377	4.91699995876042	4.95293282175796	4.89514674879774	4.55625263327153	4.97477390025463	5.02649491728867	5.16245054670662	5.6393704793884	4.80588513009809	5.00570227773151	4.96864362385584	4.60327913246273	4.97618551326971	5.177012649587	5.15669026296988	4.92763773625567	5.21829289333199	5.11992731366302	5.08904703421768	4.85630528173543	5.61308583599438	5.42900291844999	4.89594759151292	4.79956420653903	5.3352181067116	5.18393818376476	4.66273803636451	4.87038776518102	5.29208345325258	5.55239604970698	5.35472502646027	5.76173100206572	4.84325939623624	4.61135456875569	5.1044583776102	4.54944648410906	5.22720016271664	4.69997156827977	4.90182809971119	4.84064712161059	4.53669102214001	5.5092146695738	4.87273610488941	5.15354301452143	4.78165967707737	4.83403710317123	5.48666430352786
FMK	5.5655327967457	5.31470252769455	5.2391065948241	5.1356815308187	5.21216771657994	4.85170728766068	5.30349138835779	5.15725373690318	5.22359513057912	5.66525471669476	5.2701811824148	5.36465445013798	5.24111219230993	4.96308320600087	5.06749728995237	5.18459779743297	5.36658061823526	5.38012874061863	5.24322643771031	5.39920313336138	5.27670909389922	5.16974443115082	5.76530135582124	5.49190695796626	5.14415675794522	5.42104828833793	5.22389751945522	5.69592417573654	4.83652565531034	5.25400462079591	5.43403468318403	5.76198863718565	5.6569831712417	5.65103092688261	5.40765501345556	4.86768920641779	5.0890609466547	4.94047172161541	5.39150513554673	4.99333854050762	5.1836088165405	5.24456950961852	4.60275447986441	5.16484477581474	5.25008772530465	5.17267873624675	5.31155391050243	5.15954791978959	5.21555706393969
QL-XII-47	3.03992245229395	1.95953503336252	1.24538788611572	1.8718618884397	1.22482444107369	0.67311792027054	2.01242064298112	1.39039032236333	1.36519595685224	1.94034892254457	1.40970144230527	1.24108689790806	0.270201830563694	1.20399713144374	1.24445540853543	1.17473527491221	2.4079525061391	1.28637490975913	1.51700880151259	1.07013731374802	1.41943736552595	1.57332155372127	1.57485667412322	1.80325170828696	0.952756599758696	1.210099018716	2.11794156585978	2.04943028060344	0.698311975593012	1.2699858213013	1.25030825583185	2.37832617225763	1.4650403470075	1.38224373032075	1.83745509226051	1.14218229053187	1.36305072887292	1.03375259770959	1.68287949788386	1.26641945775415	1.33590644264338	1.30007867614638	0.750631289772516	2.06622240012808	1.52670888174134	1.21691902415233	1.19920946123179	1.41251744084409	1.61886792921859
CAL-101	4.78407618457876	4.63354248246655	4.84265466975413	4.90721150335567	4.79775742814592	4.33677523088237	4.86614219409983	4.85715215696581	4.4370921487351	4.66435687401164	4.16814954780356	4.75852000406778	3.94211358329648	4.64306947657331	4.72994115043382	4.94095923793799	5.07746116582266	4.47844996686478	4.84273242151503	4.61023874939233	4.67633106498624	4.50808301813703	4.95447976485446	4.97778335962958	4.2717018971707	4.58760811258411	5.10365891805583	4.89514210869023	4.24121910208333	4.69496608362212	4.90757896373981	5.20310561508439	5.07524308427901	4.72938278763159	4.80966214772559	4.60941314778908	4.69201327130663	4.28093273133255	4.75927791679636	4.54010846840608	4.69554457699872	4.65127112154871	3.82239818564929	4.91258691299402	4.694212870889	4.52247054885973	5.08119759542862	4.81930356787702	5.13475139561903
XL-184	2.77431089999595	2.2818228254044	2.80362706755753	2.95008244684608	2.9242584922968	2.76181050478564	2.93272300485578	2.7674317650384	2.73536158168924	3.14530601034769	2.34311414422094	2.91720956942967	2.86298392525304	2.6046434145047	2.76832669605824	2.97027362420531	2.98412458801127	2.92839814987668	3.03148992530615	2.63210721798955	2.99540136773171	2.64504450342144	3.29238498148939	3.14663445806287	2.86661148631885	2.47489583038719	3.2244083392635	3.27384562311466	2.6242791681411	2.70376023231793	2.95720553672496	3.54418437966769	3.24396211792427	3.43098993991134	2.47084259574052	3.05774504535668	3.06878420198046	2.60651333158876	2.86919261110066	2.66851664627944	2.8713826558652	2.85387858543425	2.47774053341058	3.23435616471571	2.90245783926409	3.10228165306119	2.94719303055339	2.66325464418443	3.3414965963797
WZ3105	1.47361749750435	1.86723642779199	0.633821722636689	0.452647823183744	0.123636869641366	0.32732937442489	-0.187903760840323	0.0387075551446276	0.546986793443399	0.244642951846676	1.38047263965237	-0.446388230896855	-0.735534173591297	0.172173877057154	-0.0618543683403532	0.304594196948925	0.897890574881492	-0.216963610927749	0.518198532123129	-0.30920027537801	-0.163813551979165	-0.26041190725875	1.58037605529533	0.641999929609199	-0.59561340791804	-0.163687068569571	0.713030874293469	0.721266657135264	-0.404318949049822	0.147783377006409	0.848332733834123	0.672364005424315	0.365264288176044	0.764267437457294	0.222763704911529	0.942066255398625	-0.444463495210291	-0.34240217438176	1.23883061615689	-0.331782591577307	-0.129524084269853	-0.304919918403884	-0.599817415101484	1.00290934557304	0.254613208675162	-0.576589862362647	0.602290362199907	0.611343119722448	0.888444668648076
XMD14-99	4.87993999577937	4.52769222653909	4.74782129358118	4.69336246526768	4.71396910910876	4.31584724348456	4.60050791669939	4.56362221314619	4.58254407459815	4.82018784001192	4.48446670242921	4.69221838572206	4.51978028850372	4.37054089516487	4.56884460668711	4.86919935063503	4.74631119920236	4.35330305818325	4.71594709593183	4.73574518646549	4.66956903109562	4.3585864019136	5.11230575234929	4.82927235774702	4.43848208504686	4.56568891049458	4.96907346592176	4.79456597308963	4.22765683181173	4.83547267315513	4.82132616063856	5.14716963110724	5.08753193091324	4.78927278809747	4.63582604795381	4.50628148577642	4.40812377067936	4.60864987389909	4.43168703329623	4.58196482637308	4.76177362850059	4.49302918587928	3.82175683226	4.8836942791273	4.49811854963562	4.63942734169852	4.57458483227534	4.56831578379592	4.98186116605769
AC220	2.09632055937484	1.59830769748303	2.78752430083867	2.18991990690591	2.30127925642999	2.47406794526261	2.53281212342945	2.18251677482629	2.17727461422049	2.53909272864141	1.8649990018046	2.55163804651294	2.35145916248102	2.42472395096543	2.4043309497184	2.63298811548248	2.38846583002611	2.14371695413313	2.33269624141145	2.25033552215575	2.32122685200158	2.10054512671218	2.63005606527705	2.54094687557257	2.32349496757876	2.31800129611291	2.65369044197179	2.20553374081847	2.23834125678667	2.29781370406518	2.44318037865657	2.10370641121699	2.37506561234313	2.38327371593993	1.93119812080344	2.55069156900645	2.21029682744536	2.13833099122373	2.35083622101918	2.29802009366354	2.66745857851403	2.1644461792979	1.87161258200925	2.84724917821046	2.37573664301849	2.37630051056054	2.58152121736594	2.44018794434387	2.80529075171452
CP724714	5.19695204504561	5.2361985022229	4.38438986340932	4.6115111298469	4.48901511503227	4.08443190117041	4.16624931748694	4.46547353111047	4.4117103726936	4.41380385825365	4.57502668863577	4.55918121583757	4.46848290354731	3.95272014922289	4.309195522657	4.32345350299651	4.6814426627989	4.40138615454742	4.20830227495564	4.4514431975414	4.26352893580324	4.33154380925995	4.54623614160782	4.45040325395251	4.54005984078518	4.54984335744473	4.44782975845171	5.03000802548785	4.23724960301642	4.61089125967482	4.28739522163404	4.78625059456413	4.66246598046919	4.42479160804117	4.61332232561928	4.36537662769887	4.31858411957767	4.3853188046545	4.41381532145133	3.98611036892548	4.47210981083977	4.28707747032222	3.7234154811769	4.34783552773672	4.76859554139256	4.06286133869586	4.3618568870918	4.62522494243197	4.81681534203836
JW-7-24-1	2.01061982624189	1.41854368823334	1.96252201868966	2.16538300592514	1.77228207934752	1.35344606242557	1.23883268128196	1.74285586381548	1.48068970892176	1.91838180420049	1.15021024540854	2.02358238054924	1.30168932063422	1.73874865474792	1.79175679887145	1.88556829584265	2.10108515149554	1.44425599470034	2.02198181411872	1.71705959170238	1.61206964736369	1.57596375971687	1.79264284349839	2.21002537939349	1.2711203167176	1.51086090017739	2.69719307533837	2.3103017613156	1.35418124918926	1.55755326854293	1.91633882624354	2.37293721373713	2.31738623858387	1.67217306100915	1.56982717941029	1.69133751804134	1.18620896275193	1.24302665041662	2.20234115857715	1.45428644848943	1.71943308843575	1.65653136604883	0.762817968622991	2.2568948650773	1.49654516335599	1.4400325033339	1.95475301872185	1.90034789133691	2.19136866325053
NPK76-II-72-1	4.14591317835526	3.50828335038823	3.14894426977378	2.57805102678194	3.16956956989414	3.0814614033646	2.87790115945695	2.76289544516297	3.20542022549185	3.34786113171058	3.26433290250377	2.76321527498053	2.25009015881963	2.48150349151987	2.93695297053416	3.31264011285541	3.3549159395161	2.27108429302168	2.91985317098671	2.9526921336882	3.00751425493696	2.29389171750673	3.81649776157607	3.32649687662054	2.48178016598798	2.6017297357483	3.73934569234528	3.72415679495363	1.93900993017356	2.86015409678426	3.64039359745728	4.21443015262048	3.37037196872482	3.94926155991404	3.09909953750271	3.26067620672677	2.81830730057802	2.55041558119788	2.79083359876711	2.42676537619223	3.20961107395467	2.47573973772921	2.16347290582629	3.83491843524467	2.74337239200031	2.90151936900743	2.74429672314991	3.13076586596494	4.14120543795518
STF-62247	4.93501327156147	4.51314199656452	4.73654892034231	4.69154407442227	4.6138774401257	4.5254151113186	4.7143651891928	4.67225197323275	4.68892759578993	4.87175140213354	4.78635065806043	4.65093559908733	4.60557091227245	4.42239181945697	4.66235885573416	4.77187726026534	5.04934640939233	4.29807794510975	4.77363347142529	4.73525004983284	4.78356879913575	4.59503383304473	5.08409174331547	5.09369680470453	4.81533485096736	4.69636827332697	4.95272024005481	4.97704915542182	4.21144333611147	4.50025737578918	4.64095775772494	4.99500286197152	5.0929367410694	4.82956868320032	4.72318742560413	4.54732653796716	4.76207540516253	4.74022125852589	4.49174744273088	4.30617142966531	4.91499068602741	4.65484440958421	3.84152331826229	4.85769617307338	4.66715980170848	4.62480469582325	4.77675139060599	4.49905736891097	4.91335210866528
NG-25	3.36221956348228	2.69522002835936	3.09823030858369	2.90470135707628	3.18977011372954	2.77649263349285	3.08994228735953	3.0422423202523	3.0838270589447	3.59986295883573	2.72561374559434	2.82756419424618	2.82334083262579	2.80058397299514	3.07995722798157	3.44774678205429	3.53607956979523	2.84190761520674	3.17021021566569	2.88012838309027	3.02134178341558	2.5451476061873	3.31112626177714	3.59426601531747	3.1885518116737	2.92508087429841	3.88152646278254	3.57021107271742	2.38935241902163	2.93055962405595	3.31574995773766	3.82025646460069	3.2126455481217	3.45421534864637	2.97166872384373	3.10384599392304	3.06181194569426	2.4065917096984	3.21274418695614	3.16813679671711	3.37654223737612	2.65048725287309	2.10560524248265	3.4691520557145	2.7656061261151	2.724987069559	2.91710171314884	3.11470295480578	3.6597937286917
TL-1-85	3.63558472085587	2.98016881386109	3.7030042175461	3.68340530384321	3.66043701419919	3.37662954819221	3.51552629507893	3.57796582351589	3.57303586766038	4.29598802175462	3.23011568137071	3.55152408368306	3.53119065946957	3.52515633405952	3.70080774469842	3.98155673878627	4.0923502435938	3.41558760368343	3.80962364257707	3.46895169417203	3.68259700196483	3.15672671733051	4.15075821904875	4.22768030682474	3.627214675408	3.54227289734893	4.36140402298468	4.15179619817426	2.76713350851279	3.28338131628521	3.96196290088497	4.33626914039996	4.13973885787651	4.31007772885257	3.32479355687556	3.6776047229964	3.61460431373141	2.86611029758259	3.68386450615299	3.66038563208098	4.01887253533295	3.48205964712792	2.64442114227164	3.98192335895309	3.52869533209131	3.49808428368877	3.65149904523481	3.45319300869219	4.23528135336075
VX-11e	4.00426342902551	3.89505940184965	3.08783591960301	3.38612533231375	3.20899448682851	2.87679012686824	3.34760736478782	3.20865011073086	2.73361704067743	3.33559267127653	3.32488784079252	3.04056687641004	2.7285816183298	2.97371930370807	3.24641912094505	3.13813192393496	4.05055861014624	3.26136354331144	2.97182180146598	3.24981273306138	2.9856719387677	2.91560636236951	2.99278612972365	3.10652565446426	3.16620455575549	3.28364817969613	3.20452858197786	4.06702092488466	2.72077212718673	2.95643494617633	3.13139046823316	4.3714823197017	4.05104463762886	3.70742116034626	3.45504136247503	3.17104507427721	3.03722590368792	2.88370681787763	2.75141759472243	2.84593989861434	2.97079479344201	2.67009714244992	2.41804488487549	3.48549222206128	3.54004753165087	3.17396811804506	3.02093101912509	3.08297487803115	3.41768375018803
FR-180204	5.21789770317345	5.24682760839042	5.28864346606643	5.00831720714825	5.37290821115806	5.08045603025319	5.27315350904283	5.14594783413933	4.94439867031483	5.2071556389571	4.89273408891437	5.24070082504573	5.18329869117452	4.98656674385611	5.0902881730359	5.3117519685571	5.47402868255569	4.97040036787892	5.04338314503621	5.26297196529539	5.27010231501841	4.87777881298619	5.35729938927325	5.07291763762939	4.81258346533881	5.08671682929175	5.32577697440851	5.45894358050299	4.66521622148358	5.1890730423117	5.15488156804028	5.5039457605004	5.49955644558372	5.41562895152013	5.10357544459895	5.12814892060163	5.18203968061655	5.10098499718264	5.00351505490543	5.05410208680636	5.23199711063835	5.01943444665378	4.69363491457213	5.19574358903775	5.24318141477027	5.14548303174406	5.30265855836816	5.25483327890473	5.36941470641001
Zibotentan	5.78089864090889	5.72619204042101	5.53789035558162	5.63142418508555	5.58402635445387	5.38337422794033	5.3846181766852	5.5316898260163	5.6258997466973	5.65559216369983	5.5381213674456	5.56141271554306	5.49546242658447	5.41686728976478	5.50070375751048	5.63564028101868	5.74837083271549	5.59512453368797	5.56910580675453	5.61184159606045	5.6756725526187	5.46116709362796	5.91306249911611	5.73554243271096	5.54363856023732	5.43854596215925	5.65597267441911	5.63799826899107	5.22584220707959	5.58607361132633	5.77185325789099	5.67552865339119	5.53463330062741	5.70140919713964	5.58397502985118	5.59736969055081	5.5476091297845	5.5322877747775	5.44023609696179	5.39480328867697	5.64571974427334	5.52327669561257	5.26961750918187	5.60458858958054	5.55561976520853	5.56995079493883	5.60388791513323	5.52901976661433	5.7819152549169
YM155	-2.11745370356927	-2.5334913993168	-4.87394691803435	-4.24395168827631	-4.449005224473	-5.25294745704848	-4.34425400588344	-4.92305968230122	-3.69258390845218	-4.60050823239365	-3.80717515396105	-5.03286697401228	-5.57051748747196	-4.78961689501975	-4.61513656519446	-5.02834555039273	-3.19939790376252	-4.75004468765056	-4.39176445001187	-5.11313372683129	-5.08694090709977	-4.19653812710399	-3.66184400136863	-3.96837419847473	-4.97077380962242	-4.77902705883939	-4.27175191489796	-3.78642584396226	-5.00597991550804	-4.91489949439432	-3.80053171723827	-2.75256488360667	-4.34745823012475	-4.26310287069901	-3.80894035836784	-4.81407715891761	-4.83642322082919	-4.82023596925647	-3.87575182842275	-4.79730608585435	-4.96979426239422	-5.10939945519782	-4.79815892421776	-4.47883327369493	-4.40502826707417	-4.99126736921003	-4.75293606541028	-5.28318912824631	-4.79148135287029
NSC-207895	5.19846949177661	4.89060321971135	4.31180920039304	4.21672691563537	4.5359510485875	3.54424485543512	4.27169295197205	4.01320930221672	4.58213158751869	4.19367921805061	4.3228220548858	4.10173269472369	3.75369388315503	4.02573839198752	4.27497447845804	4.18684947731102	4.97845426250114	3.89902411781945	4.68572557632671	3.8969733762511	3.98318330243218	4.46596541025377	3.96956680251876	4.76901842332426	4.08984142551509	4.27858793195313	4.79870280179192	4.30140205989025	3.75319270369053	4.20345989065946	4.65086815363432	4.91849829288305	4.55959576131172	4.56217763871581	4.6407586913132	3.94137771322999	4.01998790776233	4.01699814063668	4.03580810644188	4.41051491516536	4.8302464473591	3.74094031440556	4.01947766976935	4.43491485427382	4.02693146716525	3.93498003619979	4.46059648585603	3.38628716719559	4.50947932187983
VNLG/124	4.37457594718077	4.09113837304818	3.96176384015722	4.05075759144893	4.05295200228988	3.81982776512619	4.04675029733815	3.91138270429919	4.12302961815264	4.35833684640906	3.95211962999534	4.22311585241075	3.76339084055347	3.72057436732812	3.88007121442205	4.24588307883738	4.17949020489679	3.62922002098528	4.13632837674416	4.19286239661527	3.98093504118441	3.77169836668683	4.73744416546209	4.1950182388368	3.98809406738524	3.95459309214361	4.28690793799522	4.57672426674996	3.55670914513764	4.09371821439921	4.33300950253215	4.61896149829554	4.53359894807572	4.30526239266553	4.02467647820863	3.85568173901737	4.2035642026587	4.13942645254868	4.20359799613929	3.738252160043	4.22700790593409	3.84981244841115	3.39986519147442	4.14458937336783	4.05691049735014	3.73547383395253	3.87303055778617	4.013346207064	4.46769437166273
AR-42	-0.0495360966553253	-0.62353184109598	0.376029189141474	0.104845013570612	-0.127492667447386	0.00604751628120237	0.485173511089656	0.51517108365896	-0.483747483102273	-0.263114185434261	-0.852897570950645	-0.265558992732481	-0.839775867557138	-0.0851819440875028	0.278840005711205	0.66500139931256	0.482006742659896	-0.986573216412983	0.371136613341108	-0.408930161030767	-0.505495946195521	-0.494888239508862	0.0510642680620963	0.157648218291429	-0.443032727549507	0.0776668169022852	0.83528794397653	0.448078825976569	-0.72171674917221	-0.224300475242164	0.0250049450426042	1.0256585309171	0.969656012916747	0.860643570035849	-0.173025975488569	-0.300808614165455	-0.0784913043610693	-0.299993515003496	-0.200330567448688	0.0373326697427157	0.184926774780312	-0.412964380695997	-0.843789793144055	0.746283131598015	0.163125517716611	0.184317559555928	0.71402612369979	-0.590652820692194	0.486229611804623
CUDC-101	0.973039190746085	1.0036075160459	0.274008394095024	0.289259845501568	-0.0508572021186104	-0.309825509134592	0.268406090378988	0.69084279774855	0.154588536794883	-0.339504536804364	0.0611958619550164	-0.280269363774738	-0.941192599580149	0.0767250494494975	0.0972239717936372	0.190822880114982	0.779270660063328	-0.78934358530985	0.327436435955479	-0.431922002822116	-0.545286254188481	-0.440346255747934	0.737557460605047	0.46798857865336	-0.598710167736722	-0.259377262351756	0.599422811643955	0.781894630343951	-0.707706787791293	-0.0768992844975314	0.677666263835246	1.45820984599272	0.895840448339385	1.08369607360309	0.249185138535476	-0.129670503559947	-0.473992043795618	-0.21701659508957	0.725482040793703	-0.318606843074555	-0.31960235050439	-0.381540443386807	-0.896095340118781	0.591057074768116	0.280554117735955	-0.213582654152686	0.714790530302722	-0.456342672896074	0.403263226647705
Belinostat	0.548236153493825	0.0415152090688951	0.584659197270211	0.76342881519801	0.231175072644266	0.205772217443466	0.646454707080418	0.910358777692468	0.13824226572927	0.0223699020673003	-0.315883222199727	0.0207629649277692	-0.756529512205292	0.501824552709139	0.693279875191344	0.947757698587231	0.963391317398977	-0.437396727772779	0.779573515330297	0.146301240595159	-0.254751639354565	0.0668726569262512	0.642140334067459	0.592021143491559	-0.157902328088253	0.327932168264829	0.997866789448963	0.739205195153542	-0.4381439533304	0.413357316682413	0.710629936433305	1.60166600451024	1.46873876554795	1.11540913946098	0.501197371751045	0.0659307007086714	0.131295802105007	-0.0561140706606551	0.365641195582707	0.239360169405307	0.500190313744417	-0.0755830620044291	-0.495589581451639	1.08321563634076	0.476335404545137	0.401369692916424	1.01922402591952	-0.222169510167158	0.93413790403944
I-BET-762	3.52576480880047	2.86295362463163	4.47679076704832	4.08859239260129	3.79666351805581	4.33583164811537	4.29926515539832	3.96215739066758	3.30168510715422	4.08511668328172	2.71896300496869	3.7651452842143	3.34629265809775	3.72172414865831	4.51100050270249	4.68855696086978	4.4768189330397	3.20452768052983	3.85493225353454	3.7216101449857	3.80264441930209	3.825396608967	4.43837310686047	3.81309643542297	3.7374253357687	3.91197549299782	4.50360642358256	4.37232945399162	3.17194500520839	3.82887133582313	4.04993160177745	4.79824224664838	4.95898392843481	3.91840895427789	3.71920931343952	4.20855893180497	4.24695356051132	3.659363002431	3.6787840133369	3.65550879890665	4.31046094106086	3.53913548980446	3.09502229374384	4.8141745131783	4.25669293318678	3.91272960653759	4.27989059920505	4.07268190324903	4.82433597933757
CAY10603	1.03029792957202	0.393366904065449	1.3351037068362	1.78333192014074	1.07159595378186	0.987509348343429	1.58470285702502	1.58969619776012	0.799888405389656	1.04868264677483	0.238561665372408	0.877869045640768	0.0220098503713233	1.02261754748134	1.355454884137	1.64503829204961	1.85237678053791	0.27477461947019	1.38360006982644	0.66910322017052	0.564906540770501	0.912015762379856	1.40627106236327	1.43832518186345	0.826736022152656	1.20161144737254	2.17486494622183	1.55041932108206	0.489256062607516	1.00393701457984	1.42457047946813	2.46740780463911	2.28281375864838	1.64898202872611	1.08259655710504	0.886569530834307	0.990839406666681	0.775730874454919	1.32740772066597	1.02427613730771	1.37243340220533	0.794611185274575	-0.00915523114310179	1.94521931857429	1.23631354077778	1.10395382933384	1.73669658789066	0.594487568571103	1.65297172941097
BIX02189	4.50005159014769	4.04014724160647	4.55351757130772	4.48030467722922	4.43753966679074	4.45887635296835	4.26081685200565	4.40689354168388	4.45309705547881	5.07684736382947	4.18423471106309	4.42817585787891	4.27966822857178	4.34007143679127	4.51485559732919	4.58700612648008	4.66817406925522	4.61631568713609	4.36967470739939	4.43840290316329	4.56271352650333	4.46361415975261	5.22676982299124	5.22297077055921	4.80372235775058	4.39190729788853	4.87284851575375	5.13725301655107	3.84264471096492	4.38271916925641	5.08759671124766	5.27969153366254	5.09782942979682	5.09043798202629	4.31531431023459	4.55293767504782	4.65530912262513	4.05330131303394	4.62734985796535	4.14733755212242	4.79817442179069	4.58353187026682	3.54067448653378	4.7944950515462	4.47590936063013	4.44540807083654	4.60020188826458	4.35682479604552	5.20854812568808
CH5424802	4.32509694322564	4.16573161518083	3.89931475758974	3.55694877438244	3.94529433824002	3.57873564701233	3.97495675558333	3.7579469851228	3.88307592940039	4.20096533371622	3.99030355505343	3.64914805165898	3.90065220792011	3.57044634966356	3.65656403743839	3.97932826005008	4.12669948697365	3.78718975387289	3.87021400447977	4.09623555111038	3.89346919677285	3.54247340524201	4.36302877294176	4.11565797403318	3.87138774125483	3.79111053321537	4.07346703059666	4.04430335943608	3.35287894698264	3.87820021551404	4.08565180436273	4.12587251422886	4.11528631366813	4.45009321650604	3.84044805678107	3.55285514856554	3.59282665812831	3.57842311658101	3.89509203487572	3.86399177848642	3.89210078026583	3.58550825898092	3.4183600436358	4.06987128816015	3.69508601748751	3.71141851119274	3.92226449650189	4.03263096904501	3.73209699114917
EKB-569	2.95099568724536	2.99591950015233	1.75067759511505	2.05542718981981	2.23214081191362	0.83223274972507	2.09440099244785	1.90871812379855	1.47157348725938	1.89524658526121	1.6783288244723	2.14715364017061	1.82004958499368	1.70326325011574	1.31044774375478	1.48794159815695	2.54262109104608	1.64896248246842	2.14510442959879	1.92624584540283	1.6786582531465	1.80546093180109	1.93101803071921	1.90615510170426	1.83738793263345	1.61052106901234	1.95366685472331	2.88851171619199	1.22941800672399	2.10255061542168	1.52028700632129	2.85488629637406	2.59977533367329	2.35813373744255	1.87352212773807	1.19044424336915	1.6003616702427	1.35287182662866	2.34173614656277	1.494206315789	1.56439308903542	1.84703262743001	0.675503669916793	1.82049460473112	2.1504557242339	1.34661251782069	2.0892796797723	1.81076199762596	2.46014459499612
GSK2126458	-2.21119364311155	-2.16470507225584	-1.99096805602304	-2.136513331656	-2.39314974157826	-2.72868607446994	-2.09981042881184	-1.79296197699665	-3.08717788748683	-3.29933946907361	-3.41023483010409	-2.62234412028714	-3.99298905752122	-2.2968696437838	-2.26556811361773	-2.50989738725477	-2.01381366243568	-3.13153130150868	-2.10051932076586	-2.8970148570853	-2.91082868365049	-2.87434516714299	-2.17460648068882	-2.84447165657628	-3.47812703416016	-2.9666127616777	-1.98226864960027	-1.92383603054928	-2.70522219018499	-2.43967286262835	-3.07363936132417	-2.03393517152161	-2.0177240574759	-3.35491204756424	-2.5352055892148	-1.7970021522785	-3.04065134598341	-2.95992601304842	-1.86548538656138	-2.60958680360228	-2.90144142316519	-2.6324284692257	-3.40696438665635	-1.57342610168793	-2.62010665271786	-2.84844485050054	-1.88663980898278	-2.28594175375566	-1.72673408712294
KIN001-236	4.71011512149053	4.54542019682477	4.54545678490425	4.33030704395416	4.40178480799336	4.4384193241418	4.25923648720845	4.36540363876146	4.43016552875033	4.66947376095458	4.53438656618181	4.3861396436447	4.37729354040499	4.2805531804912	4.42919171983842	4.6895927841714	4.71332649114053	4.10762636903447	4.48571492677296	4.2364712997422	4.43942277850561	4.33265547438061	4.61065590770473	4.57813364171873	4.54516326135573	4.33480247510927	4.71153535323071	4.69785799681085	3.72653484281158	4.52377797254135	4.55044961574077	4.64205550649567	4.73409697348576	4.65450620895267	4.36158380077739	4.66866522189929	4.49360139483759	4.37309315032205	4.10186979709487	4.26153221894262	4.70058524230284	4.28177793423923	3.73618863434325	4.65286635823058	4.42601410980408	4.00539038605524	4.54796256999454	4.27313979488047	5.09494807518022
KIN001-244	3.94607246435445	3.59751818709611	3.85537141204241	3.55836678407369	3.59763029062667	3.56575521798766	3.60724078847259	3.66073595532199	3.46573244465675	3.70371149776682	3.4727617109928	3.22822732011191	2.9423270021359	3.28559133122626	3.5123053171384	3.6335130408178	3.80066420717233	3.16309013712234	3.46683698982841	3.50110425452951	3.32980258977957	3.41779082529689	4.11026032984775	3.94310106014411	3.33553997361599	3.41478220030111	3.96585352059686	4.0396295162565	2.99952324404665	3.36471982465599	3.7686833544814	4.24037719504152	4.02335062902822	3.79658953468667	3.53684915861534	3.6948426128429	3.34381503657277	3.16662157264694	3.64011920243292	3.30399841027595	3.81627536951242	3.36217404518858	2.76975935151335	4.02618158328715	3.3089494922328	3.38025913665953	3.61329298116727	3.71038071018677	4.25443655714187
KIN001-055	4.98183543100104	5.09229264721534	4.32814105509324	4.1588124489251	4.5271267145087	3.8724586029176	4.42042481234019	4.3229263528129	4.50387063443223	4.76365083929665	4.46819030752165	4.46795561059688	4.43239472563529	4.19013219470024	4.32527594288153	4.16842896279277	4.6449951771714	4.34885757688776	4.1051692812517	4.55651311956753	4.44720442328856	4.32501114286043	4.86546148847153	4.79670188180691	4.43702394666794	4.3305396660216	4.3832907470506	5.16574593311949	3.98665087109401	4.48328784016332	4.85395966214728	4.98454030322828	5.19003474715343	4.89361893731552	4.30871659020015	3.99294953888172	4.33401552248271	4.18727086423451	4.80470899979049	3.88626341116935	4.15384596689594	4.39613819500216	3.69857270584149	4.41716060106641	4.62878832721688	4.26880783040084	4.31243878944691	4.18983619711338	4.56232092588842
KIN001-260	5.22133350695821	4.83588694803859	5.24874787755211	4.92043520535387	5.17640255168158	4.98035111814171	4.70632278857988	4.91460571124164	4.93673282261066	5.22958720713737	4.84407092884793	4.97310032495593	4.8576077352476	4.95722029622122	5.01084141161525	5.37320027511723	5.30016642235117	4.74944190726694	5.0622691966348	5.08863251822014	5.08366364065249	4.69110760355456	5.4315789564149	5.17565145855911	4.81135719885297	4.97663407452778	5.55264814612307	5.14821827208991	4.24618323567794	4.9288396454847	5.37228334458313	5.31105346095801	5.1668783097171	5.20715767520215	5.024851922516	5.09213401139258	5.11001841992501	4.62275410533672	4.80956320174145	4.94404743110378	5.28180654292478	4.89594644619202	4.35865200543633	5.27034024232581	4.78106609052823	4.72159534493782	4.89423206716362	5.29900886532309	5.52207375411982
KIN001-266	4.01939522151044	3.95489854245732	3.44571506426677	3.54610027617258	3.48510147495347	3.14239300846157	3.29311769575764	3.54428949519476	3.47930003180814	3.47426702743074	3.37857232040689	3.45003694855821	3.25054317016285	3.29429144751792	3.5596404058358	3.59733620220263	3.99846710920261	3.11758300121254	3.41565844475034	3.45608170523628	3.53110975459427	3.37202366159765	3.39729381630932	3.52740714010488	3.38787760679335	3.37569000619166	3.85916966199755	3.76732779662684	3.14552969278105	3.49297417791529	3.63394051087414	3.85401860834123	3.66066611492095	3.61476388265301	3.51801761336458	3.37181754237017	3.35355259884248	3.28082589580728	3.23943541880072	3.18657248722593	3.48544123922245	3.34563106333943	2.97778266897378	3.63961619390888	3.44739019324422	3.38384154260902	3.38467517957842	3.36923039155619	3.61960757293787
Masitinib	4.27247663190091	3.77829509342239	4.11773956565247	4.02155924517455	3.94647844115055	3.80720248567396	3.74565943180328	3.84306370985392	3.80912709776158	4.23978191648988	3.71694099857309	4.25400829393357	3.69180048155331	3.59921624283898	3.88105458660526	4.14783155024097	4.17242517818866	3.78569927128575	4.14710639615396	3.74830113650551	4.17587917587036	3.53130494876065	4.06104905021884	4.19095056849491	3.43805416131281	3.81460684319932	4.68520461218156	4.23429609732816	3.48786109591401	3.82262392294129	3.91490251341153	4.23331483587681	4.1501561497556	4.1299196985337	3.93941309140018	4.11148479237504	3.84354962530884	3.86457744187957	3.76744510060609	3.7700559786689	4.07078340936165	3.87752872178943	3.24565748637584	4.40370365078724	3.68108987305915	3.81108139575776	3.81218935568157	4.38832558763655	4.27204426740048
MP470	4.23727887840597	4.35321075207626	4.04288469072661	4.3531048237435	3.96427521273599	3.82072924045448	3.67423458178892	4.04497104749979	3.91308843760975	3.76649998841857	3.78242786656146	4.05074855086889	3.93164635050242	3.80822271031265	4.27284139143401	4.23648867603771	4.37154143628783	3.93529313211483	4.12278066305329	4.12808527187646	3.8330592246478	4.11243291806202	4.09877623467503	4.21994761301987	3.96396693819369	4.20359883570192	4.43960483549133	4.12918203309312	3.89446261743384	3.9769643741961	3.7812151315921	4.05112030908739	4.06248627298157	3.45367155682351	4.12487394725407	4.09057206797002	4.26399004087898	4.12114332863361	3.65873692245482	3.90612494313335	4.47215026926899	4.02770605467146	3.61284690852892	3.96907412914984	4.10197193697536	3.96891004203217	3.88899841051792	3.98990189674981	4.68593722274997
MPS-1-IN-1	5.36348163334995	5.17125885133046	4.11580275212846	4.28719836401302	3.97982733660992	4.06172064917151	4.29961421177941	4.25062607220606	4.00921567420865	4.39563544793606	4.15806360718997	3.82845609059153	3.8762134247736	3.6941320698979	4.31878169523241	3.9725433728691	4.6348145123998	3.30428942380671	4.04006941970585	4.36728297337194	4.02684736461999	3.90969820304543	4.89691295528567	4.59000102254188	3.84010494214661	4.15568950185809	4.41478939268433	5.26889861576357	3.55629662597945	4.20271436667466	4.49856460365176	5.88599382547977	5.28967534165145	5.11407854053071	4.39212032129881	4.23561654287018	4.16116237323409	3.90289082554007	3.92443263091782	3.54929667352982	4.26713830683148	3.76871479153651	3.57153732236608	4.90370306552869	4.39100007536474	4.27758831031111	3.74905443936855	3.98308778662398	4.78123090519126
BHG712	3.51164452275482	3.16297633582611	3.66414954369093	3.3469832623209	3.7491878990271	3.45274162506749	3.60407392577903	3.48976627551672	3.34970190787325	3.69474781074862	3.04263800201318	3.07329405439139	2.8949843439989	3.21607572797134	3.59453415333801	3.91100922201779	4.10686378920226	2.9336182074127	3.71215726951274	3.38202586242269	3.3035701332689	2.87726106320313	3.26606515903827	3.60572601614754	3.40932960104281	3.46256107698493	4.13899978004656	3.98245590667235	2.59574817485557	3.41728104096623	3.55883802043819	4.37961405609233	4.21818262275172	4.15576587933028	3.37483591655752	3.54563517377243	3.28456423340538	2.72663087144244	3.22202764852727	3.63103280068881	3.76714412340524	3.08296905652447	2.65188158168659	3.833486899607	3.5400359933616	3.31573885176084	3.48558733157886	3.34204067805429	3.86013849893779
OSI-930	4.64234091907214	4.30710877663824	4.23882126406695	4.58795674643782	4.46594161107029	3.74648270502317	4.24819046276624	4.18703720889333	4.22966879142366	4.66664239647682	4.08560548177555	4.36054555068421	4.03647825437125	3.83165851946277	4.10071131280946	4.52343316909088	4.60446326350821	4.31786322629374	4.42704337268752	4.41916599206332	4.19775488486038	4.14695045739648	4.93435296587681	4.5421280920437	4.11110642906911	4.2695593396723	4.78827843336819	4.64153605653349	3.93113692659037	4.42034385685166	4.58394413544188	4.84897453175234	4.81391179145939	4.30952323155615	4.35844384490242	4.18677648690818	4.22035139639513	4.13114823282733	4.49208307659423	4.15705878458499	4.38479690662124	3.94181223774438	3.64623583790821	4.34557983905038	4.46493234477405	4.0550398014723	4.1398235476073	4.2985096446196	4.74860456720068
OSI-027	1.37267637486986	1.14926663781016	1.61436117059326	1.90970730231339	1.48796206862328	0.241524475465443	1.40072295046729	1.7336051423379	0.729776949013952	0.912513749414413	0.315055789368826	1.47692279636872	-0.454607521726844	1.4538679270158	1.02862070750106	1.47376632235896	2.33146444528605	0.647173435970544	2.03837667293697	1.04321030881388	1.01428957274692	1.12943428493301	1.10613319465325	1.72633804886883	0.0555220929182196	0.977822772118237	2.46687750777592	1.61161748740191	1.10967213222781	1.1971737574365	0.917450862204176	2.46707667880925	1.82697879477617	0.785212835968522	1.13345656507617	1.68376651356216	0.947364676691458	0.707595255630937	1.78245511727216	1.08640616029096	0.717846988322821	1.19039669275259	-0.254254857492692	2.44749697256006	1.04317465278695	0.750665636110541	1.56526774867465	1.22679829954196	2.80009342506809
CX-5461	4.41897715981455	3.4798082935104	3.56087731343029	4.38410606196859	3.7145806222654	2.72535076915451	3.89358516223966	3.39815582846051	3.31246043777213	3.42270210624559	3.28016523990473	3.45186238903115	3.16853245647789	2.68121810147634	3.52191797296071	3.68807487669983	3.81425952052352	3.36450601473941	3.74279681180128	3.65880574511521	3.65726036379844	3.45304930718449	4.11416795778617	3.89222539677534	3.27801223412198	3.34961177266483	3.94102209281945	4.03537436595253	2.78800923773032	3.59330139031728	3.53692439034446	5.11266587653414	4.21223056612518	4.12601875177098	3.52760802789763	3.47218776162679	3.99254398119264	3.08708477784636	3.4466822021656	3.20435111860805	3.7344325654016	3.16683558975101	2.55597235438595	4.24800443945574	3.09633961267077	3.64571613417726	3.33961310799172	3.45453621206777	4.61566245130323
PHA-793887	4.49873862298532	4.78987261470866	2.70985749865403	2.76708324509079	2.57175202777167	2.28085644521219	2.26201125308846	2.25531159917378	2.52440512926159	2.43799726836251	3.6267889320265	2.37721303647991	1.44954304147606	2.1218978585484	2.25697345296144	2.70419967028777	3.61190081069265	1.90899314135288	2.49154497373551	2.52948609840936	2.27812981413523	1.82098851543894	3.51241373807026	2.802664688181	1.45388687452209	2.38497997553628	3.22319264354451	3.51369791902495	1.40836721245544	2.61087750782247	3.06652800796167	3.85118038496269	3.061493807231	3.11615181230385	2.98541611045759	2.76921201873179	2.13322021835679	2.31624159597494	2.87815745791701	1.92739805933613	2.09015144800821	1.9854338692388	1.22700661119439	3.14541662749412	2.34812531512722	1.85990292423132	2.12911266294251	3.14784382053047	3.28817780007124
PI-103	1.60917485650825	0.998913223622064	1.20215411628461	1.53391062778944	0.992354824160208	-0.147331869712138	1.56662261478045	1.6725177454481	1.37574767441343	1.81387824492456	0.184755712518656	0.848570057645511	-0.631448811634725	1.22350487500299	1.33639989069188	0.824191781758848	2.10009454144055	1.56842101651353	1.44312840259883	0.920921482292226	0.726423516391681	1.52422087858093	3.12875104879984	2.45877714412193	0.223459892288933	0.613692922483566	2.1482134742191	2.23034487939277	1.17002085205076	0.815462711490674	2.06263903385466	3.06615652135197	2.56261611943928	1.03662909970769	1.22248067148216	1.06511920034659	0.393006312879766	0.0191082730766317	2.61395053374496	1.37946261257025	0.563427330686117	0.889158523139582	0.204143623338167	2.33198399581718	0.883865942631836	1.03472750124118	1.69371747222606	1.08842771002806	2.40147941408464
PIK-93	3.46326120429393	3.39189463999191	3.64034983485413	3.01046157752844	3.40309918673714	3.2226070082931	3.21149745312253	3.43218823226004	2.9707478175137	2.96299321824151	2.87991986691404	2.84230886705617	2.02807654710314	3.18195042399138	3.44709201798325	3.40842290123049	3.84129275343422	2.22795875434289	3.41087656777457	2.800417222392	2.82496808300366	2.77826439465275	3.86836390496634	3.17274499316468	2.84458011542636	2.51969626611383	3.91015504670368	3.72906207671536	2.30607778918002	3.16614915202127	3.58781245923498	3.95095566359448	3.62541700217888	3.24805761266534	3.0573088268937	3.58712128175294	2.78139765057516	2.70994959771408	3.34268299763214	2.70806110880559	3.42455304583448	2.97834754140606	1.73986389126625	4.01113192471839	3.01117463717057	2.65834872668362	3.37607854526638	3.10836538062751	4.23039061889176
SB52334	4.21252462449698	4.12870771084913	4.73921705415286	4.29676736905533	4.53260131682785	4.43921865756316	4.14755637241931	4.58738194817516	4.16477292264767	4.06006008501196	3.60685304162013	4.33751270463128	4.54043373198467	4.4925183838362	4.55170477987726	4.43115810332095	4.23641227866094	4.02477304274146	4.37720246755201	4.27653075527375	4.35774084695682	4.20846932763003	4.41031753605628	4.23340150325428	3.94848116915665	4.22638741586892	4.83663300190051	4.24523419744914	4.28626145384323	4.53392876327826	4.14954284729718	4.34956600928561	4.18888721757852	4.15093361968845	4.34193746994624	4.50501873182717	4.12735388424198	4.21342070567408	4.1585815261141	4.58313986307548	4.71200231401091	4.58981920922167	3.96955934773576	4.65670533756699	4.11043702301428	4.25209185955685	4.48071877648423	4.61116661825471	4.79539581910439
TPCA-1	3.74222856899944	3.34619896939374	3.40337516124475	3.0152294475038	3.46390358411205	2.91058886136086	3.59942715368661	3.27736206458747	3.07754444760655	3.70341900605455	2.74491588913345	3.26759111428221	3.12590015391781	3.17699853413018	3.223104060758	3.52712353074881	3.86665068200668	2.58716019921143	3.21500398570657	3.331545302841	3.25255680692383	3.10078228779202	3.71876069895941	3.87674511096157	3.56139674879868	3.13765311368421	3.89024802846062	4.16530510238994	2.48766164746273	3.37118847643888	3.86208014512082	4.66647220314583	4.24998246513421	4.19646792213557	3.07870528355693	2.99620332931673	3.45495717452147	2.95855019575492	3.34205139322573	2.97746908308426	3.74736883997914	3.17576800297752	2.20072387344999	3.83508079623554	3.18451740275216	3.22171297379461	3.45801298189941	3.00370140598521	3.98081811921462
TG101348	2.3060618868437	1.55105113744416	2.56731363306979	2.49842857235022	2.33676689931661	2.22017894029224	2.76877279181091	2.48257607079652	2.02842630601587	3.20442711336145	1.68071231858324	2.67566729979036	2.55943785127768	2.15560089346403	2.29967030590561	2.6165177230737	2.58704635686764	2.26524386633401	2.77877279186207	2.44011835082787	2.5551425411339	2.10397125250411	2.90581768394439	3.20180610749953	2.40532336678405	2.541294216904	3.14216937563965	2.77956527084175	2.0470962490279	2.35182242957234	2.645713122234	3.38186208100311	3.46555988769656	3.03451708382825	2.2703388561331	2.37262610364927	2.1347139936595	1.99138438096922	2.93169995004031	2.17485647549814	2.59607470838776	2.17888444324713	1.62357806933972	3.00734841086016	2.33941505413024	2.66898110290371	2.70660426415377	2.68763990449953	3.05888334204848
Foretinib	0.18401564785715	-0.506072910024777	0.420021847593103	0.331599188344005	0.387886930345195	0.120797066099708	0.772143797099585	0.552463188094457	0.266448924485021	0.900809980088404	-0.292470930398178	0.19117753135778	0.272571355519244	0.333862241659809	0.288387945787036	0.254369740962777	0.673133574149371	0.302207811367454	0.616956119672219	0.234507391356579	0.480408808763042	-0.14928523327074	0.814222042829001	0.933548787516301	0.0145975565296235	-0.0885620549520798	0.776342481614066	0.892360590628986	0.0315670409125079	-0.0444272284958664	0.562233301709038	1.6048708248977	0.976955429874502	1.75823703688954	-0.237687855375947	0.533557546329995	0.360512584265679	-0.0126588635033578	0.632614019126921	0.435982148060867	0.400445063976353	0.208656147090642	0.0382288822589532	1.04525782896049	0.273894006321875	1.02262738040315	0.292301971395891	0.0905477601191098	0.719352759321434
Y-39983	5.35256675341888	4.47334461427379	4.54033854221028	4.69103436451359	4.67085618515744	4.54583194469284	4.86601417894702	4.53643519563119	4.63345832269308	4.94869532572831	4.62537591619719	4.62663567768797	4.34006124574926	4.22681097911317	4.64516656936955	4.83176342195706	5.12291835876035	4.14199613807933	4.8508900065072	4.57472229588691	4.69281508344256	4.51476935902252	5.35268360309856	4.92651993614888	4.61680367959214	4.57533621974859	5.08404462561877	5.06500052150301	3.61034036242633	4.53557124751925	4.93578500075038	5.42649171763177	5.13397642042984	5.30293231440055	4.66501361715186	4.35819108704738	4.72754765485019	4.35662790694989	4.67070031266517	4.35995199415235	4.70129305044094	4.62309662479729	3.87225953389459	5.11079597712722	4.57918105363744	4.62583903529932	4.55568035353502	4.58081659370449	5.24098722767087
YM201636	2.74767179442877	2.2352993483816	2.84242202831865	2.327283649971	2.61091925783217	2.71526905003394	2.42054571744373	2.47389244540879	2.35508133974453	2.62291971891481	2.08973660901349	2.63782115995958	2.19949330758166	2.33421456390525	2.8653910349819	3.03028913244123	2.65777650163569	1.97874496001993	2.40197773352116	2.4810438132022	2.37406208749264	2.29534717761094	2.70497635666698	2.63559897144817	2.56197480753885	2.45791295510797	3.14560397599458	2.82385405185356	2.09774128879899	2.4364981480968	2.6445501824515	2.76268158316624	2.73332814746109	2.80687905758449	2.26573265409176	2.64241034388855	2.45418526379886	2.00860114079675	2.63345282383361	2.31638113343832	2.89039682645431	2.4149253709751	1.78998692761032	3.05794961360462	2.29420047286013	2.40798589164385	2.30938007653033	2.93368902359257	3.20973495464455
Tivozanib	0.369675576723568	-0.0060916235865891	0.456852846542253	0.456167046040377	0.334440438305641	0.114351813415979	0.400931587000873	0.21158259288868	0.411217598813107	0.737713141957028	0.106189314558864	0.440546158517813	0.381391848167726	0.167660867839017	0.219934823727647	0.316531474936586	0.467673406961077	0.458836336207183	0.463974126135854	0.328670282114405	0.537879182750385	0.14704470633883	0.857344250764703	0.684271086814683	0.155959090933361	0.163805332199773	0.551523347344269	0.379152116914998	0.0251912065355446	0.223133293188427	0.459532383255693	0.581489025627932	0.460242528531253	0.750430740215682	0.149970719250789	0.392285619990608	0.339724325942203	0.255492241985264	0.329782654601756	0.257242531683856	0.553183074778104	0.207581972331462	-0.0738302119354008	0.716654132947267	0.264115325310648	0.378859039578939	0.297909435963142	0.401721698514067	0.741475026898563
GSK690693	5.03845645284759	5.0426863526621	4.27682423406908	4.33982719575987	3.89286155192423	4.04428171938979	2.84164774860707	4.21959798545859	4.05537277538194	3.56113832737526	4.00458927933215	3.76283589943077	2.51051271845433	3.64188536598742	4.00835755211754	3.88231968828966	4.10592709937596	3.45808225961598	4.2577744911726	3.63884330106246	3.6874598458776	3.66632219030143	4.43874809101454	4.12201436831115	3.27888940481763	3.00360444683529	4.42207501339608	4.56883576027659	3.45050063107948	4.0258226229231	3.84983326307695	4.34608666917649	3.80711254557034	3.58906416220915	4.28501552201918	4.53103792981232	2.99017402868462	3.79081239031339	3.90647127884703	3.54860470815555	4.10501424414373	3.72978816309421	2.44475876101979	4.54719937430923	3.45024283331823	2.83589497587542	4.01923328148566	4.70080428994184	4.85515341918922
SNX-2112	1.18589484161572	0.257457400290643	-0.381100816110141	-0.00388003431639561	-0.959011011552038	-0.369490326252453	-0.0803990755696056	-0.0742995719035466	-0.0590789285386597	1.09587202886071	0.14296074178917	-0.824095072124886	-1.81428643877674	-1.60786767981945	-0.749125966976451	-1.08669517947626	0.559505334159533	-0.934020788372606	-0.714269738412352	-0.69091832810227	-0.85432802873811	-0.706714291215129	1.52143562306651	0.381569754657025	-0.774308838170717	-0.839642853395486	-0.14087805924258	0.864701962601389	-2.19960029759367	-0.864136346141812	0.221564535930324	2.47893144902393	1.64930479799109	1.25857335132751	-0.477285608533646	-0.170727799913291	-0.283017225166942	-0.494418779161072	0.0282361865139444	-1.35491243064339	-0.699355999178727	-1.07022191967374	-1.87539308173407	0.770437441071683	-0.616483178106378	-0.921942091540868	-0.864207899389847	-0.164675599711945	0.46941749996628
QL-XI-92	4.44124698083917	3.89242747233148	4.32417971332167	4.32824380387955	3.98646618064389	3.57427901956976	4.17842331543666	4.19114004737116	4.22371391459184	4.41577265014857	3.9769000979459	3.96430816671817	3.72599763588882	3.78928956048747	3.80733987519249	4.1588907565454	4.31675853420252	3.84900603417625	4.51044691487691	4.04485405601513	4.07128319373907	3.71258876852594	4.60355833498019	4.59197619480966	3.68573686338909	4.17698393881829	4.82581978472953	4.24605058296065	3.37670002347154	4.25325918110299	4.11414730374153	4.6623241055006	4.51400802527081	4.52481157631146	4.00275190628764	3.936401125883	4.01559344285526	4.04860911899835	4.44021268603466	4.11954453630939	4.17495909707333	3.88968514934067	3.24077373932898	4.67058662128415	3.6812872540522	3.94603858813784	4.03272050228598	4.23570207196881	4.61768386522878
XMD13-2	4.65335574418445	4.36334558484638	3.73965091230141	3.79265961036718	3.77671228465101	3.34154783859721	3.33460395127273	3.59558919362563	3.79005589810512	3.93813574697327	3.88110159319834	3.44564205462791	2.78077914863805	3.42803751198127	3.21854045746703	3.68937742016041	3.96362294497828	3.58583860856477	3.99583186683852	3.41324736488932	3.42727771338472	3.12251108749191	4.64585310958312	4.13050367818623	2.66598777964922	3.08215855181555	4.42855082736593	4.29255563850408	2.60018038799349	3.52119455617686	3.93961699405734	4.93029638744068	4.11485678949294	4.50743783547488	3.79239988235957	3.84468788796084	3.49615479359517	3.63159157075382	3.91923450197861	3.25723911608477	3.5094751095972	3.18603016455779	2.73818714728752	4.30372828602647	3.33206112528208	3.34462931871947	3.52137581605052	3.7435470552277	4.4499960694943
QL-X-138	2.52627621649002	2.05689182275139	1.92862873054307	1.90621653567915	1.57129674705606	1.16130342452027	1.71950398057629	1.62420847646965	1.46717663936862	1.49427494163804	1.37075438963147	1.35219516656565	0.395670831358185	1.77401682680659	1.42359203816172	1.76349495008586	2.25454059578772	1.17023774480033	2.12226795324891	1.27684122892222	1.22976871637607	1.77825099217256	1.69311441327536	1.7444657224262	0.950888766727933	1.31228778078838	2.75911930148942	1.65461085048667	1.30548790612249	1.43719239872504	1.26823376511792	2.0834626244428	1.80203020264327	1.20398678522439	1.72778261530973	1.88758973223361	1.24154686011714	1.43719420026943	2.22085544267995	1.48332609280281	1.45851187437796	1.45245186804062	0.604332612928586	2.41350893362895	1.42218921793288	0.825563184420377	1.70375878503202	2.04182426995652	2.60422907592852
XMD15-27	5.07563763550878	4.65345882750036	4.80645362502082	4.70793665131057	4.70774806413103	4.39251387028165	4.74058857995612	4.49169961837386	4.89054372073868	5.19568069167984	4.73918501193242	4.81504918509587	4.72060912350704	4.44128319739324	4.47782645196618	4.79971147751703	4.8087367656109	4.64403987888299	4.89193937414345	4.81340858112748	4.83311149770333	4.55433614651374	5.21793466698199	5.02817993421713	4.75036548907933	4.58474093761834	4.9841381362092	4.90449239941795	4.25273952324853	4.81790351410703	5.01905740848177	5.12311981886061	5.02533260050296	5.19848422984293	4.63461302751912	4.60526374075304	4.66610609817247	4.6938108971434	4.86558906334562	4.66437107191219	4.77298109007057	4.58241037090199	3.96396027900906	5.00373165980717	4.69110957520457	4.62685163681316	4.52193935686618	4.60905357659271	5.08104982617296
T0901317	5.03503649421469	4.79412545386081	4.51323127481501	4.48004535240428	4.54052748602984	4.31597457708568	4.21184001486238	4.47808395925721	4.6234255978096	4.78437836397038	4.71243355242602	4.33709831030674	4.10611966657176	3.95513567933349	4.31413050039618	4.35739101237981	4.74738495643014	4.45580046966044	4.32548115970843	4.56382718836764	4.19623490202647	4.35849212071022	5.00066018464544	4.81718170257606	4.5020881743105	4.3483171050558	4.62783657186483	5.06849530313072	3.69371088792569	4.38133981231564	4.71079203210075	5.16673072581758	4.89290656419779	4.75333857920909	4.61587196237784	4.5442240310381	4.52317821011512	4.35428818175039	4.40914835635282	4.1178171716872	4.61230743102533	4.10688505371415	3.72235834725443	4.71823181907643	4.26424409396422	4.08129314130511	4.29826043641895	4.61775560371298	4.97673077637265
EX-527	5.85119991789952	5.81774024225099	5.61045312826801	5.54181435189346	5.49569224815743	5.37918470153433	5.30510515769452	5.38514759196434	5.60785324123408	5.65661722432374	5.48636794796742	5.67011145324464	5.61779773225182	5.3410308133776	5.43772454878431	5.52635899195712	5.7061209291808	5.29363752556183	5.60679487905585	5.61619710752398	5.66240987856598	5.26731333302735	5.80920310867404	5.54846250311869	5.42672052709027	5.43749889334898	5.79925262409471	5.54589035444558	5.01292084030557	5.60510970571496	5.67181080423836	5.60015148571192	5.60623786704991	5.68012899840659	5.51965975784432	5.52709584246598	5.68600282655611	5.60053788307156	5.20538638287281	5.23417279797988	5.54859230683573	5.34752915312056	5.1560447475102	5.50160585470403	5.4244037828647	5.41639419312341	5.36938686354912	5.54889084851268	5.69398136164745
THZ-2-49	3.67648906932949	3.59314258636885	3.51834704611276	2.96804953620913	3.31642729403247	3.48988587483956	2.4832140122631	3.17917308953679	2.468681896662	2.60150246603642	2.57917097079099	2.85983374858731	2.01823824146857	3.73580336707713	3.8711030519572	4.36119805291879	4.38148923061742	1.25340724254061	2.60386208542396	2.74823607923927	3.1304142788512	3.15595197612737	2.51811964430557	1.98333842590875	2.78540702139248	2.91263566362025	4.10496869157809	3.04392622964679	1.53295474236788	2.74588899133148	3.25285256642414	2.83259232490318	2.7570393352087	2.21084307440638	3.48654322284591	3.50293503498311	3.61759396629608	3.19268366313576	2.09797390131017	2.8467422394407	3.67408065853494	3.30954182050908	1.82655999353718	3.40945454900183	3.31868009782441	2.41581288147236	3.30464133567208	3.8406793228058	3.50136422048017
KIN001-270	5.76416807946956	5.42426854765028	5.11336376468434	5.21747271786817	5.1316279249827	4.88342336358112	4.96468079926752	5.06975319373749	5.40578684030207	5.50588882821472	5.2331244012864	5.25071531511631	4.77326775645121	4.95104261011032	5.02192130704879	5.29303911031047	5.48230824309325	5.27820870796464	5.10323692047872	5.01156209112514	5.14897519471501	5.1395838010299	5.67555301302429	5.69138177201484	5.04907401225923	5.07323466467339	5.61502469394381	5.43700123814227	4.79668018440694	5.08212830198559	5.62212792049883	5.66767519087219	5.43071836632176	5.30399006357242	5.14231996904994	5.11419859354491	5.14494495987277	4.93870284251101	5.1160466952294	4.91324294090131	5.26450981485547	4.99906730787054	4.52131653972218	5.24541613798378	5.04180364384278	4.88386657777947	5.14618546905603	5.30177744682662	5.68287374214712
THZ-2-102-1	0.79446721913559	-0.0518805818201704	-0.677558382058012	-0.950007126972801	-1.22123071487555	-0.742225072055086	-0.541316459170503	-1.29863381647288	-0.829970459978666	-0.417619084872878	-1.35072631962401	-1.92954081258087	-2.51439417148753	-1.48418290493784	-0.566156043889533	-1.19686863090993	0.207593095168389	-2.19532285500941	-1.26702484380471	-1.8548557094285	-1.81247606339913	-2.12027421261657	1.01816641355771	-0.0975606182584832	-2.02371694732303	-1.70289397570047	-0.00501217203123261	0.434378354713123	-2.53460903479177	-1.28425614570397	0.578180427216158	1.22251733031048	0.228398018729854	-0.202457281101752	-0.950464889051447	-0.563961234214073	-1.55468346794026	-1.96611225412131	-0.00903207582610488	-1.54699938277089	-0.576135363528496	-2.28450188285218	-2.23075846438176	0.348093391726381	-1.08444601203328	-1.75915500445561	-1.13716089216415	-0.931433036533316	0.128662577055898
AICAR	9.55823253507332	9.48779737855401	6.9022864998187	7.37290706161148	7.11460044736082	6.92036261493262	7.64982813999909	7.36960125010585	7.92031170489504	8.66015279311888	9.04634183859565	7.03108688028917	7.38548996554998	6.70454025569325	7.18123586490079	6.74555618905811	8.0685650130699	8.24791014954586	6.51505153232172	7.28614366630727	7.28645517468555	7.23759745099431	8.88084075944076	8.79972900053573	8.32589422066722	7.2616311352426	6.88998005884657	8.66751988122728	7.10980273281241	7.27942320304584	8.88277651591182	8.64783978594718	8.18711298688975	8.87450116065644	7.84102022030582	7.09585922001974	7.52639667112327	6.93274898371522	8.13684062030739	6.96564755536071	7.04588861796248	7.04736821844438	6.94352918917662	7.82265405483297	7.42214582964729	6.91577964344593	7.5136594139957	7.93947787078474	7.73536403228593
Camptothecin	-3.81965327753462	-3.57588075526646	-4.0168912495718	-3.73074224829982	-3.70298495646945	-4.81564762726638	-3.63829837885782	-4.76410750530272	-3.59348735641368	-3.45671179686493	-4.09890451133287	-4.35981754397095	-3.7230493401522	-4.79420623736984	-4.87696377226386	-4.66569212772667	-2.96052770221885	-4.22010651553678	-3.42117624230496	-4.18041556842231	-3.58023102476637	-4.65475592220904	-2.90007575477232	-3.64994914144579	-4.95039934666522	-4.6345267607274	-3.79126862350214	-4.42975460847362	-4.89196502356357	-3.73598754325663	-3.14494340916242	-3.13084002630643	-3.95531651188015	-2.16380378378135	-3.71096981596558	-4.33540520663303	-3.96676360279325	-3.99129396933927	-3.52883585610307	-4.04338570984759	-3.99804836682555	-4.75493518423888	-4.76619751216422	-4.090098577863	-3.9490999255101	-4.14818682992125	-4.462481586251	-4.81716864608538	-3.08490741874859
Vinblastine	-2.91463140924494	-3.26310813655395	-4.98045350693385	-4.28222311673337	-4.59379235461107	-4.66186971096261	-4.79374672722209	-4.81873902312242	-3.5130180447279	-3.6254697040861	-3.61011228847036	-4.63456105496458	-4.03994158648641	-4.77039747288697	-4.96143863099467	-5.12783485085908	-3.79646820271721	-4.2534351531268	-3.81746424825799	-4.65270577299008	-4.1521175426413	-4.80570531948573	-2.09014846149513	-3.98488884734761	-4.1955920507763	-4.94807198023174	-3.99359818993622	-3.66697226293628	-5.32623811723769	-4.75314166400192	-2.68464379973327	-3.44723228033044	-4.41239199249011	-2.48969172717884	-4.02882264877045	-4.49175877830388	-4.58153927929756	-4.73297754088332	-3.28827879060719	-4.5372187340968	-4.76989138201466	-4.79780781178607	-4.85165854368334	-3.97855970777881	-4.01858561221814	-4.59079479126127	-4.92133182685486	-5.05274685674106	-3.96466561246047
Cisplatin	3.19713079416956	3.08012964796986	2.76430312521212	3.35613561535813	3.08104399889581	2.359266852488	2.87112534495533	2.41335967848732	3.40604542006805	3.6794080945325	3.26584804165786	3.04169879718309	3.20891875752215	2.51732285924393	2.26642931578046	2.77500582285666	3.27460658703082	3.30670883405891	3.48766279772351	3.26007195173123	3.2951918131985	2.7159177751285	4.16283608728974	3.51287918450274	2.76995419835274	2.82945205625403	2.91881707339434	3.27843491292546	2.33577028853104	2.9700615742815	3.55848624761318	3.65366217103016	2.97045353212021	4.24075520916573	2.83818928526522	2.71460059594418	2.75958205246034	2.45005715047491	3.5738045764337	2.87990162927198	2.89753020169684	2.91006923030229	2.54673744824619	2.59548081808409	2.65989199505755	3.29251663754356	2.62019926505955	2.36975707685332	3.36268124258403
Cytarabine	0.255003522391459	0.0789107556511839	-0.511772457980864	0.113507304556047	-0.421082809393617	0.136086906450108	0.758547508196016	-1.06426442908573	-0.00154930869214276	0.277575524398854	-0.36762401660804	-0.0126866498626255	0.82551268381978	-1.18209940055581	-0.354213073020463	-0.489948111548812	0.140034073706647	-0.283785083281564	0.411510710057798	0.663248576981702	0.36882073144091	-1.04915849292043	1.27922788198666	0.215891517711832	-0.16638516106998	-0.438140123221322	0.123010356451888	0.472986355177232	-0.951098000708892	-0.171094358782547	0.190476506773498	0.739776381506959	-0.161953148744636	1.38812554913831	-0.00216250471180857	-0.909271758057816	-0.173856732805286	-0.266475920127409	0.292376389469128	0.182057100720428	0.370799150095213	-0.660478231144323	-0.103594281260408	0.0213204499801156	-0.219754491645183	0.861159092392731	-0.882276020440131	-0.315487813147377	0.381796570872446
Docetaxel	-4.14426917273854	-3.89625147742801	-6.76589541529046	-5.29487801235504	-5.44099759021588	-6.34049401806103	-5.95205048898579	-6.04757784258456	-4.73571979255526	-4.60644590928134	-4.99332481529862	-5.70657627655237	-4.99639390518941	-5.96356133025473	-6.1210197252134	-6.58761175849433	-5.12041858596136	-5.28422872353338	-4.87788220527103	-5.70085151966098	-5.16051990259534	-5.92800594535565	-3.39605310371358	-5.27577174718676	-5.77984787732077	-6.17914680614886	-5.3915133043764	-4.64368060222449	-6.32491946039089	-5.65691446941785	-4.19289634361702	-4.31656591196751	-5.74654325299936	-3.57784300944844	-5.21264815289658	-5.78776285584086	-5.6567591183822	-5.62776491511571	-4.28472561150943	-5.66610578417377	-6.02261467406625	-6.05018694080413	-5.17255925649617	-5.55618170423865	-4.84451163683365	-5.45876903529046	-6.31357745832504	-6.57729591034292	-5.45415348323676
Methotrexate	1.03144715027053	0.919494381735115	-0.464713278061419	-0.510590588913837	-0.742588091055519	-0.646799149618303	-1.24003129441538	-0.360051384092102	-0.193666347930925	0.15862421577269	0.26380851769832	-0.254414844441705	-0.238337725380967	-1.57705833623698	-0.494850419786545	-0.718543631509649	-0.486990810515112	-0.638276222783323	-0.983221696343995	-0.386631075021476	-0.589644327955932	-0.867277723095851	0.402542281572494	-0.671597246091996	-0.19901040664199	-0.392753889617255	-0.430842833641558	0.162789375634073	-0.86993545868843	-0.616362424687527	0.200065426465516	0.194265891469024	0.0257966190562371	0.504085948951861	0.0883066302915028	-0.650302769776127	-0.493286872060613	-0.624257369119062	-0.414531296796184	-1.40033018317247	-0.647660767181246	-0.812285036460674	-1.58940012393145	-0.0897570267780967	-0.37024919651141	-0.72802818729959	-1.29345484321574	0.136326848761972	-0.203418796545426
ATRA	4.41698761451248	4.10337709684392	3.9561720996236	3.93277780165385	3.74678416315996	4.06084940497113	3.66202240702595	4.00330225666773	4.41058971004284	4.77711523251811	4.19142915520026	3.98080022626019	4.21250564787871	3.61073536443767	3.84600247990015	4.08950033012972	4.14934073157229	4.35279292153677	3.86134992248924	3.94705587368125	3.87955224295191	3.5510838192731	5.21606792405058	4.53726561883487	4.41941616371168	3.9645452228203	4.00794631599093	4.65790035434407	3.70322381292116	3.89530139311792	4.6093294232176	4.27979422908345	4.10858789318606	4.93575904315581	3.81444669927791	4.30457970464959	4.25623508879585	3.63581730020964	4.70292940777007	3.95766679120489	4.1743818328195	3.9292895905618	3.77902937781354	4.19838622801076	3.94792590153898	3.82129669286939	3.75490552488258	4.28491266653465	4.35325464539902
Gefitinib	2.37660642505896	2.68883957760663	0.832696596626676	0.988493523071147	0.695731571517975	0.779053181224218	0.810399573787161	1.1857992312737	1.69116165627306	1.95986672551379	1.90280275169621	1.02135947385441	1.30923139290236	0.525114738197527	0.897858041181182	0.497533570965267	1.09536528487052	1.51151916516028	0.241833261286839	1.23552721592561	0.87744468170057	0.903037422086906	1.742863166484	1.77276056468872	1.28662684707165	0.923714690838083	0.385247663386803	2.14289907776749	0.83450247308874	0.938166061050214	1.73786253047679	1.92611621320495	1.71929604710472	2.20277974737412	1.27990819600316	0.916781482556721	0.867852512663705	1.07442331340318	1.80133349935295	0.440966882078032	0.454732276739022	0.618948191953221	0.573951732738063	0.849594524602185	0.992219099490351	0.996348194666878	0.454687497661815	1.37149103371621	0.917998961735368
Navitoclax	2.65440193952808	2.35569704864827	2.19104371140476	1.50558718702041	2.31739534819477	0.744716769911703	2.26675106258369	2.17483823820332	2.25993143793664	1.47877166943927	2.02160529433088	0.982342615856805	0.374221788892003	2.15164296314324	1.7179832295146	2.00536702312249	1.52697656638607	1.73795361036639	2.06234592835373	1.46041900210102	1.34407299843126	1.21104646575496	1.86373743062881	2.17136735267919	0.933571702665332	1.06877570359307	1.77980708750163	1.37835604559157	1.89912109107728	1.84187823926721	1.68991824383571	1.96047587584632	2.880498266862	2.42914336698249	1.85221354967406	2.43768061060742	1.63956431193361	0.894940491720819	1.8503044471829	1.98957797937652	2.29617256445873	1.49823352166548	1.72796023141203	2.7515247523516	1.40611676816512	1.15117947587689	3.05060057968178	2.00813621472712	3.10244776387134
Vorinostat	1.82805907441508	1.62809635766895	0.953965841470667	1.25305406831429	0.547979968363864	0.69999283419694	1.06429172123704	0.613916436232501	1.44567127861611	1.67091395987391	1.08508433660301	0.712592617207788	0.919011130405379	0.185147363581221	0.773380807779462	0.721962244866435	1.52644128668568	0.939030910490498	0.743475307906436	0.725096990220713	0.776523392126653	0.743979618929339	1.71007533614601	1.61607887813429	1.12766056419069	0.968791789103356	0.920633694676059	1.48136800241271	0.601873243660973	0.858883476721416	1.95154894499732	1.67306276068199	1.53663028285915	2.00798642377509	0.898851161074587	0.83662004805552	0.982534390516451	0.377187586828022	1.41094284858068	0.678767902416433	0.820301146343199	0.660383585305831	0.420747331714096	1.43870980448224	0.698531567900874	0.759446193265556	0.924712195147727	1.0292150506521	1.61168319738434
Nilotinib	3.38931016368138	3.08199953286439	2.64012901696923	2.68851553327384	2.72494380658858	2.4258174139502	2.76210470938248	2.80922682940725	2.97269177236136	3.64368971706777	3.03956457189304	2.43894544410107	2.87511047567597	2.47488467757107	2.52700756002494	2.72087729832843	3.15404512771695	2.9328429609683	2.94049472283916	2.83806649362402	2.80196437380114	2.66002750837369	3.6636237957689	3.2421066644489	3.05364319215084	2.66438417996963	2.81773742548748	3.14149036480085	2.14729101902234	2.24633571954144	3.28599570238918	3.30209005495106	3.03568356750522	3.71404742669675	2.61055577071887	2.6592087695014	2.95209756606621	2.37709213481098	3.12327253482447	2.69863621377406	2.91109591094153	2.52052340212652	2.46562063628036	2.99154906568335	2.84307215553609	2.66684301272512	2.7346814426666	2.92753527329864	3.16108091399417
CI-1040	3.64647162932153	3.40375572850308	2.34440746495047	2.64365790538535	2.49735271170788	2.12623421879959	3.10010209007374	2.44310358918478	2.37828772002879	3.18646324839212	3.02706443306369	2.30269145648018	2.18807311605268	2.08098321017651	2.36460498689621	2.03656443057811	3.32654267001933	2.66758912036301	2.16753546146421	2.49950488642836	2.29215542015059	2.18221570772869	2.26000687980624	2.28043450361665	2.79285722495398	2.55672523915768	2.16182223852006	3.78053166696272	2.01004685524969	2.32524184409635	2.78736502444663	3.52616453979747	3.34806470752814	3.80847350935763	2.94826084365766	2.16932117628044	2.07174711660663	2.3152571439036	2.96388093726603	2.55929735782987	2.26899330630554	2.20995585671176	1.82363478998195	2.64702557094605	3.21494862164841	2.19343825129466	2.4004263526167	2.08434444483921	1.7931490117706
Temsirolimus	-1.9184340570552	-2.82605113470306	-2.09488158789833	-1.47801581877582	-1.96573023962524	-2.53762064381492	-1.49338746748278	-1.80819604441779	-1.57431554937458	-1.35123417105307	-2.77267126618342	-1.97061367934675	-2.31015278222554	-1.65762940854815	-1.97864852265279	-2.66597642279651	-1.01632216940715	-2.5019252386564	-1.66819483029208	-2.19734700050484	-1.89789474425703	-2.25938519819019	-1.21655459023257	-1.66978691310913	-1.86297524045925	-2.96826265931332	-2.20807522395735	-2.06094241077372	-2.03448768128832	-2.3404233661843	-1.57898210634499	-1.78550708473171	-1.93390037527043	-1.35139139997048	-2.04999333354453	-2.20682621805208	-2.18006614968336	-2.42632564187257	-0.579863301202929	-1.76641641745277	-2.32052063632309	-1.91853551308402	-3.03205756731353	-1.43063943527334	-1.42370691404933	-2.10393547588779	-2.28240357257392	-2.43356634084444	-1.58449755501196
Veliparib	4.52726104146974	4.36260419824056	3.84056151816333	3.99033126743432	3.88124026768412	3.66426920035839	3.83448433797831	4.01750461063683	4.12207218481931	4.35078369126989	4.14850028996502	3.97043877593918	4.08793925828923	3.64109464936601	3.72427529197804	3.83098376752724	4.08180620027584	3.9540520224948	3.85217087300782	4.262924190036	4.06728978808675	4.04131044614304	4.41947814220168	4.10758561630306	3.94050425463553	3.9121276099553	3.70630291287554	4.37181523952819	3.62453976088592	3.76636287112605	3.96159606372242	4.44418516464381	4.18616273072164	4.33032214888793	4.03354589742154	4.03828639156184	4.09977731962437	3.85717585864185	3.68506936801428	3.6442635400098	3.96195112491178	3.93000926088502	3.70140490232736	4.02699542007298	3.94815004467629	3.98682056154119	3.80362894947927	4.04730413143848	4.11951603287474
Bosutinib	3.56117686161225	3.47132246317635	1.1535440102928	1.50694976952151	1.54315116510416	1.04588982777678	1.79568939911614	1.88927768203706	2.54391908427935	2.59965038175088	2.6771565268487	1.33559236444834	2.26522167542504	1.32691515956061	1.57537677352823	0.639596266273844	2.28812427279931	1.83636567771776	1.62528689978325	1.98686149682854	1.54205114434104	1.84797647382076	2.69153342105955	2.64508947611662	2.23497108205951	1.17506990823862	1.07153804382543	2.80894608558039	0.780440428130827	1.40662416132898	2.52052582728297	3.07697514880915	2.47268608730357	3.42435794103605	2.22602262352047	0.976569058247591	2.03598158583726	1.2069983901229	2.39439750889933	1.41477554656856	1.63004304964464	1.35456807451374	1.0499041018268	1.84862841701216	1.74696394960303	1.42323289924083	1.75651020644953	1.36060227752548	2.213947212688
Lenalidomide	4.68325440626067	4.49843571667995	3.74928497861269	3.83595953924295	3.81842051200081	3.57777228754395	3.95855792989723	4.03980111550146	4.29431931638579	4.61489454616203	4.35172175244295	3.93789748026105	4.15920012459179	3.44046986915843	3.63511997205953	3.70440639568802	4.21723512719348	3.96971937467451	3.85195079267705	4.20817570187108	4.10791295753817	4.05471353423214	4.68363267199234	4.30806706098228	4.11138739898418	3.96766580512766	3.65458531748691	4.33230307610449	3.68296765976715	3.66666067324766	4.22213758566206	4.35345505688483	4.29464493524503	4.44967117034825	3.96100678128941	3.98913612088264	3.94763799981609	3.87850748897707	4.15019133747354	3.7427440990355	3.76491348945776	3.82302282910539	3.66803967042535	4.11943726994002	3.90034128098542	3.94825995819557	3.7569886885913	4.02729430311946	4.21968804137632
Axitinib	2.434234109882	1.5766163931591	1.6435532781494	2.17654988328087	1.87523325045144	1.47379645645183	2.25995399085751	1.44298081347626	2.09786237087872	2.73040253132128	1.63414651297115	2.04359929017203	2.35706292313966	1.28492286121738	1.43935132653853	1.87327206687207	1.89381035616877	2.02244724506262	2.13463639432137	2.03877731718533	1.98210267751671	1.20284064465304	2.72496632395626	2.38226393055279	2.35022052346336	1.76162513072387	2.15313804962667	2.11136143464159	1.83708838322952	1.87162143980258	2.13822000008459	2.35502985386712	1.78866531987285	2.82063193241299	1.68983760838296	1.82721325908015	1.92517562603516	1.60583320035574	2.31326623961003	2.08480638198484	2.33284653843238	1.66750115533989	1.75830233854996	2.35806706891758	1.90971299067681	2.38486269909792	1.41784575606569	1.69877395594616	2.59985350401199
AZD7762	0.136431179434941	0.209465569766209	-0.671598496162462	-0.599802524354391	-0.995761731571144	-0.691113316161452	-0.189223321824784	-0.876663560713832	-0.0877105379841847	-0.221776286403339	-0.293650983178916	-0.636400030046435	-0.568772113027116	-1.47290939101457	-1.09690542811912	-0.409717273974989	-0.118023049525969	-0.831771056997857	-0.343599554951131	-0.400846246701812	-0.182325831293191	-1.28424069224246	0.190080856980844	0.0769151642067074	-0.752736024410918	-0.925068538465443	-0.416200725054221	-0.380588204958074	-1.23530235801833	-1.41409456336935	-0.383909054137299	0.259119106802183	-0.40119559127821	0.829291084837198	-0.507671204691665	-0.760418977358978	-0.593608102853007	-0.926612406087876	-0.0241325913186499	-0.591719958062763	-0.359622176362112	-1.23716386307688	-0.937896031922306	-0.187328533966786	-1.05809678885861	-0.426215182283041	-0.797993501699386	-0.259318303490495	-0.10898709379726
CEP-701	-0.912066647187595	-1.17745503968232	-1.47693875450821	-0.271517796960391	-1.08528336655251	-1.67584603898565	-0.500921038239362	-1.27847612033972	-0.676745235388495	0.344401518659501	-1.50949072736494	-0.827701919430107	-0.124075052390259	-1.2483015871878	-1.37417448322859	-1.05808737030025	-0.153505219348453	-1.08359303758957	-0.335801790229164	-0.647972462237197	-0.511404140330802	-1.29777829244144	0.208346828538205	-0.280033398844114	-0.44986658952452	-0.905572941486565	-0.69185062041539	-0.517586085143428	-1.25420497067588	-1.10719201800306	-0.114386634865766	-0.0793277889841857	-0.576779068249357	0.354633679787795	-0.752604980192451	-1.41002411166265	-0.543550924806809	-1.13645368716507	-0.330664418259826	-0.955238082853871	-0.600424309798183	-1.0663194583025	-1.1283948526029	-1.04427846682974	-0.55883074650716	-0.590777839671553	-1.10356755339159	-1.53738159539127	-0.442834098558273
17-AAG	0.478376586434712	0.435677618012574	-1.66486067085398	-0.275013093101246	-1.85367283157095	-0.567680287666543	-2.29893853364538	-1.62298908383118	-1.02708989241883	-1.42278255564261	-0.0178328786850068	-0.815086101164043	-0.722498392981052	-2.6843892776277	-1.77444063149576	-1.81701544548055	-1.03332363120274	-1.28768787019206	-2.15568357872669	-1.01276451021207	-1.01355875593992	-1.14541731951227	-0.522586664553499	-2.33886068181264	-0.302141317436351	-1.16916038064439	-2.34399726461361	-0.430249157714737	-1.1919711015989	-0.951619758913172	-1.45914454921938	-0.901533739756764	-1.47118699593125	-1.23446715369382	-0.418442059912221	-0.583561367691351	-0.739493119862496	0.341045716237633	-1.44410351914041	-2.03351879698912	-1.83338519164208	-1.61540857927069	-1.32251357261346	-1.26482090052981	-0.336909571000921	-1.24367168632393	-2.30610425455749	-0.589737361327792	-1.77475242185161
VX-702	3.37544315493041	3.15656248360068	2.73070225381694	2.9437744378011	2.82430947594153	2.61947337517382	2.68999182119383	2.88254484393887	3.1291481416014	3.44413789935879	3.24071995150795	2.88769985548181	2.93780617633917	2.61183025945926	2.58270973650839	2.90942839794962	3.1348016756666	2.7927020286951	2.88818965924607	2.91199180965025	2.91416463323034	2.96361463334187	3.25914077564431	3.08992054345277	2.99931659315436	2.88010975214852	2.98836112013011	3.41728081559835	2.68422352759004	2.77791499533286	3.20948970656808	3.47490718319722	3.16901776748426	3.33733991624159	2.98395637417218	2.92743872962862	3.03008657437912	2.7630564066682	2.89083854727405	2.57621853174178	2.97674826974798	2.7560895052057	2.42571140943441	3.01933925386846	2.9431496608775	2.83646451878032	2.57619166826581	3.00596094773843	3.04432994493658
AMG-706	2.61619101586785	2.37882259413518	2.7652903215888	2.98220945523697	2.70500010815281	2.61711147602324	2.86586687009294	2.79412386084711	2.92636254216267	3.24347436214094	2.55350478625466	2.70231951577585	2.89499968558464	2.56549528866267	2.8437554080738	2.50330624035604	2.88979942235088	3.01604433164181	2.83937409001855	2.84681962538684	2.83335683295627	2.80786401665969	3.31873640294299	2.86798767279339	2.85417754125714	2.65479012179272	2.63159696552892	2.87149407955876	2.75375873663323	2.48585473540877	2.85968912048002	3.00436070644862	2.82073493419135	3.11149363750779	2.61308840956719	2.75291504534789	2.80805055100461	2.57992051114505	3.07821579337822	2.81712903567171	3.03416251676203	2.69844378577415	2.8586922703193	3.0164949117321	2.77588718862388	3.00098684760064	2.78282367067682	2.65557844443002	2.83519374522373
KU-55933	4.68133656908815	4.70015632664067	3.65008697939985	4.1200987320585	3.68950003393899	3.4875136427818	3.6630312785069	3.94513216848269	4.20849240895886	4.4267670626184	4.41988747213334	3.62938114077518	3.55489576143799	3.49920143300759	3.92303932644354	3.73921508895536	4.38153995100377	4.07761510643619	4.01756439361545	3.95845281265916	3.68958173838723	4.09039435516764	4.71868921989871	4.08455232335296	4.2126637065857	3.93556310554573	3.91470491091231	4.65193956673268	3.27118259203336	3.77454264403219	4.30597048876632	4.68892198292287	4.53111605816393	4.60264220838665	4.15374404390699	3.57775151136412	4.26358752368922	3.45449309593981	4.00403502871467	3.65592375297742	3.97539797041856	3.68327780540144	3.53937649031981	3.96660518393181	3.97939979140714	3.728967553108	3.85528676155198	4.20894161697986	4.22932296441913
Elesclomol	-3.14120959330881	-3.90755165397528	-3.67366692996639	-2.47634488275917	-3.12911281518937	-3.91000222437623	-2.62699790585135	-3.73046675633626	-2.70760956814772	-2.53336559069836	-4.30526623459339	-3.07398842394109	-2.93702663850349	-3.62561609551308	-3.30461991589854	-3.93888670689355	-2.78952236231685	-3.41427748343916	-2.77366033959921	-3.32979581365083	-3.03620676243509	-3.05382091337061	-1.6946623301345	-2.97600658381948	-3.21797070259444	-3.71535036120819	-2.9234669657265	-2.91948028455085	-3.40627585622164	-2.84291411037544	-2.90858795536644	-2.16108656301401	-3.12773690080084	-2.63879407010845	-3.38898738412312	-3.67795562389554	-3.32249843665583	-3.43072165162228	-1.9044814956812	-2.70902855058009	-2.89887180031659	-3.23776016154976	-3.48544703367048	-3.19915649134648	-3.20244986108789	-2.7846219485552	-3.68071565273284	-3.99409081415049	-2.41577158019489
GDC0449	5.24833556760522	4.99130242170512	4.01337448545228	4.22080896866881	4.30791799666594	3.91157611152907	4.22933033557388	4.51148209110306	4.76838638301297	5.21655603653305	4.94126523199814	4.01559495867054	3.90953794838828	4.01449719594676	4.12770872103	4.08857999518892	4.86921091868743	4.66387559794873	4.36517433411396	4.31684310638104	4.16302689775919	4.42512167347957	4.90902276981183	4.92569550449625	4.40630691102648	4.21986715573752	4.20865585082553	5.00554127099269	3.60243603324105	4.22100359491628	5.04113662766981	5.16009356360406	4.64562428433302	5.30422051783312	4.62528731626094	4.22999383280977	4.20331149663412	3.67907366764564	4.57606604555811	4.29256355931762	4.25922935118219	4.10137195864518	3.82454298643945	4.39346568364885	4.53342894642722	3.9914603983011	4.36569258452005	4.28133447064811	4.65279794091461
BX-795	1.77249220366165	1.21414648481543	1.25688407278798	2.10440405586982	1.48659484383826	0.848940870966522	1.79665493390299	1.40679604620935	1.76608537044328	2.08351620918491	1.08281016836193	1.40066424053771	1.80245648555402	1.23522656632126	1.101905916185	1.05912852682263	2.07990887326305	1.66030588548101	2.13463363916994	1.59314712767805	1.79801574970962	1.17939463179738	2.9591030944441	2.2109948130585	1.69113229144973	1.35181806314015	1.88982814956695	1.80909371108553	0.889438232787621	1.468673254719	2.13629616150119	2.07942647012153	1.65189925252087	2.57228346921612	1.40076440493222	1.2356938123845	1.8078697828921	1.41747115794078	2.07688254019585	1.35406239559651	1.13286823203191	1.4721984921999	1.0263548255373	1.87188418366475	1.76821995315105	1.86343991371166	1.28648636662524	1.29908941002102	2.05201662682244
NU-7441	2.40015973960233	2.4140921413395	2.20547090876653	2.63198269783023	2.2713814696368	1.8485153819193	2.3063419581477	2.26031014583087	2.47264187690393	2.99226711190828	2.40272163141877	2.0145101082367	2.27192469964645	2.04566295960073	2.27056911514239	2.20075150758247	2.85645294183643	2.61524408743492	2.35067056783136	2.25099273136116	2.27395306790852	2.38154434673469	2.84753975506599	2.44855956202301	2.56282199975679	2.27177408717173	2.27014305290579	2.66331453458147	2.00171179561479	2.13681435744264	2.73095857465107	2.99270133248131	2.56265491916098	3.06533633603157	2.41774686878076	2.13285588431987	2.51935025168755	2.0257416138848	2.58252287428692	2.22276767863496	2.30963077188695	2.17403280522725	1.85345263199036	2.28989754627298	2.51358409852314	2.12671444195213	2.31250213411019	2.3808700957415	2.48593564479646
681640	2.95143892895271	2.96853359023613	1.5963046063638	1.92816704493462	1.91853636715304	1.53229831210274	1.66786884977191	1.95772986085332	2.41982507989606	2.70002352075352	2.13856988482978	1.72384598425242	2.38608886275584	1.74517392559862	1.81671125304014	1.70835323242087	2.23780290750216	3.04893726738722	2.22504290339403	1.93645826743382	2.05525804435078	1.72725305430575	3.00089377735967	2.62823451587988	2.23401516339958	1.85407051484853	1.7887288989814	2.32577938946648	1.50322913612638	2.07917195702333	2.53535390900666	2.45460123608365	2.01756231026898	3.04031255312295	2.63021273623826	2.02392051033639	2.32479615129061	1.39481224933357	2.40562003798705	2.17730789402124	1.86721232076777	1.64638459549469	2.10716202680268	2.12336935765003	1.91989829657979	2.08813478001958	2.02094082695508	1.9015924116445	2.34815923118933
PD-173074	2.91593466503178	2.50121383045877	2.51464614933619	2.67024142252411	2.43282689580071	2.2456171140958	2.6003256735625	2.45064017985113	2.87241524276351	3.38535150772219	2.51958373371327	2.68470827535841	2.84677159966135	2.11814466391241	2.49567033741114	2.67224619522766	2.6948779232723	3.05925857263434	2.68293100489412	2.71769330803746	2.74269290332091	2.37893979443953	3.34851973058087	2.94343520059327	3.0003147644905	2.70427160145281	2.73053072312683	2.90140478958106	2.46669654915567	2.61918210492203	3.00785682378035	3.11596498785822	2.83298239343307	3.05162710034698	2.73205965925379	2.51172496845805	2.7525307115534	2.24326352722186	2.87438466127255	2.60782046118068	2.85577823577387	2.5436090293241	2.34904805740698	2.76324526493322	2.70008787339742	2.65657091983377	2.48084485715758	2.66842788330915	2.94985740140834
ZM-447439	3.39360814314103	3.02551689832974	1.79317609520703	2.22740535162278	2.1949696720105	1.4548355886889	1.83499607884572	1.96117525666487	2.14271171324925	2.38642363775897	1.86649409145911	1.93916422592913	2.03717060018628	1.72033606319386	1.87986082061556	1.68992587554297	2.51312204319514	2.08423760562424	2.45380764462263	2.2241574228627	2.21153767000025	1.93675948844935	2.83752993946811	2.2245084667876	1.88519639063128	1.84571602091593	2.39590664136334	2.37814362243718	1.54840172784529	2.02918122989508	2.52306062056545	2.54645611016877	1.85780125983769	2.90006880270364	2.39007003436589	1.81751399571153	2.22119388316325	1.73487244922191	2.01977454517131	1.82005230737843	1.99063035713663	1.89946832994991	1.69180598596843	2.45560467851329	2.15708109839144	1.93585140407574	1.90304078627699	1.95198003164023	2.86720711996077
RO-3306	4.26903714624644	3.99062963264988	2.8061793128818	3.23254345293849	3.2379650659686	2.65694981100234	3.12175076496251	2.99109806887313	3.85979846559824	4.16273050902495	3.67478349668637	2.98692566696433	3.14743387574284	2.98136305643035	3.06089335314376	2.78614054040757	3.529208013127	3.69995150262949	3.34006183865074	3.36496058698228	3.08673183739285	3.09378226874978	4.25509008135171	3.84885999680087	3.53691536457904	3.22627625712494	3.14921943845644	3.93691459982902	2.60565031380506	3.38211164378875	4.11623113077709	3.96569486531435	3.50286783529388	4.24192447107084	3.6984226145769	3.11143119540195	3.28174284228043	3.09083431866663	3.88862359699319	3.35051526626518	3.50950909118257	3.10470233042059	3.21948119293089	3.24317428852395	3.54202867776738	3.04355886519207	3.0514615288628	3.04345368369487	3.45430801384652
MK-2206	1.79694711146401	1.46748091553694	1.51069304043919	2.09652883147502	1.84693031621607	1.53854153591135	1.81772064321282	2.04420820688148	1.40978470973311	1.22356334834009	1.24292027762585	1.20834377440502	1.0712164960106	1.74752534437174	1.80642750940807	1.12051704936517	2.14017214380272	0.618937470459763	1.95438778596404	2.23907081419644	1.58359922722537	1.30149894660139	1.96932921579856	1.43922531962375	1.67337607801562	0.986656159858692	1.50350880516601	2.40927638929484	1.6255051791503	1.4306586781725	0.948082632821784	1.97477476428105	1.490284559081	1.35556912052818	1.93454122861408	1.88342550627188	1.67287154804153	1.34751388684992	1.61518318100278	1.6705009358776	2.06610922291581	1.50416766596294	1.27165674747495	1.91206790134743	2.06095028178761	1.40000224336064	1.72675105395766	1.94704391938094	2.26670456925303
PD-0332991	0.991466678305111	0.0527391461216946	1.17701954170905	2.24374640439852	1.39665272779876	1.15317558158823	1.15363859740714	1.58297401961034	1.20970165232227	2.44330799725967	0.439735351411607	1.4048201829701	2.39546957438787	0.376542439394691	1.30101423528214	0.768782760215739	1.85987593649685	1.78354181881897	1.07334957543361	1.72289000980325	1.73796801240768	1.41593362538673	2.29933864438479	1.77654076678707	2.02311430461647	1.35303663480825	0.902818675465855	2.77856602030676	1.41167946422899	1.20508627963206	2.39180101908635	2.82227608383602	2.49950381187875	2.771598439564	1.31802529004839	0.903377008254352	1.38651345315098	1.09056796530359	2.07881083096717	0.971425947174765	0.842042208274496	1.36401718052988	-0.0137272209606079	1.85125021443924	1.97572662596852	1.71776638501587	1.22786534706585	0.630994679111877	2.16625178401126
BEZ235	-2.58850187512194	-2.67134283417187	-2.58456842692969	-2.54505902420817	-2.54347994380057	-2.61028138755213	-2.53040291568514	-2.56635346814129	-2.51024622591719	-2.45150866706752	-2.56898967219954	-2.55554837415076	-2.57234981393881	-2.55585616628002	-2.57042296480787	-2.5645419969272	-2.50972758646913	-2.53992182766139	-2.49779376433855	-2.55445093028917	-2.54217666471795	-2.51841102971661	-2.47380080553451	-2.49602805464531	-2.51302635315296	-2.55244360283117	-2.53053530001863	-2.51630565455697	-2.5988567845158	-2.57711094945994	-2.47637724886714	-2.47756999937475	-2.49820999928153	-2.48559983715239	-2.55894991258319	-2.60000741480749	-2.53402752712171	-2.59600449576722	-2.47100412877777	-2.54277721155524	-2.54730848111002	-2.55336466016867	-2.60418163870803	-2.5484891224412	-2.52982841067315	-2.55643502047893	-2.55311430328834	-2.6255922031119	-2.5583733551987
AZD8055	0.0603252266053014	-0.259027243014621	-0.423585203844861	-0.0432703099568155	-0.0756967393785581	-0.883212203975289	-0.200231493989747	-0.0764379241490323	-0.375239041594578	0.306453646164387	-0.338412090202871	-0.217826617552746	-0.331746957887479	-0.501907122790469	-0.306404233026773	-0.66550501555183	0.611315089873735	-0.572045308612421	0.111567198244138	0.13615910267997	-0.155290180740877	-0.35153657238625	0.362439373230171	-0.0174256835294333	0.257933275323083	-0.282893069670826	-0.105955672370867	0.250283327005985	-0.428865284068235	-0.382401485298221	0.0485492921865838	0.0665606600799489	-0.208183240399676	0.228771279765477	-0.132492601736796	-0.554179170475053	0.0496931665905134	-0.470366324388667	0.243685920755535	-0.130093144087141	-0.0767497997845963	-0.0773746798353816	-0.855052269938911	0.0672631578002338	0.103513420198879	-0.406692709748054	-0.48451427512796	-0.269496382635918	0.070695189851703
PD-0325901	-0.402954332454361	-0.527990469653578	-1.10139207480951	-0.635660102103413	-0.890273038801639	-1.21396936319944	0.0914475826100301	-0.491592811935504	-0.875365126942624	-0.0522237495683937	-0.0518184046938259	-0.986948373064688	-1.41521024389015	-0.998915555878751	-0.826925873894412	-1.46090900870435	-0.165987168919416	-0.920382782577775	-0.856779341241579	-0.394384174398955	-0.909524399925385	-0.682248673160306	-1.17852893984218	-0.591568017356769	-0.592242276697209	-0.488975294258592	-1.33652407574379	0.460448364720486	-0.876270508026357	-0.990488497391209	-0.561915110492451	0.634172069259634	0.0695890498364324	0.29818589977179	-0.279939959781625	-1.50013454337928	-0.848782163655642	-0.159951093757013	-0.542467743761693	-0.75631650042188	-0.963906421831096	-1.18816205066836	-1.39449940092403	-0.965476192987841	-0.14947264748326	-0.527031097628261	-0.873644502334704	-0.991450429121537	-1.09553850341763
SB590885	4.31755374539046	4.29651987255618	3.66926462668876	3.91222320966319	3.81770287243614	3.25988003913003	3.82681800109249	3.91748994872875	3.97978335901646	4.31078193691414	4.12013263408059	3.63842967236638	3.7631818788498	3.41192201336434	3.4622163041332	3.6445593852764	4.06865615421246	4.06043434147539	3.87953062494237	4.00308549630591	3.95830584704313	3.73675118245488	4.14151948971197	3.7846993704126	3.56070445359604	3.83284980610194	3.812689848552	4.40570419697208	3.3741064603265	3.87528785273943	3.86146002780062	4.41571278533889	4.04999453184825	4.38698934092136	4.03675591494099	3.48309819326939	3.69893316185666	3.20860558358172	3.74649009070014	3.78643161153483	3.7875247885056	3.87776736848928	3.2412401647856	3.96656981770215	3.96746136083752	3.54733453801453	3.74145037317721	3.96970604747452	3.8490537494345
CCT007093	4.63339325045232	4.71655822018757	3.99515642362228	4.14364000463435	3.83982604942434	4.01837458591463	3.96429675780126	4.09668005366609	4.45127823149782	4.70550751731442	4.37888724037227	4.10719269776562	4.12634649142987	3.69979661986583	4.04566739491177	3.93714842409812	4.12216427122387	4.20733412361674	3.72003176903123	4.00998895005873	4.00129360448553	3.93068280247734	4.92276899208946	4.21538455462716	4.30713678376774	4.10345981349665	3.8990226446104	4.56393346976322	4.01267801245617	4.06221377233762	4.51140901225099	4.48248434683544	4.49691240331471	4.43853123324611	4.26414849993529	4.05657298370258	3.77255774998713	4.17324105185482	4.51076911003359	3.74003846905741	4.055518100437	3.89065368044602	3.72491191644845	3.98707050015953	4.31621856234728	3.93919614768121	3.81620097590881	4.23442237926247	4.15306332893692
Cetuximab	6.8508799906548	6.84052593225715	5.8612738372386	6.20288365130333	6.11581699236808	5.89653582401563	6.38949852024041	6.01410939539516	6.25519998715306	6.53880595427911	6.41273369858686	6.04047336343896	6.24751306874971	5.62978880935102	6.0117535056618	5.82003909687941	5.8896815817358	6.12088636505862	6.00955284228601	6.35855050468642	5.92770525366572	6.0719398303262	6.28281342876306	6.41798696969833	5.98725066551579	5.89256941023595	5.76795392179999	6.79733050200255	5.78503181856969	6.12596340750931	6.22018411016335	6.94274152643947	6.89823350422754	6.85350591022917	6.47286816820162	5.42378962006348	5.88043269696972	6.08265862057661	6.6062896076197	5.80990841427638	5.76815990068277	5.74197374374832	5.99093099730395	5.63130869450702	6.17450437915514	6.28453387009068	5.98602788444079	5.94315691137788	5.70237644162944
PF-4708671	4.21980056821326	4.02551410018077	3.73690967105867	3.85566989080445	3.7731430454307	3.84341776086324	3.64996682662317	3.70264810900067	4.05541617714535	4.2826763699093	3.97445348415157	4.05826391060513	4.0194258384225	3.43497082254376	3.84428671760999	3.96562898711518	3.93600733836234	4.0283980916475	3.6880766947132	4.08979267165417	3.85147318198909	3.87621379956413	4.34373939352547	3.94223522943644	4.17138707151591	3.92385837101055	3.67792430142987	4.18393387729091	3.88609433597951	3.93568176814592	3.96166180841014	4.1187018511981	3.98559449746314	4.00903643067371	3.76531126829036	3.89302531971438	3.93685883378392	3.59320818680158	3.93882282211607	3.72594492640499	3.96245823575053	3.71253448674071	3.77517321542061	4.05488292696513	4.052375386011	3.87031710243872	3.75882338640275	3.90444308767231	3.97421391455924
JNJ-26854165	3.13178747627845	3.02784149043519	2.3401951035433	2.90113759933366	2.42161949232742	2.56032912039278	2.43248733801056	2.46569938196939	3.21389808119119	3.63968719312037	2.43496693487074	2.72730966235692	3.10893265682489	2.100618017443	2.532484259874	2.26618196784709	2.81813183333275	3.04013371704055	2.55331877643237	2.63761508716004	2.84877235021919	2.41404056443756	4.17617995551806	3.24596496096644	2.65188532046377	2.50212021630639	2.6681748313964	3.47519734940053	2.39211682770917	2.30571836177729	3.22106060292842	3.37286206460875	2.85560714895868	3.39014614580894	2.83563774746703	2.38310466661304	2.54554807082385	2.25370038464338	3.46807633958521	2.59559874466391	2.85891301871121	2.80092813382855	2.35112766908836	2.62505996122063	2.85764248269303	2.66136469264441	2.39223167655813	2.76252136168684	2.71374228867568
HG-5-113-01	1.9031567725911	1.80284916652672	1.35171414528249	2.04705717167504	1.33253070212627	1.19557870391151	1.96982912856029	1.30369803305255	1.51786782154074	1.94737128100817	1.23084068796844	1.6765498164131	1.8055211249616	0.870238917887945	1.25772342993687	1.38971465673387	1.736423237082	1.54148548892268	1.2296806025311	1.71141129471286	1.39014410762071	1.33197419746192	2.00833274343423	2.05726905801997	1.6794295959028	1.7096096591671	1.1672478629967	2.07331900701096	1.44302306238774	1.51140308081236	1.76918464190995	2.52494286013535	1.69540149842745	2.47129918591061	1.75041053819564	1.25436532871989	1.84282637593077	1.57508887510602	1.43702087408356	1.2056536688978	1.60523074823469	0.944008192228398	1.01254091793226	1.86315938620703	1.89609992798741	1.88194967037863	1.39086523045296	1.2421560375538	1.71484752873789
HG-5-88-01	3.0176460379165	2.86678745527533	3.32259536098589	3.76685994851677	3.20033399961057	2.96569009352707	4.23744924851193	3.73592753123541	2.80282268852029	3.53947652312543	2.99393447176767	3.40690672641489	3.20523576176217	3.16266685966405	3.15502189148059	2.98578401155944	3.70098344668399	2.78130262591064	3.15908486247347	3.50340311238291	2.83071856365586	3.4243147187114	3.5589492445603	3.46648208166181	3.33442211182215	3.55514420401027	2.97931069951647	3.93855775649888	3.34497028602419	3.35179254299726	3.2218242686334	4.52434899987101	3.97077259200109	4.11783239176253	3.35728163925952	2.6624764788298	4.08669743095027	3.28003927121093	3.31918876298687	3.20689060284864	3.26029734531328	3.08071844878561	3.07044644137043	3.73449967437609	3.81007625704888	3.86332517015604	3.35265813709641	2.81550710294441	3.01714811769568
XMD11-85h	3.79375802406961	3.48655161022101	4.01947957818019	4.03008877358843	3.93740134748607	3.62525762238889	4.12394810326816	3.79943685483475	3.93275201109412	4.42953066878394	3.64068046338387	4.02314829071369	3.90055534784065	3.70032668082728	3.78738051989786	3.87187464621884	4.30683881774928	3.9076012996243	3.96660812907911	4.1304112975348	3.90457003399132	3.70986750484069	4.59447363389742	4.54376691454565	3.95432225211586	3.99910075147717	3.84382568023397	4.24015209210157	3.5310114437272	3.74086959840478	4.26591352927895	4.59447078244048	4.41512216069711	4.71954950794181	3.89970295704988	3.81804917022032	4.22819753554472	3.69638724150097	4.19941864640557	3.62794675553635	3.95260878104354	3.37046321764576	3.23922750983828	4.04797319898896	3.93641711916951	4.04203277659947	3.7822102518863	3.74473678405805	4.03166500034644
ZG-10	1.4730843387706	1.09524454199197	1.59368714239696	1.51595308037891	1.1989553592863	1.27161009558783	1.47281306670513	1.15050374448475	1.65936826950629	1.39956361181832	1.18588565518017	1.30653277289029	1.17334061208561	0.889714354832625	1.04543029271154	1.2441994365106	1.33647128342001	1.37502154851716	1.16992502339011	1.14611269663988	1.20956622175583	0.678059424856556	2.25510547065047	1.88242929164186	1.0593638208794	1.06584562819412	1.45797491073885	1.3558604797705	1.24710865441319	1.2677461617424	1.62523976831318	1.8968350509478	1.51345451522811	1.69939259628701	1.363613973206	1.51729331882522	1.48311716490039	1.19941631110487	1.83407248007046	1.14696861125097	1.29646262817638	0.716867892239669	0.874390379982498	1.7221814526318	1.0700695979303	1.25260208520292	1.29730878557054	1.40055598418821	1.78610892505779
XMD8-92	3.06104865482121	2.86452876525399	3.06607024017677	3.28791656490229	3.06172988469573	2.70566031382472	3.33564271458455	3.01584497554182	2.97106379362712	3.64560865292245	2.74898889531818	3.20974747110805	3.23728582929923	2.83878999122737	3.09191712178367	3.15449503375415	3.60219445301832	3.22356038848173	3.07549493293799	3.1267017815552	3.13284316368182	3.00619137133918	3.57374437585376	3.56507495926246	3.34686742063477	3.14605316540925	2.99748469491277	3.52169700167494	2.69087836837777	3.07182597244958	3.57942058713851	3.90896324865981	3.6355731506394	4.11459808152322	3.00040852864614	3.08428182678488	3.61833128570519	2.94154452233885	3.44047660103945	2.83068201546207	3.0498785605414	2.63818791817548	2.59774623072051	3.09079796189815	3.44902678616833	3.15784097299923	3.08703024729735	2.69357706570963	3.27003504830238
QL-VIII-58	-1.49506879554806	-1.82811135694188	-1.60718589100452	-1.51523908076737	-1.24166043921099	-2.09854843881487	-1.40383632747913	-1.73168750473812	-1.10894014548097	-1.28119187123262	-1.50851234014981	-1.47167438777655	-2.25095647517209	-1.41631127898033	-1.79784444620347	-1.88265148106965	-1.00445999061448	-1.61104289810836	-1.12342186728393	-1.60877225616977	-1.79076777509127	-1.52654992791988	-0.188083169948171	-1.04107293031851	-1.40749158984828	-1.69915571202908	-1.56831265319916	-1.1732571747913	-1.68945304185034	-1.69846965771178	-1.05802428386779	-1.0730845833111	-1.26980478893613	-1.27686325858615	-1.46912662794755	-1.89584048440508	-1.74431419264882	-1.84048864588947	-0.261375138793124	-1.58100358140762	-1.93182741916774	-1.77977650870772	-2.37776336897141	-1.49514626228396	-1.18146725887795	-1.91373372550563	-1.57395806830613	-2.21726293667054	-1.42584502931438
CCT018159	4.3451665170159	4.26318484125175	2.05138122038297	2.69977569686456	2.55937269685592	1.95714514448795	2.21644850028694	2.4261239192437	3.28898960641977	3.45373254028371	3.57686840995079	2.69008489272498	3.00966027653436	1.9105793913483	2.11719499921961	1.94699090632722	3.04709943948722	3.64502217695579	2.25242317391974	2.71300155499016	2.90344536844791	2.66227933406587	4.68283423956584	3.10959072839075	3.23190119588503	2.68453699531953	2.07418112119345	3.45345332350743	2.25980246997064	2.45737363135192	3.37113876294063	3.81775629827998	2.83103640723859	3.29392648360185	3.47744908098142	2.18708604766597	2.54340752110324	2.55302937776008	3.22167721541802	2.20777394391856	2.16255517926015	2.60513849658634	2.4431591444035	2.37696277695041	3.14481245771857	2.30907782999614	2.1646773874153	2.89931821504483	2.76843095191418
AG-014699	3.34563331127253	3.04077786529617	2.91213791747531	3.4378094516122	3.18748970309528	2.7611136750823	3.01350725475036	3.01383858132357	3.44957393267991	3.91207872455848	2.62948616895341	3.28498672359618	3.62371945861002	2.87345172387361	2.93430962553133	3.01910822222355	3.4318199815098	3.64182302494135	2.97481144760858	3.04747039672385	3.31460345051827	2.65192118701236	4.39519257278905	3.46481296792836	2.87509310812875	2.90637967514621	3.24932035053149	3.50110156820484	3.08088112134502	3.09868315391172	3.53667740683414	3.84109387737713	3.39436675311231	3.81196840777626	3.08945600470355	3.34935774184804	3.21084286753558	3.14532566115808	3.64387811444982	2.93542006449036	3.25038904606126	2.89612281855965	2.83958926297681	3.49075805850719	3.59727467689893	3.30206405399605	2.92217955304522	2.9102468035638	3.43649048533052
Tamoxifen	4.12102670620537	4.05771880580797	3.77595572869726	3.9066602030002	3.76012793078019	3.53841879421078	3.63516437608453	3.84261944498129	3.93107893192624	4.08206941716277	3.97531280284595	3.83077413890372	3.78963240941816	3.72639946138293	3.56023200674936	3.61936946438214	4.02855130555613	3.90490457510893	3.93998901409786	3.95714505468082	3.81066149950215	3.70934029107081	4.50617426562609	4.02419128434843	3.65644410473857	3.59279467889521	3.9370697889509	3.93177525573033	3.3747292274867	3.75555252287808	4.10229804487422	4.08852484967999	3.92848609118217	4.06044720621763	3.82054003812234	3.69949905584319	4.0150848526258	3.55702106302246	4.02388325442302	3.38052636635055	3.87242741107901	3.49678664962961	3.29248239678756	3.74979287104755	3.85405185169008	3.69530388900351	3.54406820318007	3.73906431705428	3.84790450059136
QL-XII-61	4.20237056672721	4.02854267793796	3.99684516070565	4.08047174754635	3.88329081660626	3.59495787699733	4.01795897104612	3.79693989200094	4.04176042577739	4.25432253046004	3.74659170821655	4.23789069976189	4.20970227191853	3.59316916618783	3.9628142113442	4.26909896361325	4.45213714236356	4.00775615863592	3.93204112332772	4.05400505286765	4.18850409181441	3.7592159744736	4.47491604546166	4.12715628152389	4.15059203745124	4.1612576754014	4.23588391776098	4.09312228380495	3.71201020476495	4.20298191796977	4.37493809968645	4.28353071569709	4.15538977773516	4.24165933612948	3.9621738672955	4.05840773307916	4.47519242450157	3.95574670186312	4.07914858183836	4.13876942366345	4.2308311689921	3.79902119195554	3.72535869486425	4.26854186232049	3.97886703356546	3.93703976921378	3.79801027378801	4.04434064805614	4.29056696932284
PFI-1	2.30421522512964	2.07195553445256	2.35627147804457	2.83202234033401	2.34615510993543	2.1253361030868	3.05727558873738	2.13573365656799	2.33532169417306	3.28553034623121	1.99421710968884	2.64298173463781	2.53805528282603	2.32208540479589	2.47365710658055	2.49406715528116	3.17104938254792	2.73270877519786	2.74986367897423	2.61924163982519	2.57026950447326	2.35507221955063	3.29144195768533	2.88846264220871	2.56575742688375	2.41126030931599	2.60814075938292	3.04714240104884	1.98803500082424	2.41607463068044	2.96447345146657	3.53861055583781	3.17116377214652	3.23359380466559	2.29115981810368	2.40700120952674	2.80808349929223	2.39537387486457	2.8559303413927	2.5189651277875	2.36073269860616	2.09750548972346	2.33530445757583	2.44774627478546	3.27747059421955	2.84744995166872	2.32204903713896	1.81049078430441	2.4342427727642
IOX2	0.358041167528514	0.23412792074239	-0.206143027665746	-0.0584176334467852	0.0281292569803773	-0.126770593834105	-0.168054602731059	-0.0192028083982132	0.133295512350615	0.17832795999217	-0.0234377779143093	0.0359962938159839	0.167552211487616	-0.37308758993685	-0.068297498763437	-0.130944724884213	-0.0613781694767015	0.0554438879824284	-0.239328550099491	0.0626791461530338	0.0196055471066492	-0.139311476279123	0.460040769428034	0.122330893290694	-0.258645159347122	-0.276439005864449	-0.0921647832355861	0.265080257603829	-0.34017031791828	-0.0768001412804864	0.177938078058449	0.223844976595496	0.0968754040901212	0.17154502431049	0.152653356938734	-0.121333600506913	-0.0817227028999241	-0.0160445950715173	0.043304632999666	-0.214801557645362	0.04625333164884	-0.220161949904722	-0.160813714408	-0.0483926110800725	0.0202551998680347	-0.0285505838231437	-0.218054307076287	0.0220076947240369	0.0787789181488527
(5Z)-7-Oxozeaenol	0.303384741844744	-0.0489973494971689	0.721019032044682	1.01606392540264	0.949700058849256	0.612648156495109	1.11536214119196	0.870933555234831	0.974235953095057	1.45226637165833	0.59924732921839	0.901717733042412	0.987732537499834	0.829423516617965	0.84411509884079	0.871346283779751	1.17208861370543	1.05423294179433	1.04478807065948	0.870930240426113	0.912293809541658	0.903416912929865	1.21316935954601	1.19741974725021	0.931690486687322	1.02447515121226	1.04778822352153	1.23261273290863	0.809819946572091	0.78585321088123	1.17333448105552	1.32987018418361	1.26379547097338	1.34890336583385	0.783957493071262	0.654859257311012	0.916910866414269	0.637404195680525	1.24063530891146	1.0623967868527	0.988015550783603	0.847482848426096	0.7252205220487	0.845131719892973	1.17815142248116	1.01143385614844	0.976663152153537	0.415327399188193	0.741017612497622
piperlongumine	1.41887562550141	1.14844251010843	1.13916502461098	1.90700959183864	1.2653372583794	1.01435272175359	1.89849528130946	1.2084940230219	1.5029174831153	1.81332930780626	1.18986818952937	1.59090581373799	1.33494342050028	1.2072840080391	1.25501252169785	1.15804825122446	2.33708552831075	1.29484790770103	1.31973812753661	1.49449676885858	1.56819017526077	1.56590863930321	1.67095105406921	1.6308968713885	1.19781544105399	1.38862464442313	1.59263777451823	1.41053398842939	1.04989319399959	1.40438855111605	1.34543187988977	2.01812882498379	1.40581167255197	1.34620713973241	1.77059457531898	1.00852558787652	1.56918592009548	1.71053687946344	1.44705381949423	1.35655763312148	1.49091359546129	1.17171324879061	1.06137845130771	1.17099695744815	2.09619519861012	1.36795401581528	1.08662527695684	0.902397960408968	1.27903591272575
FK866	-1.25185757594569	-2.9014790812965	-2.29849905420452	-3.4826541190145	-3.3231290203769	-3.10382542161759	-3.60274280763451	-3.79660135064027	-3.60633210315138	-3.75035923688586	-3.24907939728315	-1.47419217841695	-2.94021449192472	-4.57333322018084	-3.96180576953433	-3.48113744171476	-3.30630083711481	-3.9427381869786	-3.81120601118223	-2.44942859347153	-1.85678743831315	-4.70246038933978	-3.71638955889909	-3.52002862390469	-4.24089547270302	-3.497741191837	-2.67662413147702	-4.11497469403179	-3.82568014061504	-3.10349440857836	-2.57719495918681	-3.94889424025077	-4.61227732538843	-3.80182513371048	-3.06694689667884	-2.68260858739409	-3.59832704098281	-3.33886023869075	-4.53420222988578	-4.22617874885667	-2.65059822906223	-4.01350042336275	-5.16288642244123	-2.59557476130122	-4.49134147763036	-3.70878578922436	-4.67442875090378	-2.06816076397308	-1.82592636926112
Talazoparib	1.71533073443675	1.23164645991273	2.38670273803855	3.15588667807967	2.60286679696243	1.74886454368358	3.21749098485866	1.52282402381313	2.22465602311292	2.08590285874224	1.41511878989497	2.82769960692466	2.94137531571885	1.40105791571618	1.33263576705293	2.50289755323823	2.59943345989326	1.89638090958376	2.53789171790939	2.79596104241378	3.15144682905227	1.37662211957436	3.01322374394712	2.80284013674666	1.23593483720901	2.15264739759901	2.71684858119364	2.24106485421378	2.0884213571129	2.78065383431749	2.71326213184976	3.26626964252287	2.24494527736187	2.88069326941638	2.61944864554086	1.45418464166111	1.73730679307406	2.69858178459229	2.5755819840423	2.25541534953447	2.24217844176838	2.16463286784756	1.08050162214902	2.01009703253513	2.18651405998469	2.92240930657303	1.53757439526452	1.63820426061369	2.754772684375
rTRAIL	-0.043030975965805	0.482492405020467	-0.502569913458311	-0.846288116481725	-0.850779544334003	-0.172277999122274	-0.906000417881006	-0.526555826753306	-0.66951400569008	-0.0660202837449937	-0.160390228073024	-0.309517451115546	0.0464855055315656	-1.30365880431255	-0.489619024688768	-0.123694721330926	-0.105015221093927	-1.4353371666189	-0.782652554828376	-0.258192239282149	-0.30668478446931	-0.566430476839149	-0.366288066883451	-0.663201035862494	-0.0381477543433943	-0.575769527617601	-0.85860907242952	0.251134617934532	-1.35436753787329	-0.915389801815313	-0.420092527597928	0.204958918408623	-0.125143059707894	0.108144375521138	-0.743120731893875	-0.776032618682942	-0.407197440934873	0.133551640843606	-0.952202587215259	-1.13042371233808	-0.450298811237494	-0.517735762881058	-1.37057894606875	-0.556588180822507	-0.385254280567726	-0.309647819302518	-0.564234927558892	-0.0268577808726231	-0.606814283050864
UNC1215	2.65746294328185	2.62060410455619	2.51177580006299	2.45987467378545	2.3858986705966	2.37156581906327	2.21452519253971	2.39480493956667	2.54026451652273	2.69856702170442	2.49875460045633	2.54096159223207	2.49297851360852	2.24919116156826	2.31294899134481	2.51396531800035	2.57838806886639	2.38343995851319	2.31617679031318	2.51642210956322	2.49598140162081	2.25408801867132	2.77029327253228	2.4745357638876	2.43827264712865	2.34641419417536	2.46010515053915	2.54527046384282	2.22637517759486	2.51735965895584	2.58752549482893	2.616760634391	2.48612074865172	2.70296089248468	2.43862963574477	2.41927355026089	2.49784571849232	2.46361296458198	2.22981304976709	2.15697313117685	2.44111009865426	2.1801302324742	2.0596823691913	2.418217951745	2.44108845851367	2.34085792670101	2.38708689407005	2.45913763438539	2.56484940067679
SGC0946	2.13038564133305	2.02517538918709	1.7315812850894	1.86525364384551	1.85858724476772	1.71179199856538	1.65073214979112	1.65267056722404	1.90019799622886	1.95066593639497	1.92946034441488	1.92553247924747	1.88377811035622	1.55528430304562	1.68519512021703	1.90373907488827	1.92732493216891	1.7524938212333	1.80612916219195	1.91163732180631	1.92988065702737	1.65692286420152	2.36887161805706	1.77261376282234	1.75719829849566	1.65316806052071	1.90438023618011	2.12223704925785	1.51744892967999	1.86704809927572	1.99117231089257	2.16864247879076	1.99892863020928	2.02978917090553	1.86713770173927	1.75454441229293	1.83166721789061	1.88423143447788	1.79677183329423	1.55199537259002	1.8581975008806	1.69094541407953	1.50119077897053	1.80421463853619	1.88968025899627	1.73758531798259	1.59570252994156	1.84967189695734	1.99841554778406
XAV939	3.65796609407403	3.80921483991907	2.9407425877794	3.42408385746115	3.4319658794888	2.70541047178851	3.96211947301154	3.1572674702184	3.33688339733396	3.02246479355872	3.43683705399689	3.48160825481152	3.15775462912187	3.58052445992753	3.17745550705293	3.06748816237687	3.57570166575397	2.85974533787353	3.57420675263785	3.45835603402159	3.42028865751904	2.99575684517742	3.90020736838371	3.33967096021664	3.31253219270002	3.23140979561244	3.19384418116345	3.43020299237694	2.86031318800204	3.13559010124797	3.56815491463991	3.44971672613589	3.15415444328989	3.52769281479211	3.42510609649004	2.39054002417417	3.35466596065135	3.38460557272334	3.46426277316758	3.23787162368122	2.91806047984528	3.18685914576228	3.02143044961527	2.83095419266084	3.58977917368614	3.68505865529181	2.9515182177932	3.00249809847103	2.88901167440306
Trametinib	-0.453836626272405	-0.333825485729618	-2.26214713547177	0.819034114108863	-0.834845551212666	-1.90718666155994	0.869902375088335	-0.383959648208161	-1.59380615472913	0.531587960625311	-0.456022811074724	-0.998403019709261	-1.52582484016738	-0.558289485500072	-0.636016491718188	-2.38378000566795	0.615373280003908	-0.504052710365067	-0.505060798836707	-0.147856278440202	-1.14783315089948	-0.526688947837718	-1.08061672359289	-1.12797495461656	-0.428950143665135	-0.291651256472367	-1.59504702757557	1.58000146446783	-0.69846875591767	-1.04739533855178	-0.743868797229508	2.18337336913305	1.04557850295614	1.48487441268903	-0.464189962187605	-2.46087941087692	-1.11887407050638	-0.651745439124729	-0.711743789113868	-0.277059912920933	-1.53196467177638	-0.497062328495447	-1.26687664967144	-0.997529070402457	1.2913094096109	0.353484281376064	-1.74731234906305	-2.92308393920556	-2.43635445222397
Dabrafenib	2.8582580946012	2.31425602740647	3.55288498271376	3.81953948546352	3.83080869315847	2.92332005979809	4.19350868969077	3.98251498579918	3.31330641000337	4.06433676024269	2.93752481792854	3.96920977586693	3.71395927697728	3.78589236914351	3.59264903973562	3.17839218453025	4.19924303028497	3.44483265739661	3.8596869233491	3.76391451592503	4.05509732388069	3.80513114988422	4.27441829277852	3.88129438330886	3.50669134945628	3.62731515570522	3.28003074764426	4.50654309738996	3.69542145168298	3.44074675274255	3.60990567587778	4.81937765501048	4.6890039024516	4.63120378868159	3.71678380406562	2.90111619569331	3.66420856112009	3.25009515542513	3.5194423729654	3.71855065392257	3.53347026796777	3.84435065807109	2.31224922594163	3.81270477658041	4.28401489346855	4.17167046297929	3.43328017440796	2.30059854660097	3.26745633770946
Temozolomide	6.24664828137943	6.32467869633397	5.61350879304915	5.88063925222158	5.59686119801145	5.42651607143146	5.16608063071085	5.57671956352134	5.95166887047967	6.0428896375568	6.10627759050594	5.674355163366	5.57881685294251	5.4290443849838	5.24579792851954	5.80316729886031	5.99156248484063	5.75555410190547	5.78641342519598	5.70991778273428	5.86853781313138	5.78930642638844	6.46170773259707	5.89375696645548	5.59715256779872	5.49474101100437	5.64125589589758	5.78016132048722	4.87153498030628	5.64570295025602	6.1363522171813	5.93004762729031	5.72120691743853	6.11056121707063	5.84235206915888	5.70505736682354	5.66155067911686	5.6312351739684	5.7976777263731	5.13601234308656	5.62552590902108	5.4952153191383	4.94977265803129	5.65210553568419	5.60259070422308	5.54513540840567	5.5500941320242	5.54319939416024	5.86857025299606
Bleomycin	1.57088082501969	1.51034246829029	1.38782134039764	1.51517279820531	1.68786531645768	1.26228476836271	1.73119301935545	1.44759435635088	1.56298373678803	1.74001780963188	1.64076617059767	1.53917678561444	1.57555416168745	1.45755729783557	1.40804005327891	1.51339973695981	1.78902345432535	1.53843520390498	1.71276100264447	1.61489857224411	1.63578901813759	1.63962551866997	1.61384324128672	1.6281622639698	1.69846580570363	1.61775030527056	1.55674702831546	1.80195675908487	1.33689340601906	1.5077445557509	1.65435902170162	1.91223210556096	1.69990429239196	1.83479109716554	1.64411142687674	1.30623612164733	1.64618790768553	1.55937331100925	1.61717571899467	1.62120249166637	1.54903990278016	1.46709032853785	1.36737818104258	1.44991045044491	1.64054457654666	1.57647199861048	1.46152887890077	1.28807120142091	1.53279595470077
SN-38	-4.47801772844715	-4.04122282137534	-4.2151094471724	-3.93844019761153	-3.8841682705214	-4.98710899606098	-4.00742284477099	-5.22307429551844	-3.97276139321025	-3.49686154191409	-4.46392820486178	-4.1157692775703	-4.28242519163994	-5.31553901920633	-5.01694333742653	-4.50613279781103	-3.33979409679582	-4.54264870970066	-4.21746065866899	-4.07652717712786	-3.56030521382269	-4.66582828077381	-2.92158249381096	-3.98817146108418	-5.27248195506068	-4.80463285528968	-4.10971346321137	-4.19753426197489	-4.87173282566042	-3.66756144790937	-3.34137100490682	-2.76415806121262	-3.36192861532412	-3.10798362084844	-3.95635681733534	-4.40611319472957	-4.0705906400263	-3.73864870872694	-3.97048094091428	-4.80373264390445	-4.40021224291527	-4.83820700445359	-5.5999795754159	-4.69638630456277	-3.44810792727902	-4.35677806143616	-4.921330076073	-5.2399403673527	-3.41518094325624
MLN4924	1.16778146555036	1.13576519166202	-0.068882175954406	0.426401333434336	-0.0709058473624999	0.260000811077348	0.0546412814137547	-1.12396281962066	0.879892766447587	0.395249007417068	0.423050359543661	0.410513120159836	-0.0565243867493193	-1.22351881922253	-0.723229984686586	-0.0065400531184352	0.0341954934258446	-0.441560767921129	0.155538027708723	0.194634090555081	0.524009386505384	-0.793830049144301	0.910059540089185	0.330946244074799	-0.667680673348118	-0.386398191023475	0.14542779022382	0.660829808052696	-0.692597541739626	0.381820580393087	1.00295408311585	1.0613333813857	-0.133544154056709	0.717949088575701	0.646291516524443	-0.29554011257657	-0.620876797367496	0.445967769815563	0.298887791567986	-0.632926064742297	0.222812764133349	-0.601690268750537	-0.755131981932985	-0.0384835300385422	-0.0282251153691115	-0.0174378139377112	-0.912088944794649	-0.401598519974265	0.223988026828556
[truncated: 255 more columns]
